# Supplementary material for: Helicobacter pylori CagA-mediated ether lipid biosynthesis promotes ferroptosis susceptibility in gastric cancer
Source: Exp Mol Med. 2024 Feb 21;56(2):441–52. doi: 10.1038/s12276-024-01167-5 (PMC10907675; doi:10.1038/s12276-024-01167-5)
Supplement: Supplementary file 2 — Supplementary Table 6 [file 12276_2024_1167_MOESM2_ESM.xlsx]

## Sheet: Sheet1
Index	Formula	Compounds	Class I	Class II	CAS	Vector-1	Vector-2	Vector-3	CagA-1	CagA-2	CagA-3	VIP	P-value	Fold_Change	Log2FC	Type
LIPID-N-0032	C20H30O3	15-oxoETE	FA	Eicosanoid	81416-72-0	4862.93	3468.89	4984.37	5021.99	7403.05	17572.9	1.02672	0.284525	2.25274	1.17168	up
LIPID-N-0008	C24H38O3	6,7-diketolithocholic acid	ST	BA	-	324834	245554	246265	9	9	9	1.54511	0.00921234	3.30617e-05	-14.8845	down
LIPID-P-1584	C44H81O10P	BMP(18:1_20:2)	GP	BMP	-	207137	174009	190981	63716	95287.4	141913	1.27566	0.0420222	0.52596	-0.926974	insig
LIPID-P-1589	C44H77O10P	BMP(18:1_20:4)	GP	BMP	-	40819.5	47749.5	21300.9	15407.7	7889.14	71525.4	0.555795	0.833235	0.86304	-0.212501	insig
LIPID-P-1591	C46H81O10P	BMP(18:1_22:4)	GP	BMP	-	20363.3	18819	30631.1	27854.8	32901.8	53310.7	1.08946	0.189882	1.63389	0.708308	insig
LIPID-P-1593	C44H75O10P	BMP(18:2_20:4)	GP	BMP	-	15631.9	15067.9	15865.6	9501.7	11663.6	19349	0.618676	0.569582	0.870052	-0.200826	insig
LIPID-P-0054	C41H72O2	CE(14:0)	ST	CE	1989-52-2	11560.5	7245.75	1715.94	9	9	9	1.52682	0.138648	0.00131565	-9.57001	down
LIPID-P-0055	C42H74O2	CE(15:0)	ST	CE	-	12714.4	18711.3	16866.4	24188.8	24464.6	42303.9	1.25536	0.131693	1.88348	0.913402	insig
LIPID-P-0056	C43H76O2	CE(16:0)	ST	CE	601-34-3	25075.8	10547.8	18914.4	29582.1	30048.3	42397.9	1.19932	0.0562079	1.87077	0.903635	insig
LIPID-P-0064	C43H74O2	CE(16:1)	ST	CE	16711-66-3	19576.7	14950.6	19855	19705.8	24809.4	20908.9	0.997955	0.171848	1.20304	0.266686	insig
LIPID-P-0057	C45H80O2	CE(18:0)	ST	CE	-	18723.6	17816.1	20915.4	22508.3	31969.6	53054.7	1.15505	0.204651	1.87159	0.904267	insig
LIPID-P-0066	C45H78O2	CE(18:1)	ST	CE	303-43-5	120202	116906	79506.3	96933.3	132181	211784	0.737254	0.3496	1.39254	0.477722	insig
LIPID-P-0073	C45H76O2	CE(18:2)	ST	CE	604-33-1	102196	112220	87978.9	118247	153608	281740	1.0907	0.232202	1.8307	0.872397	insig
LIPID-P-0067	C46H80O2	CE(19:1)	ST	CE	-	11321	6518.04	5094.85	6371.39	10013	8661.93	0.33928	0.765146	1.09211	0.127114	insig
LIPID-P-0068	C47H82O2	CE(20:1)	ST	CE	70832-37-0	107436	90262.7	87291.3	94279.4	124038	243695	0.880775	0.324883	1.62115	0.697019	insig
LIPID-P-0075	C47H80O2	CE(20:2)	ST	CE	77715-45-8	110847	91989.6	86524.1	140931	196519	282383	1.3274	0.1115	2.14208	1.09901	up
LIPID-P-0079	C47H78O2	CE(20:3)	ST	CE	7274-08-0	63410.8	26750.7	52551.2	52618.4	90004.1	68569.1	0.910767	0.211116	1.47984	0.565439	insig
LIPID-P-0083	C47H76O2	CE(20:4)	ST	CE	604-34-2	21397.5	15120.1	7688.14	24201.2	40647	37692.6	1.21379	0.0419084	2.31963	1.21389	up
LIPID-P-0060	C49H88O2	CE(22:0)	ST	CE	61510-09-6	4230.95	3731.62	3994.71	7576.85	7615.69	12988.7	1.41364	0.094061	2.35683	1.23685	up
LIPID-P-0069	C49H86O2	CE(22:1)	ST	CE	-	40558.9	37283.8	33860.2	36985.4	52469.5	81363.8	0.959832	0.267603	1.52922	0.6128	insig
LIPID-P-1247	C49H84O2	CE(22:2)	ST	CE	-	21570.3	15695.7	12614.2	20749.1	36093	54298.7	1.16839	0.162646	2.22816	1.15585	up
LIPID-P-0084	C49H80O2	CE(22:4)	ST	CE	14940-92-2	13704.3	11375.5	11280.3	35143.2	55605.4	73265.1	1.4766	0.0602359	4.51082	2.17339	up
LIPID-P-0061	C51H92O2	CE(24:0)	ST	CE	-	33690.6	30467.7	26007	20562.9	19678.4	36457.4	0.663554	0.507989	0.850644	-0.233372	insig
LIPID-P-0070	C51H90O2	CE(24:1)	ST	CE	-	61003.2	52921.9	48634.9	46745.8	56308.1	95876	0.503697	0.507799	1.22373	0.291288	insig
LIPID-P-1249	C51H88O2	CE(24:2)	ST	CE	-	8321.36	8170.68	10179.1	9033.23	8312.47	21807.9	0.644389	0.443253	1.46801	0.553863	insig
LIPID-P-1251	C53H94O2	CE(26:1)	ST	CE	-	26671.9	25493	21942.9	21048.7	24759.4	44836.6	0.453591	0.53543	1.22314	0.290595	insig
LIPID-P-1252	C53H92O2	CE(26:2)	ST	CE	-	9	6942.12	5848.36	5648.59	7656.41	16073.1	0.768776	0.234091	2.29525	1.19865	insig
LIPID-P-0046	C17H29NO4	Carnitine C10:2	FA	CAR	-	6555.1	6731.19	6902.96	8679.76	7591.61	16590.2	1.02095	0.274685	1.62767	0.702812	insig
LIPID-P-0035	C19H35NO4	Carnitine C12:1	FA	CAR	-	39150	16357.5	29373.6	24752.9	25596.4	40017	0.270985	0.83633	1.06462	0.0903426	insig
LIPID-P-0019	C19H35NO6	Carnitine C12:1-2OH	FA	CAR	-	847474	744374	935629	1.77795e+06	2.47124e+06	4.14346e+06	1.41434	0.107498	3.32056	1.73143	up
LIPID-P-0017	C21H41NO4	Carnitine C14:0	FA	CAR	25597-07-3	8314.14	5368.19	8896.26	14328.7	18695.7	40004.3	1.31492	0.165826	3.23442	1.69351	up
LIPID-P-0021	C23H45NO4	Carnitine C16:0	FA	CAR	2364-67-2	24314.8	21215.1	29375.6	85020.2	93661.5	185193	1.46532	0.0943574	4.85779	2.2803	up
LIPID-P-0023	C25H49NO4	Carnitine C18:0	FA	CAR	25597-09-5	26027.1	17924.5	22873.6	84187.8	91606.5	199764	1.45719	0.109767	5.62001	2.49057	up
LIPID-P-0042	C25H47NO4	Carnitine C18:1	FA	CAR	38677-66-6	17276.2	18198.3	28695.1	64703.7	76984.1	156557	1.42956	0.111184	4.64775	2.21653	up
LIPID-P-0024	C27H53NO4	Carnitine C20:0	FA	CAR	-	9	9	9	17335.6	19111.1	39189.9	1.54179	0.0693616	2801.36	11.4519	up
LIPID-P-0044	C29H55NO4	Carnitine C22:1	FA	CAR	-	43075	47393.7	47420.3	46430.1	46404.9	116317	0.705874	0.415254	1.51681	0.601042	insig
LIPID-P-1306	C31H51NO4	Carnitine C24:5	FA	CAR	-	9	9	9	12886	30717.2	22113.8	1.5418	0.051085	2433.96	11.2491	up
LIPID-P-0002	C9H17NO4	Carnitine C2:0	FA	CAR	3040-38-8	25869.6	24276.6	34788.5	62544.5	54714.5	92218	1.4279	0.0585644	2.46633	1.30236	up
LIPID-P-0003	C10H19NO4	Carnitine C3:0	FA	CAR	17298-37-2	49727.6	40980.7	37767.3	56009.7	54213.7	70876.2	1.26692	0.0592307	1.4096	0.495288	insig
LIPID-P-0026	C10H17NO6	Carnitine C3:1-2OH	FA	CAR	910825-21-7	23045.5	20911.1	21143.7	46147	55587.7	86249.4	1.44987	0.0768851	2.88761	1.52988	up
LIPID-P-0006	C11H21NO5	Carnitine C4-OH	FA	CAR	-	25596	22556	20934.9	50617.9	54539.6	95508.7	1.42841	0.0911878	2.90455	1.53831	up
LIPID-P-0004	C11H21NO4	Carnitine C4:0	FA	CAR	25576-40-3	21128.5	17446	30235	37375.4	24610.6	82577.5	0.992533	0.285624	2.10093	1.07103	insig
LIPID-P-0027	C11H19NO6	Carnitine C4:1-2OH	FA	CAR	-	23862.1	12204.3	21364.7	25971	27498.4	24860.3	1.01151	0.183685	1.36389	0.447728	insig
LIPID-P-0008	C12H23NO5	Carnitine C5-OH	FA	CAR	-	16720.7	13996.7	22059.7	18387.3	22265.1	34048.8	0.933589	0.261095	1.41541	0.50122	insig
LIPID-P-0005	C12H23NO4	Carnitine C5:0	FA	CAR	31023-24-2	2.93758e+06	2.46546e+06	2.81578e+06	5.99493e+06	6.89586e+06	1.11601e+07	1.44793	0.0791587	2.92632	1.54909	up
LIPID-P-0030	C12H19NO6	Carnitine C5:1-2OH	FA	CAR	-	9.95739e+06	7.58544e+06	8.81806e+06	1.59071e+07	1.92597e+07	3.11218e+07	1.39274	0.0990959	2.51466	1.33036	up
LIPID-P-0011	C13H23NO6	Carnitine C6-2OH	FA	CAR	102673-95-0	606145	512301	660120	1.32032e+06	1.48008e+06	2.52132e+06	1.43821	0.0865032	2.99214	1.58118	up
LIPID-P-0007	C13H25NO4	Carnitine C6:0	FA	CAR	6418-78-6	20783.6	16695.3	21468.8	40552.9	61874.4	91231.5	1.42151	0.0909548	3.28526	1.71601	up
LIPID-P-0010	C15H29NO4	Carnitine C8:0	FA	CAR	25243-95-2	19806.9	17321.4	19271.4	43351	54632.4	95097.2	1.43424	0.100834	3.42343	1.77544	up
LIPID-P-2003	C32H63NO3	Cer(d14:0/18:1)	SP	Cer-NDS	-	11239.9	19084.2	17932.5	55759	46049.1	121314	1.40114	0.131058	4.62366	2.20904	up
LIPID-P-2042	C34H67NO3	Cer(d15:1/19:0)	SP	Cer-NS	-	8946.43	7668.18	8787.87	13745.5	26744.6	44186.3	1.31252	0.154096	3.33339	1.73699	up
LIPID-P-2004	C32H63NO3	Cer(d16:0/16:1)	SP	Cer-NDS	-	24893.2	12125.4	15715.2	35316.4	52397	110571	1.30868	0.163678	3.76009	1.91077	up
LIPID-P-2005	C34H69NO3	Cer(d16:0/18:0)	SP	Cer-NDS	-	386022	338055	381514	1.12465e+06	1.22191e+06	2.36888e+06	1.46228	0.0946057	4.26509	2.09258	up
LIPID-P-2006	C34H67NO3	Cer(d16:0/18:1)	SP	Cer-NDS	-	756449	659387	736315	1.97689e+06	2.27899e+06	4.27379e+06	1.45253	0.0980059	3.96332	1.98671	up
LIPID-P-2007	C34H65NO3	Cer(d16:0/18:2)	SP	Cer-NDS	-	31456.4	19666.9	31589.5	71338.3	70475.3	169842	1.37417	0.144863	3.76792	1.91377	up
LIPID-P-2008	C35H71NO3	Cer(d16:0/19:0)	SP	Cer-NDS	-	28410.2	24334.8	11464.4	59147.3	90922.1	131787	1.37707	0.0673363	4.38964	2.1341	up
LIPID-P-2009	C35H69NO3	Cer(d16:0/19:1)	SP	Cer-NDS	-	1.17098e+06	837890	896794	3.01491e+06	3.41915e+06	4.39695e+06	1.50591	0.0183749	3.72755	1.89823	up
LIPID-P-2012	C37H75NO3	Cer(d16:0/21:0)	SP	Cer-NDS	-	30761.7	27332.3	31565.1	43837.7	57405.2	65732.8	1.43025	0.0511173	1.86234	0.897117	insig
LIPID-P-0126	C32H63NO3	Cer(d16:1/16:0)	SP	Cer-NS	-	690453	518796	548408	1.52677e+06	1.78661e+06	3.26852e+06	1.43893	0.096079	3.7447	1.90485	up
LIPID-P-0127	C34H67NO3	Cer(d16:1/18:0)	SP	Cer-NS	-	102269	60867.9	96451.7	262413	247851	373533	1.47124	0.0253759	3.40461	1.76749	up
LIPID-P-0128	C36H71NO3	Cer(d16:1/20:0)	SP	Cer-NS	-	136158	100224	117372	192326	171234	383923	1.2231	0.189474	2.113	1.0793	up
LIPID-P-2044	C37H73NO3	Cer(d16:1/21:0)	SP	Cer-NS	-	7819.45	10197	10730.8	27269	25518.9	63074.7	1.4002	0.140258	4.03038	2.01092	up
LIPID-P-0129	C38H75NO3	Cer(d16:1/22:0)	SP	Cer-NS	-	237780	197337	209153	422065	476355	1.19791e+06	1.30893	0.192292	3.2538	1.70213	up
LIPID-P-0130	C39H77NO3	Cer(d16:1/23:0)	SP	Cer-NS	-	299477	281638	301621	1.05767e+06	1.08692e+06	2.0225e+06	1.48726	0.0744606	4.72065	2.23898	up
LIPID-P-0131	C40H79NO3	Cer(d16:1/24:0)	SP	Cer-NS	-	839674	721358	700800	1.16791e+06	1.44108e+06	4.23691e+06	1.17038	0.25937	3.0267	1.59775	up
LIPID-P-0132	C40H77NO3	Cer(d16:1/24:1)	SP	Cer-NS	-	327895	245386	287223	470565	579216	1.25197e+06	1.27356	0.187164	2.67488	1.41948	up
LIPID-P-2046	C41H79NO3	Cer(d16:1/25:1)	SP	Cer-NS	-	11601	4122.15	15922.9	12320.4	20252	39157.6	0.990917	0.230031	2.26663	1.18055	insig
LIPID-P-2047	C42H83NO3	Cer(d16:1/26:0)	SP	Cer-NS	-	94842.4	81267.6	81118.2	108308	162719	257666	1.21955	0.172573	2.05534	1.03938	up
LIPID-P-2048	C42H81NO3	Cer(d16:1/26:1)	SP	Cer-NS	-	70937.2	75855.4	95313.2	128025	100652	256359	1.12774	0.231684	2.00341	1.00245	up
LIPID-P-2014	C35H69NO3	Cer(d17:0/18:1)	SP	Cer-NDS	-	24756.5	17732.2	22441	77877.7	86972.5	156374	1.4802	0.0738722	4.94726	2.30663	up
LIPID-P-2049	C31H61NO3	Cer(d17:1/14:0)	SP	Cer-NS	-	50065.2	51896.8	80529.9	119633	136951	244343	1.36735	0.104826	2.74493	1.45677	up
LIPID-P-2481	C32H63NO4	Cer(d17:1/15:0(2OH))	SP	Cer-AS	-	9306.42	10039	16641.1	43911.2	36313.1	92341.1	1.41879	0.119541	4.79528	2.26161	up
LIPID-P-2050	C32H63NO3	Cer(d17:1/15:0)	SP	Cer-NS	-	10157.2	17541.7	1724.04	38522.2	44408.6	46175.1	1.20533	0.0077289	4.38794	2.13354	up
LIPID-P-2051	C33H65NO3	Cer(d17:1/16:0)	SP	Cer-NS	-	2.86461e+06	2.60332e+06	2.75263e+06	7.33006e+06	7.58659e+06	1.50064e+07	1.44418	0.102613	3.64002	1.86395	up
LIPID-P-2484	C33H61NO4	Cer(d17:1/16:2(2OH))	SP	Cer-AS	-	60241.6	84456.2	61907.7	148852	160551	398218	1.32551	0.17504	3.42499	1.7761	up
LIPID-P-2052	C34H67NO3	Cer(d17:1/17:0)	SP	Cer-NS	-	48852.2	38783.1	30927.4	127117	160873	274313	1.45524	0.0779666	4.74267	2.2457	up
LIPID-P-2053	C35H69NO3	Cer(d17:1/18:0)	SP	Cer-NS	-	189292	198987	249633	626637	760336	1.5823e+06	1.43602	0.120902	4.65467	2.21868	up
LIPID-P-2054	C35H67NO3	Cer(d17:1/18:1)	SP	Cer-NS	-	27432.9	46719.7	44726.7	75739.2	90257.1	231956	1.26545	0.201352	3.34753	1.7431	up
LIPID-P-2055	C37H73NO3	Cer(d17:1/20:0)	SP	Cer-NS	-	28428.8	39904.6	41056.3	86466.3	80217.2	200327	1.34957	0.15748	3.35508	1.74635	up
LIPID-P-2057	C39H77NO3	Cer(d17:1/22:0)	SP	Cer-NS	-	11408.3	11015.5	9585.44	12671.8	9514.97	28382.9	0.711684	0.400164	1.57985	0.659787	insig
LIPID-P-2060	C40H77NO3	Cer(d17:1/23:1)	SP	Cer-NS	-	94024.7	76749.1	84878.8	171226	170433	445857	1.30276	0.192477	3.08042	1.62313	up
LIPID-P-2061	C41H81NO3	Cer(d17:1/24:0)	SP	Cer-NS	-	57818.7	53581.1	36906.1	49561.6	42333.2	105447	0.494213	0.504522	1.33064	0.41212	insig
LIPID-P-2062	C41H79NO3	Cer(d17:1/24:1)	SP	Cer-NS	-	636585	590706	689000	964803	969600	2.34674e+06	1.1863	0.228273	2.23408	1.15968	up
LIPID-P-2064	C42H83NO3	Cer(d17:1/25:0)	SP	Cer-NS	-	17199.5	16858.9	24931	30529.1	31889.4	104076	1.12273	0.277445	2.82245	1.49695	up
LIPID-P-2065	C42H81NO3	Cer(d17:1/25:1)	SP	Cer-NS	-	494030	517958	507377	846470	719852	2.17918e+06	1.15142	0.252833	2.46517	1.30169	up
LIPID-P-2068	C44H85NO3	Cer(d17:1/27:1)	SP	Cer-NS	-	35990.8	35981.1	25979.5	32600.4	37028.5	94148.5	0.759808	0.383678	1.67203	0.741597	insig
LIPID-P-0102	C34H69NO3	Cer(d18:0/16:0)	SP	Cer-NDS	-	2.80495e+06	2.44971e+06	2.87779e+06	7.76031e+06	8.41461e+06	1.61144e+07	1.45696	0.0949997	3.97043	1.9893	up
LIPID-P-0103	C36H73NO3	Cer(d18:0/18:0)	SP	Cer-NDS	-	120331	114017	145817	477899	533854	1.21278e+06	1.45621	0.121069	5.8515	2.54881	up
LIPID-P-2017	C36H71NO3	Cer(d18:0/18:1)	SP	Cer-NDS	-	103318	86315.6	99482.3	310123	336735	652104	1.46689	0.0916747	4.49288	2.16764	up
LIPID-P-2018	C36H69NO3	Cer(d18:0/18:2)	SP	Cer-NDS	-	5658.87	6614.74	14626.6	13306.4	33166.9	49614.1	1.22249	0.151574	3.57199	1.83673	up
LIPID-P-2019	C37H73NO3	Cer(d18:0/19:1)	SP	Cer-NDS	-	946761	754530	830441	2.41773e+06	2.8493e+06	3.75328e+06	1.50683	0.029462	3.5629	1.83305	up
LIPID-P-0104	C38H77NO3	Cer(d18:0/20:0)	SP	Cer-NDS	-	29423.1	36673.5	52829	147045	177795	285757	1.47664	0.0564997	5.13427	2.36016	up
LIPID-P-0105	C40H81NO3	Cer(d18:0/22:0)	SP	Cer-NDS	-	324858	281389	315493	890580	995837	2.16849e+06	1.43302	0.125333	4.39918	2.13723	up
LIPID-P-2020	C41H83NO3	Cer(d18:0/23:0)	SP	Cer-NDS	-	29679.6	43822.8	38263.5	90986.7	97036.8	218288	1.3804	0.140136	3.63538	1.86211	up
LIPID-P-0106	C42H85NO3	Cer(d18:0/24:0)	SP	Cer-NDS	-	1.09089e+06	955052	1.10443e+06	1.68062e+06	1.82661e+06	2.34237e+06	1.45792	0.0401003	1.8568	0.892818	insig
LIPID-P-0107	C42H83NO3	Cer(d18:0/24:1)	SP	Cer-NDS	-	1.68147e+06	1.447e+06	1.83376e+06	2.80143e+06	2.91494e+06	6.92173e+06	1.2602	0.198836	2.54686	1.34872	up
LIPID-P-2070	C30H59NO3	Cer(d18:1/12:0)	SP	Cer-NS	-	12800.2	16708.9	22742.6	40946.6	41947	120213	1.31397	0.194261	3.88708	1.95869	up
LIPID-P-0108	C32H63NO3	Cer(d18:1/14:0)	SP	Cer-NS	-	822911	684400	705686	1.58764e+06	1.97916e+06	3.3285e+06	1.42569	0.0967272	3.11582	1.63961	up
LIPID-P-2500	C33H65NO4	Cer(d18:1/15:0(2OH))	SP	Cer-AS	-	27246	35010.5	14088.9	14202.8	21433.6	77114.8	0.22375	0.610173	1.47686	0.562529	insig
LIPID-P-2071	C33H65NO3	Cer(d18:1/15:0)	SP	Cer-NS	-	285628	297124	303402	806612	899590	1.70421e+06	1.45233	0.0980633	3.84856	1.94432	up
LIPID-P-2501	C33H63NO4	Cer(d18:1/15:1(2OH))	SP	Cer-AS	-	4.82442e+06	3.73509e+06	1.36571e+06	2.24645e+06	2.56408e+06	4.0757e+06	0.0618562	0.785243	0.895318	-0.159528	insig
LIPID-P-1554	C34H67NO4	Cer(d18:1/16:0(2OH))	SP	Cer-AS	-	114304	59567.9	76259.4	161924	216899	351747	1.35071	0.0951197	2.92075	1.54634	up
LIPID-P-0109	C34H67NO3	Cer(d18:1/16:0)	SP	Cer-NS	-	2.34483e+07	1.55687e+07	1.86394e+07	6.65019e+07	6.15625e+07	1.23769e+08	1.46026	0.0815276	4.36783	2.12692	up
LIPID-P-2503	C34H65NO4	Cer(d18:1/16:1(2OH))	SP	Cer-AS	-	37352.4	65870.4	68750.8	105243	87644.8	166424	1.24209	0.104992	2.08934	1.06305	up
LIPID-P-0120	C34H65NO3	Cer(d18:1/16:1)	SP	Cer-NS	141980-53-2	509677	387254	441752	923700	955790	1.89669e+06	1.38189	0.124098	2.82082	1.49611	up
LIPID-P-0110	C35H69NO3	Cer(d18:1/17:0)	SP	Cer-NS	-	588196	541512	612292	2.02956e+06	2.36946e+06	5.37543e+06	1.44822	0.128019	5.61105	2.48827	up
LIPID-P-1555	C36H71NO4	Cer(d18:1/18:0(2OH))	SP	Cer-AS	-	75464	53612.7	46030.3	204857	135867	324449	1.4052	0.0938511	3.79867	1.92549	up
LIPID-P-0111	C36H71NO3	Cer(d18:1/18:0)	SP	Cer-NS	-	2.78092e+06	2.65195e+06	3.04248e+06	7.81102e+06	9.22996e+06	2.10312e+07	1.41567	0.142657	4.4921	2.16739	up
LIPID-P-0112	C37H73NO3	Cer(d18:1/19:0)	SP	Cer-NS	-	47095.6	55548.3	60170.3	123276	146352	346854	1.36351	0.166529	3.78641	1.92083	up
LIPID-P-2507	C37H71NO4	Cer(d18:1/19:1(2OH))	SP	Cer-AS	-	158561	131370	150455	162382	218134	508750	0.99524	0.29786	2.01929	1.01385	insig
LIPID-P-0113	C38H75NO3	Cer(d18:1/20:0)	SP	Cer-NS	-	725972	605517	678579	1.62741e+06	1.75443e+06	4.21619e+06	1.38085	0.157391	3.77999	1.91838	up
LIPID-P-0122	C38H73NO3	Cer(d18:1/20:1)	SP	Cer-NS	-	38035.7	27001.6	35910.4	72360.6	72942.4	178911	1.33491	0.169303	3.2117	1.68334	up
LIPID-P-2510	C39H77NO4	Cer(d18:1/21:0(2OH))	SP	Cer-AS	-	314321	292903	305890	1.02276e+06	863644	2.00581e+06	1.44722	0.108635	4.26258	2.09173	up
LIPID-P-0114	C39H77NO3	Cer(d18:1/21:0)	SP	Cer-NS	-	62782.7	56778	67142.3	173413	206893	447192	1.42588	0.131379	4.43216	2.14801	up
LIPID-P-2511	C39H75NO4	Cer(d18:1/21:1(2OH))	SP	Cer-AS	-	523268	478167	479082	897087	1.00293e+06	2.34063e+06	1.30165	0.18606	2.8643	1.51818	up
LIPID-P-0115	C40H79NO3	Cer(d18:1/22:0)	SP	Cer-NS	-	6.23836e+06	5.66595e+06	6.82691e+06	1.63128e+07	1.53918e+07	4.73059e+07	1.34546	0.195341	4.21812	2.0766	up
LIPID-P-2513	C40H77NO4	Cer(d18:1/22:1(2OH))	SP	Cer-AS	-	90734.6	20214.2	34062.1	87135.1	107099	259386	1.14801	0.190374	3.12818	1.64532	up
LIPID-P-0123	C40H77NO3	Cer(d18:1/22:1)	SP	Cer-NS	-	247038	202352	214250	445747	483356	1.13112e+06	1.3342	0.171008	3.10442	1.63433	up
LIPID-P-2514	C40H75NO4	Cer(d18:1/22:2(2OH))	SP	Cer-AS	-	47329.5	46066.8	54100.8	61088.7	65096	150871	1.04777	0.277781	1.87838	0.909491	insig
LIPID-P-2073	C40H75NO3	Cer(d18:1/22:2)	SP	Cer-NS	-	113306	96347.9	111873	150384	308744	673560	1.20302	0.222883	3.52284	1.81674	up
LIPID-P-2515	C41H81NO4	Cer(d18:1/23:0(2OH))	SP	Cer-AS	-	35305.1	50299.4	45235.4	78644.2	65171.3	160039	1.22982	0.188694	2.32233	1.21558	up
LIPID-P-0116	C41H81NO3	Cer(d18:1/23:0)	SP	Cer-NS	67605-84-9	4.53052e+06	3.59664e+06	3.61725e+06	1.04767e+07	1.18031e+07	2.95766e+07	1.38642	0.161724	4.41542	2.14255	up
LIPID-P-2074	C41H79NO3	Cer(d18:1/23:1)	SP	Cer-NS	-	404700	340309	401237	519082	620806	1.66726e+06	1.11151	0.270189	2.44899	1.29219	up
LIPID-P-1559	C42H83NO4	Cer(d18:1/24:0(2OH))	SP	Cer-AS	-	22990.1	19910	20121.9	16634.5	19816	36132.1	0.268865	0.652127	1.1517	0.203767	insig
LIPID-P-0117	C42H83NO3	Cer(d18:1/24:0)	SP	Cer-NS	-	2.76335e+07	2.0249e+07	2.49457e+07	3.61723e+07	3.11993e+07	9.55522e+07	1.06065	0.282838	2.2371	1.16163	up
LIPID-P-0124	C42H81NO3	Cer(d18:1/24:1)	SP	Cer-NS	-	2.3908e+07	1.90955e+07	2.49292e+07	3.76433e+07	3.86704e+07	1.01955e+08	1.21676	0.225241	2.62419	1.39187	up
LIPID-P-2075	C42H79NO3	Cer(d18:1/24:2)	SP	Cer-NS	-	1.44527e+06	1.23024e+06	1.44308e+06	4.0294e+06	4.14305e+06	8.89866e+06	1.44031	0.114517	4.14489	2.05133	up
LIPID-P-0118	C43H85NO3	Cer(d18:1/25:0)	SP	Cer-NS	-	1.74664e+06	1.26565e+06	1.59247e+06	1.91749e+06	2.5843e+06	5.24172e+06	1.12902	0.232048	2.11596	1.08131	up
LIPID-P-2076	C43H83NO3	Cer(d18:1/25:1)	SP	Cer-NS	-	673353	624321	583290	988889	881741	2.67744e+06	1.11932	0.265782	2.41794	1.27378	up
LIPID-P-0119	C44H87NO3	Cer(d18:1/26:0)	SP	Cer-NS	-	713891	740810	1.04042e+06	1.90051e+06	2.25989e+06	4.98293e+06	1.37388	0.148979	3.66449	1.87361	up
LIPID-P-0125	C44H85NO3	Cer(d18:1/26:1)	SP	Cer-NS	-	1.74785e+06	1.45393e+06	1.65217e+06	2.2004e+06	2.47894e+06	7.24023e+06	1.08012	0.286361	2.45564	1.2961	up
LIPID-P-2519	C44H83NO4	Cer(d18:1/26:2(2OH))	SP	Cer-AS	-	106237	69508.1	81291	52767.2	138999	320347	0.603163	0.393782	1.99237	0.994488	insig
LIPID-P-2077	C44H83NO3	Cer(d18:1/26:2)	SP	Cer-NS	-	537848	492918	548037	1.18196e+06	1.23965e+06	2.91777e+06	1.36942	0.158455	3.38191	1.75784	up
LIPID-P-2078	C46H91NO3	Cer(d18:1/28:0)	SP	Cer-NS	-	51712	41877	74613.7	107999	127643	246999	1.33712	0.13122	2.8694	1.52075	up
LIPID-P-2525	C58H111NO4	Cer(d18:1/40:2(2OH))	SP	Cer-AS	-	12394.3	19035.2	40159.8	53110.6	59523.4	119159	1.2825	0.112102	3.23781	1.69502	up
LIPID-P-0133	C32H61NO3	Cer(d18:2/14:0)	SP	Cer-NS	-	71169.2	73735.1	86171	67411.8	83792.2	196083	0.638681	0.439475	1.50292	0.587766	insig
LIPID-P-2080	C33H63NO3	Cer(d18:2/15:0)	SP	Cer-NS	-	16625.1	18137.5	12945.8	33946.6	12951.1	56004.9	0.873989	0.276078	2.15691	1.10897	insig
LIPID-P-0134	C34H65NO3	Cer(d18:2/16:0)	SP	Cer-NS	-	1.38103e+06	1.32235e+06	1.28543e+06	3.00077e+06	3.00038e+06	5.83923e+06	1.41772	0.109505	2.9684	1.56968	up
LIPID-P-0135	C35H67NO3	Cer(d18:2/17:0)	SP	Cer-NS	-	46029.1	37496.4	66158.5	126673	138085	304133	1.38718	0.13222	3.80062	1.92623	up
LIPID-P-0136	C36H69NO3	Cer(d18:2/18:0)	SP	Cer-NS	-	470101	275449	364584	798112	903419	1.99961e+06	1.34351	0.150865	3.33396	1.73724	up
LIPID-P-2082	C37H71NO3	Cer(d18:2/19:0)	SP	Cer-NS	-	11977.2	15351.6	13840.7	30271.6	24499.4	46813.8	1.39725	0.0918583	2.46747	1.30303	up
LIPID-P-0137	C38H73NO3	Cer(d18:2/20:0)	SP	Cer-NS	-	175075	171813	161014	233389	239883	611984	1.10284	0.263807	2.13674	1.09541	up
LIPID-P-0138	C39H75NO3	Cer(d18:2/21:0)	SP	Cer-NS	-	8782.58	8144.47	13563.1	24883.5	25032.1	58868.7	1.36783	0.144358	3.56785	1.83505	up
LIPID-P-2531	C40H77NO4	Cer(d18:2/22:0(2OH))	SP	Cer-AS	-	31962.8	25247.2	22463.2	68284.6	86958.1	219484	1.36717	0.174324	4.70331	2.23368	up
LIPID-P-0139	C40H77NO3	Cer(d18:2/22:0)	SP	Cer-NS	-	517971	441196	356121	933231	1.07443e+06	1.67148e+06	1.42341	0.0679464	2.79721	1.48399	up
LIPID-P-2083	C40H75NO3	Cer(d18:2/22:1)	SP	Cer-NS	-	37719.1	38081.4	28671.2	49579	62288	118737	1.21957	0.184222	2.20734	1.14231	up
LIPID-P-0140	C41H79NO3	Cer(d18:2/23:0)	SP	Cer-NS	-	618016	535223	505799	1.72968e+06	1.70377e+06	5.24589e+06	1.37989	0.184887	5.23155	2.38724	up
LIPID-P-0141	C42H81NO3	Cer(d18:2/24:0)	SP	Cer-NS	-	2.71684e+06	2.1644e+06	2.29815e+06	3.37481e+06	4.17422e+06	1.00092e+07	1.16538	0.239318	2.44564	1.29021	up
LIPID-P-0142	C42H79NO3	Cer(d18:2/24:1)	SP	Cer-NS	-	1.30508e+06	1.16627e+06	1.17993e+06	1.42156e+06	1.84996e+06	3.72347e+06	1.07728	0.255238	1.91576	0.937919	insig
LIPID-P-2084	C42H77NO3	Cer(d18:2/24:2)	SP	Cer-NS	-	92943	91093.5	103466	212006	254670	475456	1.41599	0.115779	3.27695	1.71236	up
LIPID-P-2085	C43H83NO3	Cer(d18:2/25:0)	SP	Cer-NS	-	368709	300404	279917	434055	509778	1.17499e+06	1.14316	0.238379	2.23262	1.15873	up
LIPID-P-2086	C43H81NO3	Cer(d18:2/25:1)	SP	Cer-NS	-	72965.4	32255.9	43018.5	62655.6	56306.6	184929	0.881545	0.340802	2.05	1.03562	insig
LIPID-P-2087	C44H83NO3	Cer(d18:2/26:1)	SP	Cer-NS	-	387850	346662	358003	492631	449273	1.24412e+06	1.02549	0.293162	2.00091	1.00065	up
LIPID-P-2539	C58H107NO4	Cer(d18:3/40:2(2OH))	SP	Cer-AS	-	10065.8	7433.49	7210.64	3634.94	8302.2	28252.3	0.188598	0.565671	1.62645	0.701729	insig
LIPID-P-2089	C35H69NO3	Cer(d19:1/16:0)	SP	Cer-NS	-	128304	82874.5	79510.4	135582	1.01555e+06	868126	1.20042	0.167986	6.94644	2.79627	up
LIPID-P-2090	C36H71NO3	Cer(d19:1/17:0)	SP	Cer-NS	-	33134.5	30564.2	26282	99564	125048	179041	1.49596	0.0458088	4.48599	2.16543	up
LIPID-P-2092	C41H81NO3	Cer(d19:1/22:0)	SP	Cer-NS	-	335257	408338	355360	1.6484e+06	1.49193e+06	3.97424e+06	1.45242	0.129652	6.47394	2.69464	up
LIPID-P-2094	C42H83NO3	Cer(d19:1/23:0)	SP	Cer-NS	-	517400	552881	668259	2.36506e+06	2.66122e+06	5.01047e+06	1.48701	0.0801825	5.77309	2.52934	up
LIPID-P-2096	C43H83NO3	Cer(d19:1/24:1)	SP	Cer-NS	-	1.04458e+06	932472	1.2209e+06	2.54073e+06	2.6691e+06	6.8361e+06	1.3617	0.1713	3.76677	1.91333	up
LIPID-P-2097	C44H87NO3	Cer(d19:1/25:0)	SP	Cer-NS	-	117088	96718.3	101993	170698	105682	579420	0.902146	0.348606	2.70995	1.43827	insig
LIPID-P-2099	C43H83NO3	Cer(d19:2/24:0)	SP	Cer-NS	-	28046.6	20079.2	25673.4	70265.8	90379.1	169577	1.44179	0.105245	4.47461	2.16176	up
LIPID-P-2100	C43H81NO3	Cer(d19:2/24:1)	SP	Cer-NS	-	22104	12980.7	16288.8	43825.2	35890.7	78555.5	1.37616	0.107362	3.0808	1.6233	up
LIPID-P-2023	C38H77NO3	Cer(d20:0/18:0)	SP	Cer-NDS	-	13408.6	8436.22	6170.36	23178.6	27633.2	78440.1	1.30582	0.195707	4.61363	2.2059	up
LIPID-P-2555	C44H87NO4	Cer(d20:1/24:0(2OH))	SP	Cer-AS	-	133988	115680	110984	282584	352374	945359	1.34403	0.192725	4.38183	2.13153	up
LIPID-P-2556	C44H85NO4	Cer(d20:1/24:1(2OH))	SP	Cer-AS	-	14723.3	13346.2	23532	24181.3	44744.9	130313	1.14637	0.26851	3.86112	1.94902	up
LIPID-P-2104	C44H85NO3	Cer(d20:1/24:1)	SP	Cer-NS	-	347978	391852	339206	1.17665e+06	1.01464e+06	2.67499e+06	1.4157	0.139381	4.50985	2.17308	up
LIPID-P-2105	C44H83NO3	Cer(d20:1/24:2)	SP	Cer-NS	-	26413.7	32426.5	42761.4	180634	164482	363184	1.48278	0.0857457	6.97135	2.80144	up
LIPID-P-2106	C45H89NO3	Cer(d20:1/25:0)	SP	Cer-NS	-	38418	55063.3	57054.7	109122	114649	218175	1.38687	0.107691	2.93582	1.55376	up
LIPID-P-2108	C46H91NO3	Cer(d20:1/26:0)	SP	Cer-NS	-	104504	76356.1	86720	156811	166794	328132	1.32358	0.144705	2.43568	1.28432	up
LIPID-P-2110	C48H91NO3	Cer(d20:1/28:2)	SP	Cer-NS	-	20658.8	8632.42	18271.8	17329.9	22392.2	39748.2	0.90771	0.259859	1.67084	0.740573	insig
LIPID-P-2111	C42H81NO3	Cer(d20:2/22:0)	SP	Cer-NS	-	38765.6	27227.5	29585.1	115336	116187	311044	1.42188	0.148889	5.67668	2.50505	up
LIPID-P-2112	C43H83NO3	Cer(d20:2/23:0)	SP	Cer-NS	-	22281	19960.9	28778.7	118347	143895	389725	1.45284	0.154483	9.17997	3.19849	up
LIPID-P-2113	C44H85NO3	Cer(d20:2/24:0)	SP	Cer-NS	-	72612.9	90529.4	60566.1	175853	228579	500118	1.3676	0.151407	4.04344	2.01558	up
LIPID-P-2114	C44H83NO3	Cer(d20:2/24:1)	SP	Cer-NS	-	90527.1	75344.5	73107.7	164057	176215	448444	1.31722	0.186705	3.30035	1.72262	up
LIPID-P-2116	C37H69NO3	Cer(d21:3/16:0)	SP	Cer-NS	-	102995	85239.9	81565.1	233418	278142	358578	1.4977	0.0286197	3.22512	1.68935	up
LIPID-P-2117	C48H95NO3	Cer(d22:1/26:0)	SP	Cer-NS	-	54872.3	31988.5	30927.4	26997.4	38699.9	117329	0.415299	0.527833	1.55386	0.635854	insig
LIPID-P-2029	C42H85NO3	Cer(d24:0/18:0)	SP	Cer-NDS	-	53045	29253.7	31776.3	41521.5	75803.7	116726	1.06131	0.199657	2.05173	1.03684	up
LIPID-P-2030	C42H83NO3	Cer(d24:0/18:1)	SP	Cer-NDS	-	44428.1	61202.4	47892.2	71956.4	95306.1	206076	1.18349	0.217116	2.43181	1.28203	up
LIPID-P-2579	C42H83NO4	Cer(d24:1/18:0(2OH))	SP	Cer-AS	-	668342	627118	577755	1.30579e+06	2.05889e+06	3.24792e+06	1.40825	0.107439	3.53008	1.8197	up
LIPID-P-2586	C39H71NO4	Cer(d24:3/15:1(2OH))	SP	Cer-AS	-	84273.5	56758.3	74721.1	174368	228282	330559	1.45517	0.0598104	3.39838	1.76485	up
LIPID-P-2393	C35H69NO4	Cer(t14:1/21:0)	SP	Cer-NP	-	29014.4	28973.4	16732	63456.7	105686	126434	1.42205	0.0520058	3.95579	1.98397	up
LIPID-P-1941	C38H73NO5	Cer(t14:1/24:1(2OH))	SP	Cer-AP	-	542997	519577	495207	1.27959e+06	1.78622e+06	2.67598e+06	1.46037	0.0758359	3.68588	1.88201	up
LIPID-P-2400	C37H73NO4	Cer(t15:0/22:1)	SP	Cer-NP	-	34724.9	17701.4	22036.2	18774.3	22571.2	30242	0.0544364	0.884273	0.961391	-0.0568055	insig
LIPID-P-2401	C37H71NO4	Cer(t15:0/22:2)	SP	Cer-NP	-	14914.2	5133.79	2592.23	11305.9	9544.69	37137.1	0.915421	0.319409	2.56127	1.35686	insig
LIPID-P-2406	C42H83NO4	Cer(t16:1/26:0)	SP	Cer-NP	-	2.28265e+06	2.01723e+06	2.16981e+06	3.59337e+06	4.61757e+06	9.19954e+06	1.31106	0.168354	2.69109	1.42819	up
LIPID-P-2407	C43H85NO4	Cer(t16:1/27:0)	SP	Cer-NP	-	21692	29255	23978.9	22136.5	21031.1	101812	0.518748	0.474901	1.93497	0.952308	insig
LIPID-P-1945	C38H73NO5	Cer(t16:2/22:0(2OH))	SP	Cer-AP	-	158467	130905	144329	349442	484681	676904	1.46917	0.0624409	3.48403	1.80076	up
LIPID-P-2410	C39H77NO4	Cer(t17:0/22:1)	SP	Cer-NP	-	40823	32230.5	33389	40282.8	48158.6	92732.5	1.02542	0.265032	1.70208	0.767303	insig
LIPID-P-2411	C39H75NO4	Cer(t17:0/22:2)	SP	Cer-NP	-	53365.1	47470.4	46507.8	56119.4	56980.4	157055	0.886432	0.34612	1.83351	0.874606	insig
LIPID-P-2414	C35H69NO4	Cer(t17:1/18:0)	SP	Cer-NP	-	9	9	9	57357	32383.3	81430.4	1.54227	0.0564398	6339.66	12.6302	up
LIPID-P-2415	C37H73NO4	Cer(t17:1/20:0)	SP	Cer-NP	-	43098.5	43391.1	45609.2	27209.4	46410.2	93997.7	0.232865	0.611524	1.26888	0.343555	insig
LIPID-P-1948	C38H73NO5	Cer(t17:1/21:1(2OH))	SP	Cer-AP	-	20032.8	18960.3	22463.3	56201.9	84812.5	110133	1.48445	0.0550846	4.08659	2.0309	up
LIPID-P-2417	C39H77NO4	Cer(t17:1/22:0)	SP	Cer-NP	-	120513	85071.4	102771	122806	104270	295323	0.825599	0.361426	1.69415	0.760558	insig
LIPID-P-2418	C39H75NO4	Cer(t17:1/22:1)	SP	Cer-NP	-	303624	261299	283692	210105	301728	499889	0.337179	0.591193	1.1922	0.253632	insig
LIPID-P-2419	C39H73NO4	Cer(t17:1/22:2)	SP	Cer-NP	-	175611	118300	161703	177664	185477	438400	0.945227	0.309247	1.75925	0.814963	insig
LIPID-P-2421	C43H85NO4	Cer(t17:1/26:0)	SP	Cer-NP	-	61246.3	43878.4	72628	124927	135294	377418	1.29485	0.203164	3.58722	1.84287	up
LIPID-P-2422	C33H63NO4	Cer(t17:2/16:0)	SP	Cer-NP	-	210036	167655	151786	139593	186770	323821	0.418277	0.548619	1.22797	0.296279	insig
LIPID-P-2425	C35H67NO4	Cer(t17:2/18:0)	SP	Cer-NP	-	169959	207053	150310	198470	281006	654204	1.01021	0.285373	2.14988	1.10426	up
LIPID-P-2426	C35H65NO4	Cer(t17:2/18:1)	SP	Cer-NP	-	9	9	9	45456.7	22726.4	97543.7	1.53772	0.130107	6138.03	12.5836	up
LIPID-P-2427	C37H69NO4	Cer(t17:2/20:1)	SP	Cer-NP	-	34641.7	38737.8	32653.3	74885.7	46296.9	128626	1.21709	0.184805	2.35596	1.23631	up
LIPID-P-2430	C39H73NO4	Cer(t17:2/22:1)	SP	Cer-NP	-	152711	131102	151446	160295	123716	303752	0.603893	0.452963	1.35037	0.433357	insig
LIPID-P-2431	C40H77NO4	Cer(t17:2/23:0)	SP	Cer-NP	-	119287	113268	133953	222796	229875	539722	1.29978	0.183537	2.7077	1.43707	up
LIPID-P-2433	C41H77NO4	Cer(t17:2/24:1)	SP	Cer-NP	-	674125	770824	963962	442054	535213	908818	0.774537	0.365501	0.782962	-0.352987	insig
LIPID-P-2436	C48H93NO4	Cer(t17:2/31:0)	SP	Cer-NP	-	19255.5	13387.3	17887.2	40974.8	35362.7	128749	1.27701	0.230213	4.0587	2.02102	up
LIPID-P-2437	C50H97NO4	Cer(t17:2/33:0)	SP	Cer-NP	-	106495	112441	118432	213618	262414	621436	1.31565	0.187496	3.25302	1.70178	up
LIPID-P-2438	C52H101NO4	Cer(t17:2/35:0)	SP	Cer-NP	-	230343	167924	162136	420193	474670	928847	1.39041	0.118129	3.25428	1.70234	up
LIPID-P-2439	C52H99NO4	Cer(t17:2/35:1)	SP	Cer-NP	-	64917.7	78353.5	44514.9	105706	99883.8	260306	1.16554	0.216687	2.48099	1.31092	up
LIPID-P-1539	C34H69NO4	Cer(t18:0/16:0)	SP	Cer-NP	-	25237.6	21520	34172.1	79076.6	51313.6	154950	1.33606	0.156987	3.52577	1.81794	up
LIPID-P-2445	C40H81NO4	Cer(t18:0/22:0)	SP	Cer-NP	-	30249.6	24019.2	40723.6	65756.5	65625.6	182172	1.28516	0.199804	3.30084	1.72283	up
LIPID-P-1950	C40H77NO5	Cer(t18:0/22:2(2OH))	SP	Cer-AP	-	28302.7	18048.2	21253.5	32751.4	25279.2	51549	1.05288	0.20791	1.62089	0.696791	insig
LIPID-P-1513	C42H85NO5	Cer(t18:0/24:0(2OH))	SP	Cer-AP	-	60917.9	64358.9	76272.4	89944.1	116772	279848	1.14074	0.250032	2.41412	1.2715	up
LIPID-P-2447	C42H85NO4	Cer(t18:0/24:0)	SP	Cer-NP	-	130084	132279	122922	292252	304505	717698	1.37	0.157069	3.41164	1.77047	up
LIPID-P-2448	C42H83NO4	Cer(t18:0/24:1)	SP	Cer-NP	-	60732.1	56415.1	71882.2	82738	124813	318576	1.13005	0.261585	2.78331	1.4768	up
LIPID-P-2451	C33H63NO4	Cer(t18:1/15:1)	SP	Cer-NP	-	150015	129847	111476	175552	252646	403499	1.24272	0.156317	2.12527	1.08764	up
LIPID-P-2452	C35H69NO4	Cer(t18:1/17:0)	SP	Cer-NP	-	22465.5	16914.3	19776.6	53554.3	48291.3	122700	1.38826	0.147594	3.79579	1.9244	up
LIPID-P-1951	C38H73NO5	Cer(t18:1/20:1(2OH))	SP	Cer-AP	-	145710	101147	113305	253933	392769	588612	1.41032	0.0925555	3.42988	1.77816	up
LIPID-P-2453	C43H85NO4	Cer(t18:1/25:0)	SP	Cer-NP	-	27722.2	24773.3	16018.2	43484.6	18004.1	90622.1	0.809166	0.319652	2.22015	1.15066	insig
LIPID-P-1964	C38H73NO5	Cer(t20:0/18:2(2OH))	SP	Cer-AP	-	57129.2	39999.9	25092.9	140197	150775	263582	1.42219	0.0607488	4.53727	2.18182	up
LIPID-P-1519	C44H89NO5	Cer(t20:0/24:0(2OH))	SP	Cer-AP	-	7795.09	12178.5	7636.03	11996.7	25223.6	34531.8	1.20532	0.147422	2.59881	1.37785	up
LIPID-P-1545	C46H93NO4	Cer(t20:0/26:0)	SP	Cer-NP	-	10623.1	19221.5	12583.9	24743.3	25393.7	17131.2	1.13008	0.0897798	1.58545	0.664891	insig
LIPID-P-2457	C35H67NO4	Cer(t20:2/15:0)	SP	Cer-NP	-	30031.7	24344.7	6669.31	27261.3	11190.7	27338.7	0.214774	0.86741	1.07773	0.107991	insig
LIPID-P-1968	C38H73NO5	Cer(t20:2/18:0(2OH))	SP	Cer-AP	-	239419	201702	209526	501179	780169	1.17874e+06	1.43556	0.0913516	3.78099	1.91876	up
LIPID-P-2463	C39H75NO4	Cer(t21:2/18:0)	SP	Cer-NP	-	12562.5	9122.87	7759.97	11446	10832.3	21369.1	0.876132	0.300433	1.48232	0.567859	insig
LIPID-P-1546	C48H97NO4	Cer(t22:0/26:0)	SP	Cer-NP	-	11985.4	14470.8	5802.06	6983.76	10103.1	5538.65	0.699103	0.349723	0.701386	-0.51172	insig
LIPID-P-1980	C38H73NO5	Cer(t22:1/16:1(2OH))	SP	Cer-AP	-	35020.1	36097	41282.1	100034	175388	197722	1.47803	0.0548516	4.20949	2.07365	up
LIPID-P-2465	C42H85NO4	Cer(t24:0/18:0)	SP	Cer-NP	-	108078	86586	112004	155869	138798	372792	1.12683	0.25056	2.17649	1.122	up
LIPID-P-2466	C42H83NO4	Cer(t24:0/18:1)	SP	Cer-NP	-	40585.5	31876.6	51624.8	53312.1	52500.5	164738	0.973511	0.319831	2.18033	1.12455	insig
LIPID-P-1990	C40H75NO5	Cer(t24:2/16:1(2OH))	SP	Cer-AP	-	14512.6	6162.51	16166.8	17906	11803	20174.8	0.742297	0.338525	1.354	0.437228	insig
LIPID-P-1993	C38H73NO5	Cer(t26:1/12:1(2OH))	SP	Cer-AP	-	92686.8	69271.3	85166.7	196282	264746	397280	1.45313	0.0726851	3.47318	1.79626	up
LIPID-P-2000	C48H95NO5	Cer(t30:0/18:1(2OH))	SP	Cer-AP	-	20198.3	26356.5	22047.4	44251.2	35732.5	115635	1.19798	0.236189	2.85149	1.51172	up
LIPID-N-0601	C32H64NO6P	CerP(d18:1/14:0)	SP	CerP	-	16076.1	10928.2	10910.9	11359.3	20933.3	34983.2	0.881387	0.287685	1.77437	0.827307	insig
LIPID-N-0602	C34H68NO6P	CerP(d18:1/16:0)	SP	CerP	-	173796	175068	194832	235059	251354	612328	1.07737	0.2716	2.02087	1.01498	up
LIPID-P-0152	C34H66NO6P	CerP(d18:1/16:1)	SP	CerP	-	41165.6	25805.1	37178.9	27056.7	73163	64631.6	0.772766	0.287078	1.58283	0.662509	insig
LIPID-P-0153	C36H70NO6P	CerP(d18:1/18:1)	SP	CerP	-	48077.9	46872.3	28743.8	53482.1	34118.9	110723	0.671226	0.393914	1.60335	0.681085	insig
LIPID-N-0613	C38H70NO6P	CerP(d18:1/20:3)	SP	CerP	-	15952.4	7635.61	19766.3	15255.1	14544.3	16391	0.392753	0.817545	1.06542	0.0914172	insig
LIPID-N-0606	C42H84NO6P	CerP(d18:1/24:0)	SP	CerP	-	65808.8	47189.4	57354.7	94445.4	79745.9	194577	1.19445	0.20608	2.16473	1.11419	up
LIPID-N-0610	C42H82NO6P	CerP(d18:1/24:1)	SP	CerP	-	58780.7	57756.1	68474.4	86306.1	81867.4	193481	1.11845	0.247246	1.95477	0.967	insig
LIPID-P-0052	C27H46O	Cholesterol	ST	Cho	-	3.41149e+06	2.31327e+06	2.96286e+06	3.79583e+06	4.07423e+06	7.00747e+06	1.16676	0.174301	1.7125	0.776102	insig
LIPID-P-0161	C59H90O4	Coenzyme Q10	PR	CoQ	303-98-0	1.61046e+06	1.41933e+06	1.41674e+06	1.34244e+06	1.43452e+06	2.9945e+06	0.53169	0.497177	1.29797	0.376256	insig
LIPID-P-0160	C54H82O4	Coenzyme Q9	PR	CoQ	303-97-9	164395	168495	156068	123889	136474	282232	0.0911156	0.758842	1.1097	0.150166	insig
LIPID-P-0171	C35H68O5	DG(12:0_20:0)	GL	DG	-	262012	242389	254208	492449	624935	1.059e+06	1.4067	0.109726	2.86891	1.5205	up
LIPID-P-0164	C31H60O5	DG(14:0_14:0)	GL	DG	-	44659.6	33414.8	34243.6	32817.5	42542.4	86995.6	0.655906	0.423762	1.4455	0.531569	insig
LIPID-P-0167	C33H64O5	DG(14:0_16:0)	GL	DG	-	254885	221759	265672	290985	437438	793331	1.13269	0.222926	2.05001	1.03563	up
LIPID-P-0188	C33H62O5	DG(14:0_16:1)	GL	DG	-	885108	535361	634506	858698	960041	1.5872e+06	1.10655	0.176573	1.65741	0.728933	insig
LIPID-P-0170	C35H68O5	DG(14:0_18:0)	GL	DG	-	114227	95531.4	116762	260855	317396	547487	1.44338	0.0924963	3.44768	1.78563	up
LIPID-P-0191	C35H66O5	DG(14:0_18:1)	GL	DG	-	307195	265938	335481	168130	152513	458879	0.560214	0.710446	0.857924	-0.221078	insig
LIPID-P-0210	C35H64O5	DG(14:0_18:2)	GL	DG	-	101525	89743.6	80838.4	45916.4	43478.5	139847	0.602538	0.698778	0.842469	-0.247305	insig
LIPID-P-0175	C37H72O5	DG(14:0_20:0)	GL	DG	-	175314	144397	153722	265044	307818	691138	1.27693	0.19064	2.66986	1.41676	up
LIPID-P-0180	C39H76O5	DG(14:0_22:0)	GL	DG	-	180126	141491	102725	257071	436902	680922	1.3292	0.118777	3.24006	1.69602	up
LIPID-P-0168	C34H66O5	DG(15:0_16:0)	GL	DG	-	31852.1	38111	42102.5	37313.5	57479.6	150182	0.91309	0.330229	2.186	1.12829	insig
LIPID-P-0173	C36H70O5	DG(15:0_18:0)	GL	DG	-	9526.41	16419.2	18006.8	35738.6	53749.9	101728	1.37587	0.127879	4.35054	2.12119	up
LIPID-P-0194	C36H68O5	DG(15:0_18:1)	GL	DG	-	31193.5	23702.5	31187.1	20677.3	24768.6	54344.3	0.162428	0.712101	1.15923	0.213168	insig
LIPID-P-1439	C36H66O5	DG(15:0_18:2)	GL	DG	-	10995.4	14788.5	13630.9	6466.78	13386.8	29784.8	0.0824064	0.672564	1.25938	0.332718	insig
LIPID-P-0169	C35H68O5	DG(16:0_16:0)	GL	DG	-	2.09429e+07	1.98903e+07	2.00184e+07	4.40009e+07	5.55179e+07	9.64948e+07	1.42397	0.105513	3.22117	1.68759	up
LIPID-P-0192	C35H66O5	DG(16:0_16:1)	GL	DG	-	315927	285215	311241	209837	172194	417150	0.551532	0.670332	0.875926	-0.191119	insig
LIPID-P-0193	C36H68O5	DG(16:0_17:1)	GL	DG	-	23067.4	22431.2	21706.1	11719.8	15770.6	36090.2	0.389751	0.887502	0.946073	-0.0799773	insig
LIPID-P-0174	C37H72O5	DG(16:0_18:0)	GL	DG	-	1.3882e+07	1.16672e+07	1.23073e+07	2.39125e+07	2.57632e+07	4.96458e+07	1.36919	0.131088	2.62364	1.39157	up
LIPID-P-0196	C37H70O5	DG(16:0_18:1)	GL	DG	-	2.36577e+06	2.00496e+06	2.38423e+06	1.37547e+06	1.28929e+06	2.75337e+06	0.751634	0.449239	0.802095	-0.318155	insig
LIPID-P-0214	C37H68O5	DG(16:0_18:2)	GL	DG	-	1.25419e+06	1.1571e+06	1.24294e+06	872073	845231	2.13519e+06	0.11466	0.891	1.05426	0.0762249	insig
LIPID-P-0225	C37H66O5	DG(16:0_18:3)	GL	DG	-	15301.5	6931.95	4515.48	18074.9	15727.6	38601.1	1.15522	0.159391	2.70679	1.43658	up
LIPID-P-0179	C39H76O5	DG(16:0_20:0)	GL	DG	-	222131	242962	213427	316332	392704	894768	1.17577	0.231021	2.36368	1.24104	up
LIPID-P-0200	C39H74O5	DG(16:0_20:1)	GL	DG	-	310972	194685	334932	141846	119193	299511	0.873362	0.265401	0.666854	-0.584558	insig
LIPID-P-0216	C39H72O5	DG(16:0_20:2)	GL	DG	-	59181	53512	68287.3	37869.6	40217.7	98464.5	0.285245	0.948089	0.975531	-0.0357411	insig
LIPID-P-0228	C39H70O5	DG(16:0_20:3)	GL	DG	-	78883.3	74383.2	84440.5	53611.5	55429.6	155118	0.0510434	0.81756	1.11128	0.152222	insig
LIPID-P-0239	C39H68O5	DG(16:0_20:4)	GL	DG	-	112398	102463	108531	70848.1	54480.5	168555	0.468392	0.808628	0.908756	-0.138035	insig
LIPID-P-0204	C41H78O5	DG(16:0_22:1)	GL	DG	-	33505.4	55244	53995.7	26546.4	13577.4	97826.9	0.428388	0.957764	0.966413	-0.0492876	insig
LIPID-P-0253	C41H70O5	DG(16:0_22:5)	GL	DG	-	42655.8	46715.5	57730.8	74018.3	151818	282819	1.25734	0.185881	3.45783	1.78987	up
LIPID-P-0206	C43H82O5	DG(16:0_24:1)	GL	DG	-	53457.1	50699.7	80493.1	14269.8	47573.4	71829.3	0.675642	0.438089	0.723924	-0.46609	insig
LIPID-P-0211	C35H64O5	DG(16:1_16:1)	GL	DG	-	108261	84130.3	92143.5	48665.4	30967	60822.6	1.33882	0.0138696	0.49363	-1.0185	down
LIPID-P-0195	C37H70O5	DG(16:1_18:0)	GL	DG	-	52103.8	45094.3	45702	35165.6	29698.7	89087.5	0.109267	0.864319	1.07734	0.107472	insig
LIPID-P-0213	C37H68O5	DG(16:1_18:1)	GL	DG	-	507078	410086	432221	141933	160874	423768	1.12371	0.139856	0.538449	-0.893119	insig
LIPID-P-0224	C37H66O5	DG(16:1_18:2)	GL	DG	-	211734	172773	209266	87916	82283	208072	1.02121	0.216156	0.637063	-0.650491	insig
LIPID-P-0227	C39H70O5	DG(16:1_20:2)	GL	DG	-	24831.4	26320	27234	13325.5	7374.47	23330.4	1.10497	0.130072	0.561716	-0.832087	insig
LIPID-P-1458	C37H64O5	DG(16:2_18:2)	GL	DG	-	14974	15127.8	18255.5	60822.2	69155.6	63877.9	1.53992	0.000603994	4.00882	2.00318	up
LIPID-P-0172	C36H70O5	DG(17:0_16:0)	GL	DG	-	71908.4	62709.3	78398.7	152023	234027	503599	1.35928	0.167415	4.17644	2.06227	up
LIPID-P-0177	C38H74O5	DG(17:0_18:0)	GL	DG	-	69556.2	66506.3	69362.7	206162	224082	474658	1.44552	0.114828	4.40502	2.13915	up
LIPID-P-0215	C38H70O5	DG(17:1_18:1)	GL	DG	-	51879.9	53866.6	52953.7	32715	33610.1	62394.4	0.804337	0.413083	0.811086	-0.302073	insig
LIPID-P-0226	C38H68O5	DG(17:1_18:2)	GL	DG	-	27892.7	23692.3	24239.1	12521.9	10523.8	24428.2	1.10586	0.152565	0.626106	-0.675521	insig
LIPID-P-0178	C39H76O5	DG(18:0_18:0)	GL	DG	-	1.80801e+07	1.51665e+07	1.51625e+07	2.64024e+07	3.75614e+07	7.56445e+07	1.29161	0.177741	2.88393	1.52803	up
LIPID-P-0201	C39H74O5	DG(18:0_18:1)	GL	DG	-	450925	353923	429287	389238	351769	950008	0.487647	0.514751	1.3702	0.45439	insig
LIPID-P-0217	C39H72O5	DG(18:0_18:2)	GL	DG	-	423794	391679	498129	486469	572678	1.05579e+06	1.01402	0.268872	1.61003	0.687086	insig
LIPID-P-1426	C41H78O5	DG(18:0_20:1)	GL	DG	-	33160.5	26469	52608.9	22809.7	19278.6	65286.8	0.26117	0.928851	0.95667	-0.0639071	insig
LIPID-P-0220	C41H76O5	DG(18:0_20:2)	GL	DG	-	197665	172081	205899	136830	215200	419312	0.428838	0.520223	1.33996	0.422191	insig
LIPID-P-0234	C41H74O5	DG(18:0_20:3)	GL	DG	-	112565	88826	72410.5	86224.4	99595.5	223309	0.684075	0.411742	1.49425	0.579426	insig
LIPID-P-0243	C41H72O5	DG(18:0_20:4)	GL	DG	-	275248	241567	226824	248793	282777	746249	0.781871	0.382651	1.71833	0.78101	insig
LIPID-P-0184	C43H84O5	DG(18:0_22:0)	GL	DG	-	81716.7	76415.5	92118.5	321280	344886	540425	1.51095	0.0437823	4.82153	2.26949	up
LIPID-P-0245	C43H76O5	DG(18:0_22:4)	GL	DG	-	27818.1	25123	31061.4	30882.7	39209.8	76589.3	1.01812	0.274604	1.74616	0.804186	insig
LIPID-P-0218	C39H72O5	DG(18:1_18:1)	GL	DG	-	3.2687e+06	2.90046e+06	3.02921e+06	1.81208e+06	1.75749e+06	4.49085e+06	0.543962	0.715877	0.876288	-0.190524	insig
LIPID-P-0229	C39H70O5	DG(18:1_18:2)	GL	DG	-	1.90609e+06	1.69342e+06	1.78436e+06	1.27706e+06	1.16852e+06	3.16927e+06	0.158278	0.916682	1.0429	0.0606049	insig
LIPID-P-0205	C41H78O5	DG(18:1_20:0)	GL	DG	-	43959.7	31430.9	36146	22837.4	22498.5	71573.7	0.197098	0.923613	1.04817	0.0678768	insig
LIPID-P-0219	C41H76O5	DG(18:1_20:1)	GL	DG	-	491502	422828	498940	220663	253494	524211	0.939294	0.284789	0.706423	-0.501395	insig
LIPID-P-0233	C41H74O5	DG(18:1_20:2)	GL	DG	-	152076	126707	141798	103236	120656	279488	0.198046	0.672375	1.19687	0.259264	insig
LIPID-P-0242	C41H72O5	DG(18:1_20:3)	GL	DG	-	44887.1	57044.2	53075.7	28466.1	50810.5	85014.9	0.0839161	0.869734	1.0599	0.0839242	insig
LIPID-P-0252	C41H70O5	DG(18:1_20:4)	GL	DG	-	185131	181305	139516	154646	152421	359050	0.473128	0.519763	1.31656	0.396779	insig
LIPID-P-0221	C43H80O5	DG(18:1_22:1)	GL	DG	-	49157.6	66248.9	80481.3	30740.1	36807.8	88860.2	0.623819	0.568724	0.798458	-0.324711	insig
LIPID-P-0235	C43H78O5	DG(18:1_22:2)	GL	DG	-	23317	17941.3	30291.3	20712.5	19095.8	43902.3	0.280578	0.677979	1.16996	0.226465	insig
LIPID-P-0257	C43H74O5	DG(18:1_22:4)	GL	DG	-	28672.1	15498	32635.9	8082.02	17101.7	56578.8	0.245592	0.924435	1.06453	0.0902193	insig
LIPID-P-0207	C45H86O5	DG(18:1_24:0)	GL	DG	-	20556.6	13255.5	24177.6	15706.9	16772.8	97010.1	0.53536	0.469921	2.23298	1.15897	insig
LIPID-P-1446	C45H84O5	DG(18:1_24:1)	GL	DG	-	97745.1	86010.1	119429	42482.9	55228.2	125837	0.785849	0.419582	0.737333	-0.439612	insig
LIPID-P-0240	C39H68O5	DG(18:2_18:2)	GL	DG	-	668317	585517	609036	465478	487346	1.02793e+06	0.0231372	0.851333	1.06328	0.0885216	insig
LIPID-P-0247	C39H66O5	DG(18:2_18:3)	GL	DG	-	20480.9	20711.5	15360.2	12453.1	23385.5	52954.4	0.477765	0.468791	1.5701	0.650854	insig
LIPID-P-0232	C41H74O5	DG(18:2_20:1)	GL	DG	-	190447	171663	166776	68153.4	61867	339909	0.579477	0.850331	0.888528	-0.170511	insig
LIPID-P-1459	C41H72O5	DG(18:2_20:2)	GL	DG	-	85601.2	79367.8	56189.6	55544.6	61453.5	137071	0.148878	0.724147	1.14881	0.200139	insig
LIPID-P-0251	C41H70O5	DG(18:2_20:3)	GL	DG	-	32037.6	23357.3	20733.5	15591.5	19137.8	46889.9	0.0820485	0.874519	1.07212	0.100472	insig
LIPID-P-0259	C41H68O5	DG(18:2_20:4)	GL	DG	-	65449.5	35265.7	41576.4	39883.5	38201.2	82637.4	0.223419	0.742145	1.12953	0.175718	insig
LIPID-P-0236	C43H78O5	DG(18:2_22:1)	GL	DG	-	23939.4	27980.1	32911.3	40500.6	34375.7	95302.9	1.0432	0.278638	2.0061	1.0044	up
LIPID-P-0181	C40H78O5	DG(19:0_18:0)	GL	DG	-	111447	90381.2	107259	132357	183936	248914	1.28554	0.122274	1.82863	0.870766	insig
LIPID-P-0183	C41H80O5	DG(20:0_18:0)	GL	DG	-	103859	101085	147754	397873	291123	668635	1.43284	0.0939407	3.84928	1.94459	up
LIPID-P-1443	C41H76O5	DG(20:0_18:2)	GL	DG	-	21242.3	8700.28	10921.9	17589.5	29878.1	48826.9	1.12638	0.168144	2.35644	1.23661	up
LIPID-P-0182	C40H78O5	DG(21:0_16:0)	GL	DG	-	120248	83522.4	67610.9	125705	136159	256283	1.13642	0.179278	1.9093	0.933042	insig
LIPID-P-1428	C43H82O5	DG(22:0_18:1)	GL	DG	-	17412.7	12980.7	10977.6	10283.3	12534.8	5049.64	0.913772	0.199777	0.673605	-0.570026	insig
LIPID-P-1430	C45H86O5	DG(24:0_18:1)	GL	DG	-	28221.7	38617.4	27928.2	43694.9	28148.6	57209.4	0.782175	0.307582	1.36179	0.445502	insig
LIPID-P-1448	C45H84O5	DG(24:0_18:2)	GL	DG	-	26145.7	19296.3	20732.9	35609.4	29995	49865.4	1.29837	0.0958186	1.74492	0.80316	insig
LIPID-P-0162	C27H52O5	DG(8:0_16:0)	GL	DG	-	28858.7	23844.5	31237.4	69867.2	84996.9	179598	1.40772	0.134958	3.98451	1.9944	up
LIPID-P-1654	C39H76O4	DG(O-16:0_20:1)	GL	DG-O	-	22322.5	28190.5	25479.8	21969.4	24515.5	68725	0.541066	0.480325	1.51606	0.600331	insig
LIPID-P-1648	C35H68O4	DG(O-16:1_16:0)	GL	DG-O	-	459695	398986	505149	1.36147e+06	1.87691e+06	2.91179e+06	1.47635	0.0721765	4.50949	2.17296	up
LIPID-P-1638	C37H74O4	DG(O-18:0_16:0)	GL	DG-O	-	97506.4	68040.6	57591.2	53360.2	55797.1	113099	0.124588	0.990484	0.996046	-0.00571504	insig
LIPID-P-1652	C39H76O4	DG(O-18:0_18:1)	GL	DG-O	-	20176.6	30954.4	26201	10499	29825.4	50243.4	0.0270551	0.742128	1.17115	0.227931	insig
LIPID-P-1639	C38H76O4	DG(O-19:0_16:0)	GL	DG-O	-	1.83623e+07	1.90392e+07	1.58177e+07	2.72932e+07	3.44941e+07	8.84043e+07	1.19818	0.235437	2.82213	1.49678	up
LIPID-P-1643	C40H80O4	DG(O-21:0_16:0)	GL	DG-O	-	259633	167657	176170	396347	384018	761323	1.33533	0.120538	2.55475	1.35318	up
LIPID-P-1790	C49H90O15	DGDG(16:0_18:1)	GL	DGDG	-	40705.4	43137.8	48196.1	89922.1	128682	232519	1.38983	0.129355	3.41658	1.77255	up
LIPID-P-1797	C49H88O15	DGDG(16:0_18:2)	GL	DGDG	-	41457.6	23414.2	29211.2	97288.5	91433.4	174420	1.43819	0.0733445	3.8598	1.94853	up
LIPID-P-1791	C51H94O15	DGDG(16:0_20:1)	GL	DGDG	-	34669.7	29396.2	28075.8	57171.7	80758.1	159549	1.33993	0.157004	3.22849	1.69086	up
LIPID-P-1799	C51H92O15	DGDG(18:0_18:2)	GL	DGDG	-	6209.28	9463.38	10034.6	45287.6	43880.6	67924.8	1.50799	0.0278777	6.11083	2.61137	up
LIPID-N-0067	C10H20O2	FFA(10:0)	FA	FFA	-	5.22064e+06	3.72577e+06	4.46103e+06	5.31623e+06	6.68042e+06	1.13136e+07	1.12043	0.20595	1.73861	0.797931	insig
LIPID-N-0071	C14H28O2	FFA(14:0)	FA	FFA	-	2.4836e+06	2.09301e+06	2.34669e+06	2.74361e+06	2.76568e+06	7.1452e+06	0.945867	0.321529	1.82781	0.870119	insig
LIPID-N-0072	C15H30O2	FFA(15:0)	FA	FFA	-	1.04819e+06	847267	984110	1.17318e+06	1.4551e+06	2.74523e+06	1.12847	0.226648	1.86608	0.900014	insig
LIPID-N-0073	C16H32O2	FFA(16:0)	FA	FFA	-	4.96269e+06	4.78229e+06	5.0607e+06	1.01866e+07	1.48033e+07	2.57286e+07	1.40065	0.121667	3.42562	1.77636	up
LIPID-N-0082	C16H30O2	FFA(16:1)	FA	FFA	-	248305	201925	215536	9	9	9	1.54506	0.00382514	4.05548e-05	-14.5898	down
LIPID-N-0074	C17H34O2	FFA(17:0)	FA	FFA	-	1.73088e+06	1.51889e+06	1.6095e+06	2.15948e+06	2.56242e+06	5.61686e+06	1.15201	0.235955	2.12764	1.08925	up
LIPID-N-0083	C17H32O2	FFA(17:1)	FA	FFA	-	911097	807262	818000	1.00708e+06	1.13495e+06	2.37578e+06	1.04806	0.269027	1.78122	0.832864	insig
LIPID-N-0075	C18H36O2	FFA(18:0)	FA	FFA	-	1.8716e+07	1.56574e+07	1.71153e+07	2.92217e+07	3.63645e+07	6.65139e+07	1.34273	0.142251	2.56561	1.3593	up
LIPID-N-0084	C18H34O2	FFA(18:1)	FA	FFA	-	1.33899e+07	1.0693e+07	1.11608e+07	9.98084e+06	1.06816e+07	2.55129e+07	0.422876	0.54804	1.31017	0.389758	insig
LIPID-N-0090	C18H32O2	FFA(18:2)	FA	FFA	-	3.23721e+06	2.865e+06	2.81635e+06	3.79618e+06	3.76457e+06	1.01841e+07	1.00409	0.301861	1.98965	0.992515	insig
LIPID-N-0695	C19H38O2	FFA(19:0)	FA	FFA	-	2.38212e+06	1.94517e+06	2.04632e+06	3.00899e+06	3.58022e+06	6.37415e+06	1.25793	0.167058	2.03391	1.02426	up
LIPID-N-0085	C19H36O2	FFA(19:1)	FA	FFA	-	955636	836629	887313	969676	1.11551e+06	2.41191e+06	0.933646	0.316976	1.67829	0.746988	insig
LIPID-N-0719	C19H34O2	FFA(19:2)	FA	FFA	-	3.11588e+06	2.47558e+06	2.76114e+06	3.00833e+06	3.55084e+06	6.6129e+06	0.968626	0.287285	1.577	0.657186	insig
LIPID-N-0086	C20H38O2	FFA(20:1)	FA	FFA	-	2.91347e+06	2.72816e+06	2.74206e+06	2.62644e+06	2.90555e+06	6.82095e+06	0.664086	0.431585	1.47345	0.559198	insig
LIPID-N-0091	C20H36O2	FFA(20:2)	FA	FFA	-	1.1256e+06	1.5813e+06	1.04203e+06	1.20382e+06	1.24436e+06	3.32592e+06	0.632898	0.438864	1.5402	0.623115	insig
LIPID-N-0095	C20H34O2	FFA(20:3)	FA	FFA	-	273754	245227	241153	239239	166731	604354	0.259262	0.60108	1.32914	0.410492	insig
LIPID-N-0098	C20H32O2	FFA(20:4)	FA	FFA	-	219383	225940	205779	208915	212223	577455	0.6341	0.443602	1.5337	0.617014	insig
LIPID-N-0078	C22H44O2	FFA(22:0)	FA	FFA	-	412788	358345	551647	617533	720931	1.03037e+06	1.28763	0.0891524	1.7908	0.840607	insig
LIPID-N-0087	C22H42O2	FFA(22:1)	FA	FFA	-	1.92579e+06	1.62006e+06	1.82513e+06	1.65527e+06	1.9497e+06	4.17184e+06	0.687632	0.419171	1.44793	0.533994	insig
LIPID-N-0092	C22H40O2	FFA(22:2)	FA	FFA	-	1.26055e+06	1.22445e+06	1.10666e+06	1.58909e+06	1.73142e+06	4.49244e+06	1.07883	0.274749	2.1753	1.12122	up
LIPID-N-0096	C22H38O2	FFA(22:3)	FA	FFA	-	352654	301502	332136	418978	464160	1.02057e+06	1.0985	0.254258	1.93017	0.948727	insig
LIPID-N-0099	C22H36O2	FFA(22:4)	FA	FFA	-	339668	289940	292537	388606	385022	929709	1.02127	0.28636	1.84715	0.885298	insig
LIPID-N-0102	C22H34O2	FFA(22:5)	FA	FFA	-	124905	121088	128158	151960	176700	428352	1.04392	0.285203	2.02328	1.01669	up
LIPID-N-0079	C24H48O2	FFA(24:0)	FA	FFA	-	840796	663707	770827	613847	674177	1.47923e+06	0.312457	0.618344	1.2162	0.282379	insig
LIPID-N-0088	C24H46O2	FFA(24:1)	FA	FFA	-	1.3113e+06	1.10077e+06	1.28775e+06	772009	895498	1.7075e+06	0.443862	0.750542	0.912209	-0.132563	insig
LIPID-N-0093	C24H44O2	FFA(24:2)	FA	FFA	-	678176	563832	641324	601541	631243	1.49411e+06	0.653382	0.438381	1.44791	0.533971	insig
LIPID-N-0100	C24H40O2	FFA(24:4)	FA	FFA	-	468892	384430	429077	1.01198e+06	1.42246e+06	2.40781e+06	1.43113	0.102788	3.77593	1.91683	up
LIPID-N-0711	C26H50O2	FFA(26:1)	FA	FFA	-	204785	230955	207171	287130	279626	603936	1.1112	0.24098	1.82093	0.864672	insig
LIPID-N-0700	C28H56O2	FFA(28:0)	FA	FFA	-	933730	804022	831306	2.23825e+06	2.50022e+06	4.8612e+06	1.43808	0.106439	3.73665	1.90175	up
LIPID-N-0701	C29H58O2	FFA(29:0)	FA	FFA	-	232349	138336	170386	367002	410664	768110	1.36134	0.112818	2.85688	1.51444	up
LIPID-N-0702	C30H60O2	FFA(30:0)	FA	FFA	-	160331	129397	132175	317731	335295	675541	1.40075	0.120892	3.14899	1.65489	up
LIPID-N-0703	C31H62O2	FFA(31:0)	FA	FFA	-	247157	193964	327728	465368	512780	1.02554e+06	1.31407	0.143148	2.60609	1.38189	up
LIPID-N-0704	C32H64O2	FFA(32:0)	FA	FFA	-	9	9	9	218501	249192	473175	1.54351	0.0596999	34846.9	15.0887	up
LIPID-N-0714	C32H62O2	FFA(32:1)	FA	FFA	-	337240	336788	321008	1.01242e+06	1.12531e+06	2.6185e+06	1.42787	0.13639	4.77996	2.257	up
LIPID-N-0715	C34H66O2	FFA(34:1)	FA	FFA	-	171263	131911	146481	175756	188812	539235	0.934755	0.331094	2.00999	1.00719	insig
LIPID-N-0015	C26H43NO6	Glycocholic acid	ST	BA	475-31-0	123111	99292.4	113891	135160	159107	337721	1.06743	0.262135	1.87927	0.910172	insig
LIPID-P-0315	C44H83NO13	Hex2Cer(d16:1/16:0)	SP	Hex2Cer	-	20956.7	24863.3	22677.9	30549.1	41890.1	79864.8	1.20392	0.201279	2.22348	1.15282	up
LIPID-P-0317	C46H87NO13	Hex2Cer(d18:1/16:0)	SP	Hex2Cer	-	5.25749e+06	5.81874e+06	5.61071e+06	8.04817e+06	8.97117e+06	1.86073e+07	1.22083	0.202182	2.135	1.09424	up
LIPID-P-0318	C48H91NO13	Hex2Cer(d18:1/18:0)	SP	Hex2Cer	-	359216	284399	346225	674333	720016	1.45612e+06	1.37666	0.132941	2.87972	1.52593	up
LIPID-P-0319	C50H95NO13	Hex2Cer(d18:1/20:0)	SP	Hex2Cer	-	148695	148850	161570	253614	276583	614654	1.27717	0.189107	2.4936	1.31823	up
LIPID-P-0320	C52H99NO13	Hex2Cer(d18:1/22:0)	SP	Hex2Cer	-	536884	541533	587168	1.28624e+06	1.34273e+06	3.29661e+06	1.36742	0.164632	3.55766	1.83093	up
LIPID-P-0321	C54H103NO13	Hex2Cer(d18:1/24:0)	SP	Hex2Cer	-	1.05804e+06	1.18403e+06	1.42895e+06	1.00382e+06	1.2673e+06	2.85708e+06	0.527082	0.491278	1.39694	0.482272	insig
LIPID-P-0322	C54H101NO13	Hex2Cer(d18:1/24:1)	SP	Hex2Cer	-	1.65593e+06	1.58926e+06	1.69447e+06	1.64238e+06	1.81789e+06	3.93153e+06	0.779331	0.382138	1.49642	0.581514	insig
LIPID-P-0323	C46H85NO13	Hex2Cer(d18:2/16:0)	SP	Hex2Cer	-	137258	136473	182036	212604	185404	503771	1.03947	0.280785	1.97859	0.984475	insig
LIPID-P-0325	C52H97NO18	Hex3Cer(d18:1/16:0)	SP	Hex3Cer	-	2.05128e+06	1.89469e+06	2.33023e+06	2.9515e+06	3.76999e+06	8.24264e+06	1.19961	0.219702	2.38426	1.25354	up
LIPID-P-0326	C54H101NO18	Hex3Cer(d18:1/18:0)	SP	Hex3Cer	-	227316	199005	210179	382959	391540	852582	1.31638	0.166733	2.55629	1.35405	up
LIPID-P-0327	C56H105NO18	Hex3Cer(d18:1/20:0)	SP	Hex3Cer	-	102055	90958.8	123262	150522	187096	460731	1.16871	0.241584	2.52422	1.33584	up
LIPID-P-0328	C58H109NO18	Hex3Cer(d18:1/22:0)	SP	Hex3Cer	-	292815	256028	294273	517800	704303	1.58213e+06	1.3154	0.184403	3.32603	1.7338	up
LIPID-P-0329	C60H113NO18	Hex3Cer(d18:1/24:0)	SP	Hex3Cer	-	550582	599064	731594	860862	1.01052e+06	2.59889e+06	1.12304	0.260192	2.37624	1.24868	up
LIPID-P-0330	C60H111NO18	Hex3Cer(d18:1/24:1)	SP	Hex3Cer	-	639504	544304	617485	716162	808868	1.87821e+06	1.02227	0.288132	1.88933	0.917878	insig
LIPID-P-2191	C38H73NO8	HexCer(d16:1/16:0)	SP	HexCer-NS	-	31522.9	23074.9	29425.6	54415.2	35881.6	125788	1.13149	0.248807	2.57172	1.36273	up
LIPID-P-0286	C42H81NO8	HexCer(d16:1/20:0)	SP	HexCer-NS	-	24541.5	23115.1	22992.4	14264.1	21529.8	28276.7	0.500027	0.643091	0.906886	-0.141007	insig
LIPID-P-0287	C44H85NO8	HexCer(d16:1/22:0)	SP	HexCer-NS	-	44876	42847.4	44431.7	26918.6	22742.3	68572	0.504524	0.781233	0.894652	-0.160601	insig
LIPID-P-0288	C46H89NO8	HexCer(d16:1/24:0)	SP	HexCer-NS	-	47918.9	47594.6	67445.4	39434.5	52004.8	98024.8	0.245212	0.678605	1.16265	0.217417	insig
LIPID-P-2199	C48H91NO8	HexCer(d16:1/26:1)	SP	HexCer-NS	-	23160.1	22919.1	17279.4	23889.1	16751.7	49877.1	0.545286	0.464678	1.42866	0.514663	insig
LIPID-P-2203	C39H75NO8	HexCer(d17:1/16:0)	SP	HexCer-NS	-	80112.5	70081.5	39242.7	165958	204584	362344	1.38303	0.0890613	3.86876	1.95187	up
LIPID-P-2205	C41H79NO8	HexCer(d17:1/18:0)	SP	HexCer-NS	-	4832.9	6341.4	6465	26594.5	19942	63864	1.42339	0.151848	6.25878	2.64588	up
LIPID-P-2216	C49H95NO8	HexCer(d17:1/26:0)	SP	HexCer-NS	-	10642	4807.7	6826.78	9125.2	6063.4	12723.9	0.546618	0.506613	1.253	0.325388	insig
LIPID-P-2217	C49H93NO8	HexCer(d17:1/26:1)	SP	HexCer-NS	-	19168.4	13146.3	18642.9	31131	31000.4	72570.7	1.28151	0.178944	2.64342	1.4024	up
LIPID-P-0291	C38H73NO8	HexCer(d18:1/14:0)	SP	HexCer-NS	-	132094	124510	140212	140700	138250	392390	0.772444	0.391155	1.69181	0.758572	insig
LIPID-P-2223	C39H75NO8	HexCer(d18:1/15:0)	SP	HexCer-NS	-	3287.66	5847.64	4993.56	10893.4	20811	43606.2	1.34329	0.16908	5.33027	2.41421	up
LIPID-P-0292	C40H77NO8	HexCer(d18:1/16:0)	SP	HexCer-NS	-	8.17197e+06	6.90069e+06	6.74549e+06	9.27239e+06	1.04738e+07	2.22177e+07	1.10716	0.24449	1.92335	0.94362	insig
LIPID-P-0302	C40H75NO8	HexCer(d18:1/16:1)	SP	HexCer-NS	-	152254	129130	146221	204323	258250	458209	1.27313	0.166065	2.15335	1.10658	up
LIPID-P-0293	C41H79NO8	HexCer(d18:1/17:0)	SP	HexCer-NS	-	245830	213179	223822	377877	415250	841722	1.30397	0.166027	2.39422	1.25955	up
LIPID-P-0294	C42H81NO8	HexCer(d18:1/18:0)	SP	HexCer-NS	-	579147	404213	513435	771812	761261	1.79009e+06	1.18981	0.214268	2.22019	1.15068	up
LIPID-P-0296	C44H85NO8	HexCer(d18:1/20:0)	SP	HexCer-NS	-	550529	500809	516598	499407	706307	1.7626e+06	0.841275	0.355074	1.89313	0.920777	insig
LIPID-P-0297	C46H89NO8	HexCer(d18:1/22:0)	SP	HexCer-NS	-	1.34589e+06	1.41541e+06	1.58433e+06	2.40508e+06	2.94569e+06	6.40264e+06	1.28562	0.187003	2.70465	1.43544	up
LIPID-P-0305	C46H87NO8	HexCer(d18:1/22:1)	SP	HexCer-NS	-	54989.1	52801.9	48088.9	74239.9	108112	201870	1.24933	0.18399	2.46486	1.3015	up
LIPID-P-0298	C47H91NO8	HexCer(d18:1/23:0)	SP	HexCer-NS	-	765246	511030	841733	744432	916519	2.11954e+06	0.893775	0.327768	1.78493	0.835865	insig
LIPID-P-2228	C47H89NO8	HexCer(d18:1/23:1)	SP	HexCer-NS	-	19518.6	18585.5	17674.7	23174	34330	68215.9	1.15079	0.227167	2.2539	1.17242	up
LIPID-P-0299	C48H93NO8	HexCer(d18:1/24:0)	SP	HexCer-NS	-	8.96898e+06	7.53333e+06	8.07863e+06	9.896e+06	1.23459e+07	2.75694e+07	1.07044	0.267199	2.02642	1.01893	up
LIPID-P-0306	C48H91NO8	HexCer(d18:1/24:1)	SP	HexCer-NS	-	379876	334481	335181	346008	439027	1.05271e+06	0.836437	0.35763	1.751	0.808179	insig
LIPID-P-0300	C49H95NO8	HexCer(d18:1/25:0)	SP	HexCer-NS	-	440897	416318	428226	441529	535589	890230	0.951121	0.291351	1.45269	0.538729	insig
LIPID-P-2230	C49H93NO8	HexCer(d18:1/25:1)	SP	HexCer-NS	-	45247	33677.6	43085.3	56916.6	69899.2	155960	1.17691	0.225625	2.31764	1.21266	up
LIPID-P-0301	C50H97NO8	HexCer(d18:1/26:0)	SP	HexCer-NS	-	265982	210781	268607	511215	540206	1.16506e+06	1.3611	0.147198	2.97366	1.57224	up
LIPID-P-2231	C50H93NO8	HexCer(d18:1/26:2)	SP	HexCer-NS	-	39615.7	41471.5	60798	76087	92497.6	125622	1.36608	0.0551791	2.07356	1.05211	up
LIPID-P-0308	C40H75NO8	HexCer(d18:2/16:0)	SP	HexCer-NS	127842-89-1	180470	141285	152882	178050	182692	507291	0.870547	0.351789	1.82884	0.870926	insig
LIPID-P-0309	C42H79NO8	HexCer(d18:2/18:0)	SP	HexCer-NS	-	26530.3	26565	27635	23546.7	25701.7	76354.4	0.548213	0.477411	1.55583	0.637687	insig
LIPID-P-0310	C44H83NO8	HexCer(d18:2/20:0)	SP	HexCer-NS	-	36580.2	29221.6	48501.2	28253.4	38113.8	84785.1	0.406455	0.561034	1.32238	0.40314	insig
LIPID-P-0311	C46H87NO8	HexCer(d18:2/22:0)	SP	HexCer-NS	-	92333.6	69030.6	84138.9	72804.9	78551.6	224451	0.563765	0.474363	1.53076	0.614253	insig
LIPID-P-0312	C48H91NO8	HexCer(d18:2/24:0)	SP	HexCer-NS	-	298676	279603	313467	229819	286850	776726	0.441393	0.521333	1.45041	0.536457	insig
LIPID-P-2243	C50H93NO8	HexCer(d18:2/26:1)	SP	HexCer-NS	-	18631.8	27227.8	25990.2	28804.4	52869	109336	1.11573	0.236928	2.65845	1.41059	up
LIPID-P-2245	C41H79NO8	HexCer(d19:1/16:0)	SP	HexCer-NS	-	22661.3	23687.3	15887.3	97772.9	100798	195985	1.47909	0.0744657	6.3397	2.66441	up
LIPID-P-2247	C43H83NO8	HexCer(d19:1/18:0)	SP	HexCer-NS	-	9576.06	9183.91	6529.76	29404.4	34648.7	84814.1	1.41881	0.144506	5.88647	2.5574	up
LIPID-P-2248	C47H91NO8	HexCer(d19:1/22:0)	SP	HexCer-NS	-	12071.7	14876.1	22449.9	87292	57420.2	176958	1.43127	0.126335	6.51186	2.70307	up
LIPID-P-2250	C48H93NO8	HexCer(d19:1/23:0)	SP	HexCer-NS	-	51213.4	22272	32539	133582	131654	348738	1.39976	0.141338	5.79086	2.53378	up
LIPID-P-2252	C49H95NO8	HexCer(d19:1/24:0)	SP	HexCer-NS	-	133032	92929	102049	261990	218168	697322	1.29288	0.204656	3.58978	1.84389	up
LIPID-P-2253	C49H93NO8	HexCer(d19:1/24:1)	SP	HexCer-NS	-	59976.2	32681.2	89843.2	172659	162842	422089	1.33479	0.147805	4.15116	2.05352	up
LIPID-P-2258	C48H93NO8	HexCer(d20:1/22:0)	SP	HexCer-NS	-	17542.7	11104.2	16371.3	34629.4	36455.6	92749.3	1.3395	0.172234	3.63929	1.86366	up
LIPID-P-2260	C49H95NO8	HexCer(d20:1/23:0)	SP	HexCer-NS	-	21778.3	21846.7	22640.9	84300	66632.2	190583	1.4267	0.141239	5.15371	2.36561	up
LIPID-P-2262	C50H97NO8	HexCer(d20:1/24:0)	SP	HexCer-NS	-	60757.7	25727.3	24804.3	84211.6	130920	239116	1.32205	0.122515	4.08168	2.02916	up
LIPID-P-2263	C50H95NO8	HexCer(d20:1/24:1)	SP	HexCer-NS	-	24775.4	29276.2	23474.1	50770.3	55260.1	201783	1.21761	0.26174	3.97046	1.98931	up
LIPID-P-2123	C44H85NO10	HexCer(t14:0/24:1(2OH))	SP	HexCer-AP	-	29972.5	36134.5	28132.2	104087	125564	194376	1.48701	0.0551874	4.49948	2.16976	up
LIPID-P-2124	C44H83NO10	HexCer(t14:0/24:2(2OH))	SP	HexCer-AP	-	362845	350693	298659	919320	1.27341e+06	1.78808e+06	1.47564	0.0584213	3.93284	1.97557	up
LIPID-P-2125	C37H71NO10	HexCer(t14:1/17:0(2OH))	SP	HexCer-AP	-	32118.3	22705.2	29007	79470.6	94413.7	154463	1.46756	0.0687462	3.91681	1.96968	up
LIPID-P-2128	C44H85NO10	HexCer(t14:1/24:0(2OH))	SP	HexCer-AP	-	101077	119172	107977	304566	412374	534934	1.49409	0.0429078	3.81407	1.93133	up
LIPID-P-2129	C44H83NO10	HexCer(t14:1/24:1(2OH))	SP	HexCer-AP	-	3.69925e+06	3.24243e+06	3.14231e+06	8.47404e+06	1.20293e+07	1.67823e+07	1.46977	0.0630814	3.69751	1.88656	up
LIPID-P-2133	C37H69NO10	HexCer(t15:0/16:2(2OH))	SP	HexCer-AP	-	45519	43937.6	56962.1	51224	50428.4	117640	0.764243	0.389572	1.49771	0.582759	insig
LIPID-P-2134	C44H83NO10	HexCer(t16:0/22:2(2OH))	SP	HexCer-AP	-	48776.2	29623.6	22347.7	72986.9	118490	167413	1.36145	0.0775111	3.56227	1.8328	up
LIPID-P-2145	C45H81NO10	HexCer(t17:2/22:2(2OH))	SP	HexCer-AP	-	8486.92	29013	23696.9	41552.1	45470.9	138718	1.1722	0.223283	3.68878	1.88314	up
LIPID-P-2146	C47H85NO10	HexCer(t17:2/24:2(2OH))	SP	HexCer-AP	-	50691.5	53414.4	45056.5	40897.8	79203.4	121403	0.795138	0.316162	1.61907	0.695163	insig
LIPID-P-2149	C57H105NO10	HexCer(t17:2/34:2(2OH))	SP	HexCer-AP	-	55083.5	51559.2	70932.6	47886.5	130521	200216	0.891114	0.266244	2.13218	1.09233	insig
LIPID-P-2150	C63H119NO10	HexCer(t17:2/40:1(2OH))	SP	HexCer-AP	-	36499.6	49801.8	50810.9	69091.9	91821.7	239499	1.18428	0.241485	2.92032	1.54613	up
LIPID-P-2151	C65H123NO10	HexCer(t17:2/42:1(2OH))	SP	HexCer-AP	-	25911.1	38319.6	42404.4	80917.8	83265.2	195301	1.34589	0.152998	3.37116	1.75324	up
LIPID-P-2154	C42H83NO10	HexCer(t18:0/18:0(2OH))	SP	HexCer-AP	-	964067	554623	532963	677007	774804	1.319e+06	0.715818	0.38745	1.35052	0.43352	insig
LIPID-P-2156	C44H85NO10	HexCer(t18:0/20:1(2OH))	SP	HexCer-AP	-	80345.7	52409.3	70342.3	180944	236785	428208	1.43123	0.101777	4.16518	2.05838	up
LIPID-P-2157	C44H83NO10	HexCer(t18:0/20:2(2OH))	SP	HexCer-AP	-	191427	175407	171112	457245	726312	876874	1.47836	0.0534737	3.83018	1.93741	up
LIPID-P-2158	C48H95NO10	HexCer(t18:0/24:0(2OH))	SP	HexCer-AP	-	58032.5	35466.6	34564.9	30619	41671.8	97370.3	0.356842	0.581145	1.32481	0.405791	insig
LIPID-P-2159	C44H85NO10	HexCer(t18:1/20:0(2OH))	SP	HexCer-AP	-	135237	98580.9	150564	327521	454115	604885	1.46763	0.0485565	3.60714	1.85086	up
LIPID-P-2160	C44H83NO10	HexCer(t18:1/20:1(2OH))	SP	HexCer-AP	-	6.40794e+06	5.37137e+06	4.95251e+06	1.40912e+07	2.0243e+07	2.65925e+07	1.47099	0.0532301	3.64137	1.86448	up
LIPID-P-2161	C44H83NO10	HexCer(t18:2/20:0(2OH))	SP	HexCer-AP	-	128809	121074	135237	326849	411236	612106	1.47938	0.0624043	3.5059	1.80979	up
LIPID-P-2162	C51H97NO10	HexCer(t19:1/26:1(2OH))	SP	HexCer-AP	-	269277	255626	287969	119619	162689	325669	0.82879	0.390191	0.747937	-0.419011	insig
LIPID-P-2166	C44H83NO10	HexCer(t20:2/18:0(2OH))	SP	HexCer-AP	-	289567	221509	222844	635298	899024	1.24229e+06	1.46715	0.0584351	3.78326	1.91963	up
LIPID-P-2168	C44H83NO10	HexCer(t22:1/16:1(2OH))	SP	HexCer-AP	-	240667	205709	218657	572271	718150	1.06613e+06	1.4784	0.0606871	3.54352	1.82518	up
LIPID-P-2174	C44H83NO10	HexCer(t24:1/14:1(2OH))	SP	HexCer-AP	-	26563.8	24091	21210.7	63975.9	105689	138825	1.46205	0.0670802	4.2926	2.10185	up
LIPID-N-0957	C37H74NO8P	LNAPE(16:0/N-16:0)	GP	LNAPE	-	6.27086e+06	5.00247e+06	5.3455e+06	4.09245e+06	3.59804e+06	8.28744e+06	0.300251	0.900753	0.961435	-0.0567392	insig
LIPID-N-0959	C39H76NO8P	LNAPE(16:0/N-18:1)	GP	LNAPE	-	9.1393e+06	8.15006e+06	7.96861e+06	5.96538e+06	6.98036e+06	1.51874e+07	0.0514268	0.774716	1.11383	0.15553	insig
LIPID-N-0958	C37H72NO8P	LNAPE(16:1/N-16:0)	GP	LNAPE	-	3.61792e+06	2.97958e+06	3.40425e+06	1.97783e+06	2.08343e+06	4.33654e+06	0.645062	0.562593	0.839633	-0.25217	insig
LIPID-N-0960	C40H78NO8P	LNAPE(18:1/N-17:0)	GP	LNAPE	-	860543	761162	763367	904692	896139	2.09399e+06	0.897707	0.333149	1.633	0.707525	insig
LIPID-N-0964	C41H76NO8P	LNAPE(18:1/N-18:2)	GP	LNAPE	-	3.42936e+07	3.26104e+07	3.47841e+07	3.81078e+07	4.24885e+07	9.61434e+07	0.957593	0.311918	1.73806	0.797476	insig
LIPID-N-0965	C41H74NO8P	LNAPE(18:2/N-18:2)	GP	LNAPE	-	1.05861e+07	1.00078e+07	1.15546e+07	1.61825e+07	1.76654e+07	4.45722e+07	1.18681	0.236323	2.4393	1.28647	up
LIPID-N-0968	C43H74NO8P	LNAPE(20:4/N-18:2)	GP	LNAPE	-	442682	347480	397741	706390	753705	1.68823e+06	1.29964	0.176752	2.65032	1.40617	up
LIPID-N-0969	C43H74NO8P	LNAPE(20:5/N-18:1)	GP	LNAPE	-	82111.9	79267.6	82531.1	73459.3	76719	180410	0.526604	0.497197	1.35536	0.438681	insig
LIPID-N-0970	C45H78NO8P	LNAPE(22:4/N-18:2)	GP	LNAPE	-	133190	132100	141058	230160	256578	506510	1.32719	0.156242	2.44433	1.28944	up
LIPID-N-0972	C47H80NO8P	LNAPE(22:5/N-20:2)	GP	LNAPE	-	279078	228815	271535	246050	281223	479448	0.704732	0.407358	1.29161	0.369175	insig
LIPID-N-0615	C19H39O7P	LPA(0:0/16:0)	GP	LPA	-	18696.1	12419.1	16742.9	25783.2	23660.8	51396.2	1.21931	0.18169	2.10707	1.07524	up
LIPID-P-0351	C23H48NO7P	LPC(0:0/15:0)	GP	LPC	-	465258	546462	401847	323587	391021	738387	0.103382	0.930008	1.02789	0.0396895	insig
LIPID-P-0353	C24H50NO7P	LPC(0:0/16:0)	GP	LPC	-	155587	158300	145939	97100.5	110104	278486	0.150616	0.896314	1.05625	0.0789501	insig
LIPID-P-0355	C25H52NO7P	LPC(0:0/17:0)	GP	LPC	-	731635	420128	820850	829932	872276	1.87936e+06	1.00729	0.254279	1.81564	0.860482	insig
LIPID-P-0370	C26H52NO7P	LPC(0:0/18:1)	GP	LPC	-	246494	271048	221159	174778	134551	342276	0.52829	0.696136	0.882095	-0.180994	insig
LIPID-P-0378	C26H50NO7P	LPC(0:0/18:2)	GP	LPC	-	143973	187887	166834	148297	121386	317374	0.193785	0.681224	1.17719	0.235349	insig
LIPID-P-0359	C27H56NO7P	LPC(0:0/19:0)	GP	LPC	-	135948	135696	143998	102312	123570	287408	0.249951	0.633899	1.23493	0.304432	insig
LIPID-P-0361	C28H58NO7P	LPC(0:0/20:0)	GP	LPC	-	117579	116833	146229	128969	153845	332961	0.857487	0.346486	1.61773	0.693973	insig
LIPID-P-0373	C28H56NO7P	LPC(0:0/20:1)	GP	LPC	-	882653	892451	855464	585808	592781	1.31146e+06	0.371435	0.863775	0.946583	-0.0791996	insig
LIPID-P-0380	C28H54NO7P	LPC(0:0/20:2)	GP	LPC	-	757924	792501	762382	456064	391289	1.31901e+06	0.433615	0.885368	0.93668	-0.0943716	insig
LIPID-P-0375	C30H60NO7P	LPC(0:0/22:1)	GP	LPC	-	273549	572204	331543	199325	661714	1.49717e+06	0.506777	0.410154	2.00307	1.00221	insig
LIPID-P-0387	C30H54NO7P	LPC(0:0/22:4)	GP	LPC	-	131426	128721	139113	144193	149000	322017	0.871615	0.343465	1.54088	0.62375	insig
LIPID-P-0390	C30H52NO7P	LPC(0:0/22:5)	GP	LPC	-	81454.7	80055.2	81005.9	109030	111919	265874	1.10872	0.256581	2.00739	1.00532	up
LIPID-P-0350	C22H46NO7P	LPC(14:0/0:0)	GP	LPC	20559-16-4	1.92075e+06	1.84111e+06	1.66238e+06	1.53898e+06	1.41184e+06	2.93034e+06	0.0793857	0.785077	1.08424	0.116681	insig
LIPID-P-0352	C23H48NO7P	LPC(15:0/0:0)	GP	LPC	-	268255	286259	760400	257090	163517	609940	0.376285	0.676875	0.783737	-0.351559	insig
LIPID-P-0354	C24H50NO7P	LPC(16:0/0:0)	GP	LPC	-	46765.2	53949.4	51070.2	35482.4	33228.3	85885.2	0.202731	0.961637	1.01852	0.0264744	insig
LIPID-P-0368	C24H48NO7P	LPC(16:1/0:0)	GP	LPC	76790-27-7	988994	1.08004e+06	1.04215e+06	785045	1.6943e+06	3.78687e+06	0.744476	0.358246	2.01409	1.01013	insig
LIPID-P-0356	C25H52NO7P	LPC(17:0/0:0)	GP	LPC	50930-23-9	306658	314847	303000	319831	352539	770407	0.839875	0.355816	1.56059	0.642095	insig
LIPID-P-0369	C25H50NO7P	LPC(17:1/0:0)	GP	LPC	-	160478	219279	239784	173722	206699	450069	0.502654	0.50849	1.34049	0.422763	insig
LIPID-P-0358	C26H54NO7P	LPC(18:0/0:0)	GP	LPC	-	30249.7	36307	38528.3	28371.5	33091.9	69507.4	0.379553	0.577237	1.24633	0.317688	insig
LIPID-P-0371	C26H52NO7P	LPC(18:1/0:0)	GP	LPC	-	28365	34424.2	62521.4	27334	38395.2	74019.8	0.183069	0.798866	1.11522	0.157329	insig
LIPID-P-0379	C26H50NO7P	LPC(18:2/0:0)	GP	LPC	22252-07-9	161886	186077	171922	129643	116001	333742	0.0282894	0.805141	1.11445	0.156334	insig
LIPID-P-0383	C26H48NO7P	LPC(18:3/0:0)	GP	LPC	-	102424	88148.9	110965	141652	139960	236197	1.26093	0.146438	1.71723	0.78008	insig
LIPID-P-0360	C27H56NO7P	LPC(19:0/0:0)	GP	LPC	-	95158.1	74386.6	90186.2	85442.8	81116.8	203010	0.61368	0.456745	1.42289	0.508827	insig
LIPID-P-0372	C27H54NO7P	LPC(19:1/0:0)	GP	LPC	-	214423	283184	175795	227033	141051	405866	0.132546	0.720272	1.14931	0.200773	insig
LIPID-P-0362	C28H58NO7P	LPC(20:0/0:0)	GP	LPC	108341-80-6	194945	176447	195012	260168	273491	642399	1.13636	0.245964	2.07636	1.05405	up
LIPID-P-0374	C28H56NO7P	LPC(20:1/0:0)	GP	LPC	-	2.17961e+06	2.44309e+06	2.33937e+06	2.02472e+06	2.14488e+06	4.91298e+06	0.455529	0.532154	1.30458	0.383586	insig
LIPID-P-0381	C28H54NO7P	LPC(20:2/0:0)	GP	LPC	-	664767	691163	643049	900672	786020	1.80385e+06	1.05762	0.262301	1.74616	0.804189	insig
LIPID-P-0384	C28H52NO7P	LPC(20:3/0:0)	GP	LPC	1199257-41-4	791611	883055	919785	1.00035e+06	975266	2.27155e+06	0.913994	0.326619	1.63702	0.711071	insig
LIPID-P-0389	C28H48NO7P	LPC(20:5/0:0)	GP	LPC	-	22847	22871.9	27760.8	19657.2	33222.2	24862.7	0.188216	0.764052	1.05801	0.0813488	insig
LIPID-P-0363	C30H62NO7P	LPC(22:0/0:0)	GP	LPC	-	51649.1	37697.9	33615.7	39497.7	53173.2	107737	0.823213	0.340844	1.62983	0.704719	insig
LIPID-P-0376	C30H60NO7P	LPC(22:1/0:0)	GP	LPC	-	179762	173331	164970	246652	266092	641252	1.15807	0.240494	2.22752	1.15544	up
LIPID-P-0382	C30H58NO7P	LPC(22:2/0:0)	GP	LPC	-	242339	265261	283634	310994	359576	756026	1.04511	0.271338	1.803	0.8504	insig
LIPID-P-0391	C30H52NO7P	LPC(22:5/0:0)	GP	LPC	-	23715.5	24514.7	11955.6	36880.3	25824.1	77717.1	1.06697	0.227838	2.33313	1.22227	up
LIPID-P-0392	C30H50NO7P	LPC(22:6/0:0)	GP	LPC	-	5503.91	9327.46	5241.33	7867.59	8029.57	12434.4	0.905967	0.240832	1.41145	0.497178	insig
LIPID-P-0364	C32H66NO7P	LPC(24:0/0:0)	GP	LPC	-	89356.8	94385.5	102390	80663.3	92486.7	239117	0.513186	0.496316	1.44082	0.526895	insig
LIPID-P-0377	C32H64NO7P	LPC(24:1/0:0)	GP	LPC	-	345138	322428	340261	301046	392343	899554	0.712472	0.404736	1.58057	0.660445	insig
LIPID-P-1930	C32H62NO7P	LPC(24:2)	GP	LPC	-	78819.5	77719.8	106824	129867	126600	279323	1.17923	0.21006	2.03441	1.02461	up
LIPID-P-0365	C34H70NO7P	LPC(26:0/0:0)	GP	LPC	-	288320	120473	157378	152198	221536	372725	0.549896	0.509647	1.31843	0.398826	insig
LIPID-P-1927	C34H68NO7P	LPC(26:1)	GP	LPC	-	321132	314252	356583	731244	821279	1.78613e+06	1.38335	0.146244	3.36569	1.7509	up
LIPID-P-1926	C36H74NO7P	LPC(28:0)	GP	LPC	-	79633.9	63188.5	70001.2	92556.9	118317	194778	1.22936	0.168502	1.90605	0.930584	insig
LIPID-P-0393	C22H48NO6P	LPC(O-14:0)	GP	LPC-O	-	56653.4	50532.4	62636.4	79488.2	72226.5	180239	1.08874	0.260481	1.95471	0.966956	insig
LIPID-P-0398	C22H46NO6P	LPC(O-14:1)	GP	LPC-O	-	179770	212094	241456	228729	131875	498080	0.316627	0.565234	1.35585	0.439194	insig
LIPID-P-0394	C24H52NO6P	LPC(O-16:0)	GP	LPC-O	-	6.98889e+06	7.16263e+06	8.1848e+06	8.78645e+06	8.01077e+06	1.99548e+07	0.887663	0.338891	1.64539	0.718432	insig
LIPID-P-0399	C24H50NO6P	LPC(O-16:1)	GP	LPC-O	-	2.38657e+06	2.36237e+06	2.82277e+06	2.43717e+06	2.50064e+06	5.61523e+06	0.646039	0.443955	1.39375	0.478969	insig
LIPID-P-0395	C26H56NO6P	LPC(O-18:0)	GP	LPC-O	-	2.47679e+06	2.29573e+06	2.6847e+06	3.26819e+06	3.28825e+06	8.615e+06	1.05103	0.284976	2.03447	1.02465	up
LIPID-P-0400	C26H54NO6P	LPC(O-18:1)	GP	LPC-O	-	2.56437e+06	2.49557e+06	3.03394e+06	2.75713e+06	2.68445e+06	6.71037e+06	0.706823	0.416376	1.50138	0.586286	insig
LIPID-P-0403	C26H52NO6P	LPC(O-18:2)	GP	LPC-O	-	50129.5	47786.3	55256.2	47881.1	54304.8	114881	0.684109	0.423633	1.41715	0.502989	insig
LIPID-P-0396	C28H60NO6P	LPC(O-20:0)	GP	LPC-O	-	36167.5	36138.2	42935.2	49013.2	54424.5	115749	1.11107	0.245989	1.90198	0.927504	insig
LIPID-P-0401	C28H58NO6P	LPC(O-20:1)	GP	LPC-O	-	94632.7	86571.1	114638	71269	70380.8	171712	0.063528	0.880141	1.05922	0.083	insig
LIPID-P-0404	C28H56NO6P	LPC(O-20:2)	GP	LPC-O	-	39018.4	42012.6	46772.6	47031.8	48104.1	103566	0.891763	0.332657	1.55474	0.636677	insig
LIPID-P-0406	C28H54NO6P	LPC(O-20:3)	GP	LPC-O	-	8100.45	6199.46	11434.2	6521.61	8065.3	22568.1	0.440377	0.539587	1.4438	0.529875	insig
LIPID-P-0397	C30H64NO6P	LPC(O-22:0)	GP	LPC-O	-	13433.7	14801.1	14328.3	16484.5	18956.9	48165.1	0.978265	0.310828	1.9643	0.974012	insig
LIPID-P-0402	C30H62NO6P	LPC(O-22:1)	GP	LPC-O	-	13960.6	13294.7	14906.5	10866.7	14602	28207.2	0.421939	0.54251	1.27309	0.348338	insig
LIPID-P-1936	C32H66NO6P	LPC(O-24:1)	GP	LPC-O	-	22263.1	27930.7	27681.5	20330	18927	35596.7	0.272326	0.872065	0.961199	-0.0570933	insig
LIPID-P-0407	C21H44NO7P	LPE(0:0/16:0)	GP	LPE	-	53026.7	52717.2	51737.7	41365.6	45348.3	94117.8	0.19228	0.691355	1.14827	0.199465	insig
LIPID-P-0410	C23H48NO7P	LPE(0:0/18:0)	GP	LPE	-	2.48425e+06	2.65752e+06	2.39656e+06	2.28156e+06	2.44823e+06	5.66789e+06	0.559544	0.478445	1.37931	0.463943	insig
LIPID-P-0417	C23H46NO7P	LPE(0:0/18:1)	GP	LPE	-	1.16545e+06	1.35375e+06	1.24656e+06	1.12885e+06	1.26987e+06	2.82648e+06	0.585192	0.46579	1.38755	0.472544	insig
LIPID-P-0423	C23H44NO7P	LPE(0:0/18:2)	GP	LPE	-	770386	834095	803160	762440	688766	1.69517e+06	0.465141	0.526639	1.30683	0.386073	insig
LIPID-P-0419	C25H50NO7P	LPE(0:0/20:1)	GP	LPE	-	178734	159787	190928	113669	136373	268810	0.250774	0.948934	0.979985	-0.0291687	insig
LIPID-P-0425	C25H48NO7P	LPE(0:0/20:2)	GP	LPE	-	19903.7	24974.7	26587.7	17394.4	19519.8	45342.9	0.126106	0.730619	1.15099	0.202882	insig
LIPID-P-0429	C25H46NO7P	LPE(0:0/20:3)	GP	LPE	-	83290.4	88264.3	87182.2	91674.9	104222	255153	0.875785	0.346653	1.74328	0.801801	insig
LIPID-P-0435	C27H46NO7P	LPE(0:0/22:5)	GP	LPE	-	26696.1	29082.6	29034.3	33995.7	37030.1	94390.7	0.994986	0.304755	1.95037	0.963748	insig
LIPID-P-0408	C21H44NO7P	LPE(16:0/0:0)	GP	LPE	53862-35-4	220025	262503	234155	190394	227781	500991	0.385352	0.562698	1.28253	0.358992	insig
LIPID-P-0415	C21H42NO7P	LPE(16:1/0:0)	GP	LPE	-	124319	98514.7	96012.3	69635.9	58528.2	89794.1	1.23078	0.0592202	0.683584	-0.548808	insig
LIPID-P-0409	C22H46NO7P	LPE(17:0/0:0)	GP	LPE	-	14805.9	37251.8	18168.5	38142	20772.7	96077.3	0.822463	0.340555	2.20704	1.14211	insig
LIPID-P-0416	C22H44NO7P	LPE(17:1/0:0)	GP	LPE	-	16977.9	23146.3	17743.9	12547.1	20743.1	34003.9	0.188259	0.671752	1.16289	0.217713	insig
LIPID-P-0411	C23H48NO7P	LPE(18:0/0:0)	GP	LPE	69747-55-3	2.36754e+06	2.63329e+06	2.5736e+06	2.14307e+06	2.4247e+06	5.79575e+06	0.486059	0.511447	1.36823	0.452307	insig
LIPID-P-0418	C23H46NO7P	LPE(18:1/0:0)	GP	LPE	89576-29-4	486512	578297	684544	531698	650079	1.27678e+06	0.684433	0.415581	1.40541	0.490991	insig
LIPID-P-0424	C23H44NO7P	LPE(18:2/0:0)	GP	LPE	85046-18-0	743801	868627	858927	747984	680334	1.74955e+06	0.385603	0.56675	1.28588	0.362757	insig
LIPID-P-0412	C25H52NO7P	LPE(20:0/0:0)	GP	LPE	-	59277.5	49271.9	57892	55423.1	63957.3	136473	0.81103	0.365961	1.5372	0.620303	insig
LIPID-P-0420	C25H50NO7P	LPE(20:1/0:0)	GP	LPE	-	167990	186317	170197	103547	131616	298142	0.220417	0.965949	1.01678	0.024005	insig
LIPID-P-0426	C25H48NO7P	LPE(20:2/0:0)	GP	LPE	-	38961.1	30708.4	30599.7	27780.1	38797	69532	0.602165	0.441404	1.35744	0.440885	insig
LIPID-P-0432	C25H44NO7P	LPE(20:4/0:0)	GP	LPE	-	93099.8	107922	130524	114215	161474	326693	0.957684	0.294865	1.81689	0.861471	insig
LIPID-P-0413	C27H56NO7P	LPE(22:0/0:0)	GP	LPE	-	90648.9	75329.1	84547	98566.3	87139.2	234612	0.851246	0.354475	1.67775	0.746524	insig
LIPID-P-0421	C27H54NO7P	LPE(22:1/0:0)	GP	LPE	-	58138.3	63823.6	63125	60362.5	85139.2	215715	0.865849	0.347278	1.95161	0.964663	insig
LIPID-P-0427	C27H52NO7P	LPE(22:2/0:0)	GP	LPE	-	112743	111821	121922	98237.4	125045	267660	0.59657	0.456543	1.41692	0.502757	insig
LIPID-P-0431	C27H50NO7P	LPE(22:3/0:0)	GP	LPE	-	52758.4	36062.1	56168.6	80656.1	89957.6	204970	1.24914	0.191955	2.59043	1.37319	up
LIPID-P-0433	C27H48NO7P	LPE(22:4/0:0)	GP	LPE	-	65680.1	70465.8	78890.9	88983.9	111927	251786	1.09628	0.259328	2.10521	1.07396	up
LIPID-P-0436	C27H46NO7P	LPE(22:5/0:0)	GP	LPE	-	24953.1	23137.5	30009.7	33952.3	45074.7	88529	1.17732	0.213762	2.14539	1.10124	up
LIPID-P-0414	C29H60NO7P	LPE(24:0/0:0)	GP	LPE	-	251746	174572	203168	178910	216564	550121	0.574214	0.467345	1.50217	0.58705	insig
LIPID-P-0438	C21H44NO6P	LPE(P-16:0)	GP	LPE-P	174062-72-7	4.52107e+06	4.09755e+06	4.71099e+06	2.47259e+06	2.48427e+06	5.37013e+06	0.812107	0.408743	0.77474	-0.368215	insig
LIPID-P-0443	C21H42NO6P	LPE(P-16:1)	GP	LPE-P	-	28608.9	31320.8	35565.3	27522.4	28319.3	66584.6	0.412004	0.5596	1.28202	0.358415	insig
LIPID-P-0439	C22H46NO6P	LPE(P-17:0)	GP	LPE-P	-	237988	219152	265353	159075	175253	410667	0.153555	0.935387	1.03114	0.0442461	insig
LIPID-P-0440	C23H48NO6P	LPE(P-18:0)	GP	LPE-P	174062-73-8	4.11653e+06	3.79502e+06	4.28806e+06	3.41141e+06	3.61625e+06	8.64988e+06	0.385481	0.568733	1.28508	0.361863	insig
LIPID-P-0445	C23H46NO6P	LPE(P-18:1)	GP	LPE-P	-	1.50939e+06	1.36214e+06	1.55659e+06	522953	610332	1.38063e+06	1.13585	0.138503	0.567716	-0.816759	insig
LIPID-P-0441	C25H52NO6P	LPE(P-20:0)	GP	LPE-P	-	24673.6	31804.8	36602.6	23754.5	31666.7	63799.8	0.409293	0.555596	1.28083	0.35708	insig
LIPID-N-0171	C24H45O9P	LPG(18:2/0:0)	GP	LPG	-	54755.1	40681.3	48932.6	27018.5	27064.9	73349.3	0.499673	0.753738	0.882687	-0.180026	insig
LIPID-N-0177	C25H47O12P	LPI(16:1/0:0)	GP	LPI	-	26199.2	30230.3	34595.8	12952.9	19538.1	36537.8	0.77239	0.410462	0.758348	-0.399068	insig
LIPID-N-0176	C27H53O12P	LPI(18:0/0:0)	GP	LPI	327620-46-2	826807	809490	924595	680826	756218	1.63674e+06	0.283123	0.634291	1.20028	0.263368	insig
LIPID-N-0179	C27H49O12P	LPI(18:2/0:0)	GP	LPI	-	193937	221037	243469	77429.1	210685	457000	0.166458	0.820029	1.13163	0.178403	insig
LIPID-N-0683	C28H55O12P	LPI(19:0)	GP	LPI	-	13082.2	17831.1	15578.3	15767.9	8731.81	34460.8	0.163535	0.644532	1.26819	0.342776	insig
LIPID-N-0684	C29H57O12P	LPI(20:0)	GP	LPI	-	23066.6	20292.4	25362.7	15309.9	20255.4	47698.7	0.166731	0.679205	1.21161	0.276926	insig
LIPID-N-0685	C29H55O12P	LPI(20:1)	GP	LPI	-	45502.2	44176.5	48367.7	9906.65	47025.2	85645	0.348811	0.951264	1.03282	0.0465857	insig
LIPID-N-0180	C29H51O12P	LPI(20:3/0:0)	GP	LPI	-	152250	173517	180270	131964	64398	332144	0.277143	0.934458	1.0444	0.0626785	insig
LIPID-N-0181	C29H49O12P	LPI(20:4/0:0)	GP	LPI	-	62104.5	71303.1	67327.3	46296.8	59875.1	129472	0.148272	0.6964	1.17391	0.231319	insig
LIPID-N-0187	C24H48NO9P	LPS(18:0/0:0)	GP	LPS	119786-67-3	138686	133876	162845	146343	161686	328902	0.802427	0.369315	1.46284	0.548774	insig
LIPID-N-0196	C24H44NO9P	LPS(18:2/0:0)	GP	LPS	-	12094.5	16282.2	26508.6	35878	12798	84138.2	0.769636	0.341416	2.41985	1.27492	insig
LIPID-N-0188	C26H52NO9P	LPS(20:0/0:0)	GP	LPS	-	26925.3	27738.4	29480.1	23596.7	25834.1	54955.9	0.389083	0.573194	1.24058	0.31101	insig
LIPID-N-0189	C28H56NO9P	LPS(22:0/0:0)	GP	LPS	-	18699.1	16815.1	19221.5	16174.1	21772.7	32332.9	0.712143	0.388339	1.28398	0.360623	insig
LIPID-N-0194	C28H54NO9P	LPS(22:1/0:0)	GP	LPS	-	68147.5	70012.4	78916.2	49161.3	48099	114330	0.287149	0.941433	0.974727	-0.0369294	insig
LIPID-N-0190	C30H60NO9P	LPS(24:0/0:0)	GP	LPS	-	21524.4	17449.4	22155.1	19785.5	14241.4	45592.1	0.314997	0.59015	1.30248	0.381259	insig
LIPID-N-0195	C30H58NO9P	LPS(24:1/0:0)	GP	LPS	-	23924.9	23967.6	26056.6	18240.9	20491.5	39397.8	0.013592	0.855074	1.05654	0.0793474	insig
LIPID-P-0274	C19H38O4	MG(16:0)	GL	MG	32899-41-5	1.3486e+06	1.14293e+06	1.39102e+06	2.55481e+06	3.82009e+06	6.18935e+06	1.39943	0.11224	3.23609	1.69425	up
LIPID-P-0275	C20H40O4	MG(17:0)	GL	MG	-	8620.82	5994.83	7307.34	15002.3	18437	34651.3	1.38057	0.124158	3.1059	1.63501	up
LIPID-P-0276	C21H42O4	MG(18:0)	GL	MG	22610-61-3	1.61343e+06	1.42419e+06	1.56704e+06	3.43627e+06	5.23585e+06	9.04911e+06	1.41186	0.118166	3.84855	1.94432	up
LIPID-P-1707	C39H74O10	MGDG(14:0_16:0)	GL	MGDG	-	116605	115174	110458	151873	166877	467969	1.0673	0.286743	2.29875	1.20085	up
LIPID-P-1714	C39H72O10	MGDG(14:0_16:1)	GL	MGDG	-	32292.2	23517.7	45342.1	21775.8	11252.3	36640.8	0.751749	0.342197	0.688755	-0.537938	insig
LIPID-P-1724	C41H74O10	MGDG(14:0_18:2)	GL	MGDG	-	25936.8	50653.8	43992.6	41606.2	32535.6	73854.5	0.425101	0.571515	1.22734	0.295532	insig
LIPID-P-1708	C41H78O10	MGDG(16:0_16:0)	GL	MGDG	-	256733	268842	272818	440542	465414	1.12136e+06	1.24887	0.207451	2.53924	1.3444	up
LIPID-P-1715	C41H76O10	MGDG(16:0_16:1)	GL	MGDG	-	158315	135753	188128	128515	170854	421309	0.547168	0.477046	1.49458	0.579736	insig
LIPID-P-1734	C41H72O10	MGDG(16:0_16:3)	GL	MGDG	-	40388.1	15850.4	26800.2	33907.6	42891.8	55979.7	1.00884	0.158696	1.599	0.677171	insig
LIPID-P-1717	C43H80O10	MGDG(16:0_18:1)	GL	MGDG	-	197650	188367	194595	217281	244889	508136	0.982646	0.29608	1.67118	0.740865	insig
LIPID-P-1728	C43H78O10	MGDG(16:0_18:2)	GL	MGDG	-	99651	83180.7	82883.6	70383.9	83094.5	225338	0.433189	0.527693	1.42565	0.511619	insig
LIPID-P-1750	C45H78O10	MGDG(16:0_20:4)	GL	MGDG	-	69518	46845	59933.4	72403.9	71755.4	203185	0.948205	0.32127	1.97023	0.978361	insig
LIPID-P-1762	C45H76O10	MGDG(16:0_20:5)	GL	MGDG	-	42816.7	45623.1	48460.3	31304	31836	56984.3	0.603008	0.579349	0.877459	-0.188597	insig
LIPID-P-1729	C43H78O10	MGDG(16:1_18:1)	GL	MGDG	-	88878.4	90728.1	121590	76778.2	103059	159055	0.283551	0.670384	1.12515	0.170122	insig
LIPID-P-1775	C47H78O10	MGDG(18:1_20:5)	GL	MGDG	-	666414	516938	494590	173641	121280	494287	1.13654	0.110057	0.470343	-1.08822	down
LIPID-P-1773	C45H74O10	MGDG(18:2_18:4)	GL	MGDG	-	54336.1	58781.7	97397.8	34301.3	36056.7	73697.6	0.839665	0.303381	0.684299	-0.547302	insig
LIPID-N-1477	C33H57O8P	PA(10:0_20:4)	GP	PA	-	16216.9	22180	24983.8	64642.8	113269	178075	1.44304	0.0963107	5.61665	2.48971	up
LIPID-N-1444	C27H53O8P	PA(12:0_12:0)	GP	PA	-	19983.7	22322	20599.6	64634.7	94738.4	164884	1.45667	0.0991401	5.15467	2.36588	up
LIPID-N-1478	C33H57O8P	PA(12:0_18:4)	GP	PA	-	753341	763786	926502	2.55628e+06	3.99638e+06	7.87901e+06	1.43676	0.128267	5.90583	2.56214	up
LIPID-N-1490	C35H59O8P	PA(12:0_20:5)	GP	PA	-	17921.7	18526	23363.2	54477.6	80398.6	152807	1.42741	0.122491	4.80987	2.266	up
LIPID-N-1479	C37H65O8P	PA(12:0_22:4)	GP	PA	-	72235.7	62826.5	80726.8	183296	263386	501077	1.42046	0.124508	4.39206	2.1349	up
LIPID-N-1499	C37H61O8P	PA(12:0_22:6)	GP	PA	-	330929	370241	430044	1.18818e+06	2.3662e+06	4.18428e+06	1.42958	0.127175	6.84102	2.77421	up
LIPID-N-0624	C37H73O8P	PA(16:0_18:0)	GP	PA	-	398421	357278	390743	123402	149792	344851	1.16095	0.123512	0.539098	-0.89138	insig
LIPID-N-0633	C37H69O8P	PA(16:0_18:2)	GP	PA	-	156502	142602	240873	184501	218259	386344	0.853231	0.320626	1.46136	0.547313	insig
LIPID-N-1446	C39H77O8P	PA(16:0_20:0)	GP	PA	-	321919	224795	242626	9	9	9	1.54485	0.0126284	3.42058e-05	-14.8354	down
LIPID-N-1455	C39H75O8P	PA(16:0_20:1)	GP	PA	-	1.51936e+06	1.39077e+06	1.51475e+06	415114	443368	1.07624e+06	1.28624	0.056628	0.437238	-1.19351	down
LIPID-N-1462	C39H73O8P	PA(16:0_20:2)	GP	PA	-	223194	159327	209199	149383	140899	315692	0.095688	0.94298	1.02409	0.0343417	insig
LIPID-N-1492	C41H71O8P	PA(16:0_22:5)	GP	PA	-	140051	137509	127021	65627.3	73261.7	181192	0.731517	0.529675	0.791141	-0.337993	insig
LIPID-N-1448	C42H83O8P	PA(16:0_23:0)	GP	PA	-	156166	141030	153354	79822.3	93894.8	210082	0.601506	0.644606	0.851847	-0.231334	insig
LIPID-N-0632	C35H65O8P	PA(16:1_16:1)	GP	PA	-	16700.7	15652.2	17936.1	12434.1	19338.2	32511.8	0.45178	0.511889	1.27829	0.35422	insig
LIPID-N-0634	C37H69O8P	PA(16:1_18:1)	GP	PA	-	54809.8	31444.6	65174.2	38351.7	39002	130390	0.318116	0.609237	1.37189	0.456166	insig
LIPID-N-0691	C37H67O8P	PA(16:1_18:2)	GP	PA	-	24564.5	17026.8	24157.1	26461.1	22536.7	65663.6	0.838843	0.357753	1.74394	0.802352	insig
LIPID-N-1500	C41H69O8P	PA(16:1_22:5)	GP	PA	-	78740.5	72786.4	76941.9	41335.3	53686.7	106244	0.536453	0.693803	0.880935	-0.182892	insig
LIPID-N-1463	C41H77O8P	PA(17:1_21:1)	GP	PA	-	67173.7	70782.9	70978.9	71298.7	76088.3	177810	0.786912	0.380594	1.55645	0.638255	insig
LIPID-N-1470	C41H75O8P	PA(18:0_20:3)	GP	PA	-	1.81399e+06	1.59734e+06	1.81715e+06	1.72918e+06	1.96362e+06	4.40681e+06	0.785143	0.379856	1.54913	0.63146	insig
LIPID-N-0640	C41H73O8P	PA(18:0_20:4)	GP	PA	-	92037.7	81476	138561	87560.6	132894	244456	0.701605	0.393296	1.48974	0.575062	insig
LIPID-N-1449	C42H83O8P	PA(18:0_21:0)	GP	PA	-	3.66947e+06	3.29046e+06	3.63678e+06	3.72462e+06	3.85409e+06	8.91613e+06	0.815395	0.36898	1.5566	0.638398	insig
LIPID-N-1484	C43H77O8P	PA(18:0_22:4)	GP	PA	-	1.61496e+06	1.50872e+06	1.69886e+06	1.41271e+06	1.55047e+06	3.6337e+06	0.525567	0.497163	1.36793	0.451993	insig
LIPID-N-1493	C43H75O8P	PA(18:0_22:5)	GP	PA	-	339976	345184	373198	444309	422169	811910	1.08346	0.243073	1.58584	0.66525	insig
LIPID-N-0647	C43H73O8P	PA(18:0_22:6)	GP	PA	-	14483.3	11596.7	11388.9	13934.1	14858.9	26131.7	0.967561	0.273409	1.46587	0.55176	insig
LIPID-N-1450	C44H87O8P	PA(18:0_23:0)	GP	PA	-	106933	96795.5	103879	68513	73589.4	178990	0.144954	0.912239	1.04384	0.0618979	insig
LIPID-N-1480	C37H65O8P	PA(18:1_16:3)	GP	PA	-	8487.01	10784	8348.4	5348.76	6157.59	14709.8	0.360541	0.892288	0.949191	-0.0752289	insig
LIPID-N-0635	C39H73O8P	PA(18:1_18:1)	GP	PA	14268-17-8	296904	168781	624257	449200	752546	811574	1.03372	0.157806	1.84718	0.885325	insig
LIPID-N-0692	C39H71O8P	PA(18:1_18:2)	GP	PA	-	323913	240428	289657	366938	390329	765718	1.12215	0.223674	1.78336	0.834597	insig
LIPID-N-1464	C41H77O8P	PA(18:1_20:1)	GP	PA	-	4.00745e+06	3.47331e+06	3.93827e+06	1.83923e+06	2.05689e+06	4.5001e+06	0.870374	0.358742	0.735283	-0.443629	insig
LIPID-N-1471	C41H75O8P	PA(18:1_20:2)	GP	PA	-	425279	350015	397838	376794	349979	676770	0.469292	0.542208	1.19641	0.258708	insig
LIPID-N-1501	C41H69O8P	PA(18:1_20:5)	GP	PA	-	369905	340571	369726	165602	206417	464335	0.765305	0.476781	0.774258	-0.369114	insig
LIPID-N-0650	C43H71O8P	PA(18:1_22:6)	GP	PA	-	1.37299e+06	1.35309e+06	1.47785e+06	347388	444000	963129	1.30426	0.0458409	0.417351	-1.26067	down
LIPID-N-1467	C47H89O8P	PA(18:1_26:1)	GP	PA	-	51035.6	48479.2	54976.3	57489.7	70287.8	138092	1.02266	0.2756	1.72094	0.783194	insig
LIPID-N-0639	C39H69O8P	PA(18:2_18:2)	GP	PA	-	42903.1	19794.3	68497.5	98264.2	116469	277516	1.26708	0.162708	3.75205	1.90768	up
LIPID-N-1482	C41H73O8P	PA(18:2_20:2)	GP	PA	-	272004	206407	236748	263008	263030	553152	0.868376	0.335698	1.50902	0.593613	insig
LIPID-N-1485	C43H77O8P	PA(18:2_22:2)	GP	PA	-	87049.2	49267.2	67233.4	54202.4	59093.1	141553	0.333346	0.618509	1.25202	0.324259	insig
LIPID-N-1510	C43H71O8P	PA(18:2_22:5)	GP	PA	-	572154	513806	556061	331685	385584	807739	0.411177	0.820351	0.928738	-0.106656	insig
LIPID-N-1483	C42H75O8P	PA(19:0_20:4)	GP	PA	-	157437	132862	153520	162218	185721	461172	0.916557	0.332035	1.82306	0.866366	insig
LIPID-N-1456	C39H75O8P	PA(20:0_16:1)	GP	PA	-	654313	579282	627103	319404	337775	734943	0.863694	0.36824	0.748172	-0.418558	insig
LIPID-N-1457	C41H79O8P	PA(20:0_18:1)	GP	PA	-	4.17868e+06	4.01053e+06	4.2993e+06	4.54806e+06	5.20613e+06	1.28462e+07	0.915114	0.333085	1.8097	0.855748	insig
LIPID-N-1465	C41H77O8P	PA(20:0_18:2)	GP	PA	-	6.16161e+06	5.83375e+06	6.18993e+06	6.42866e+06	6.98937e+06	1.69465e+07	0.850838	0.356662	1.66973	0.739614	insig
LIPID-N-1473	C41H75O8P	PA(20:0_18:3)	GP	PA	-	63384.6	50972.6	61655	48761.1	72594.7	206400	0.689566	0.410948	1.86212	0.896946	insig
LIPID-N-1475	C43H79O8P	PA(20:0_20:3)	GP	PA	-	60878.5	59550.2	56228.5	92890.6	84070.5	214861	1.17448	0.231243	2.21798	1.14925	up
LIPID-N-1486	C43H77O8P	PA(20:0_20:4)	GP	PA	-	2.32237e+06	2.18346e+06	2.2659e+06	3.18396e+06	3.45117e+06	7.69575e+06	1.17742	0.226752	2.11628	1.08153	up
LIPID-N-1451	C44H87O8P	PA(20:0_21:0)	GP	PA	-	95231.1	87133.5	92776.4	122216	118744	304290	1.05746	0.279423	1.98171	0.986746	insig
LIPID-N-1489	C45H81O8P	PA(20:0_22:4)	GP	PA	-	752264	696571	743851	1.33613e+06	1.44554e+06	3.19611e+06	1.3208	0.171212	2.72623	1.44691	up
LIPID-N-1506	C45H77O8P	PA(20:0_22:6)	GP	PA	-	8919.35	9400.76	8001.25	11538.8	10276.1	23673.7	1.02604	0.272751	1.7282	0.78927	insig
LIPID-N-1472	C41H75O8P	PA(20:1_18:2)	GP	PA	-	5.99149e+06	5.47734e+06	5.98363e+06	4.24858e+06	4.55098e+06	9.57322e+06	0.056908	0.875666	1.05273	0.0741403	insig
LIPID-N-1487	C43H77O8P	PA(20:1_20:3)	GP	PA	-	1.03828e+06	1.00247e+06	1.08838e+06	839770	901684	2.14934e+06	0.302759	0.6123	1.24341	0.314307	insig
LIPID-N-1494	C43H75O8P	PA(20:1_20:4)	GP	PA	-	2.09742e+06	1.9032e+06	2.06691e+06	951806	1.96526e+06	4.53661e+06	0.014866	0.707387	1.22845	0.296842	insig
LIPID-N-1496	C45H79O8P	PA(20:1_22:4)	GP	PA	-	404565	374801	417212	424690	464714	1.10889e+06	0.863399	0.351243	1.67001	0.739853	insig
LIPID-N-1507	C45H77O8P	PA(20:1_22:5)	GP	PA	-	58588.7	49391.1	42840.7	32817.4	43416	76137.2	0.141122	0.972959	1.01028	0.0147525	insig
LIPID-N-1495	C43H75O8P	PA(20:2_20:3)	GP	PA	-	59645.2	45550.1	62245.4	63630.4	45522.4	161486	0.621238	0.440855	1.61633	0.692718	insig
LIPID-N-1504	C43H73O8P	PA(20:2_20:4)	GP	PA	-	55868.7	42529.4	47066	33563.1	34291.5	80549.3	0.160409	0.956247	1.02021	0.0288657	insig
LIPID-N-1511	C45H75O8P	PA(20:2_22:5)	GP	PA	-	171550	189731	189705	155247	164779	371217	0.377768	0.575631	1.25456	0.327178	insig
LIPID-N-1512	C45H73O8P	PA(20:3_22:5)	GP	PA	-	18275.6	22180.3	22161.5	10762.9	25449.2	42550.4	0.161982	0.618478	1.25784	0.330948	insig
LIPID-N-1513	C45H71O8P	PA(20:4_22:5)	GP	PA	-	13731.4	18483.2	14202.3	11604.1	5825.28	25897.4	0.414011	0.880903	0.933429	-0.0993879	insig
LIPID-N-1453	C46H91O8P	PA(21:0_22:0)	GP	PA	-	131048	124756	137425	188040	191537	468958	1.14902	0.244372	2.15787	1.1096	up
LIPID-N-1459	C48H93O8P	PA(21:0_24:1)	GP	PA	-	239130	212284	242418	191170	208753	489510	0.383271	0.569999	1.28192	0.358301	insig
LIPID-N-0688	C43H83O8P	PA(22:0_18:1)	GP	PA	-	247186	193637	229956	252564	258810	590777	0.910086	0.326338	1.64309	0.716414	insig
LIPID-N-1474	C43H79O8P	PA(22:1_18:2)	GP	PA	-	149060	139664	137044	77260.1	70156.9	190602	0.726838	0.532079	0.793903	-0.332965	insig
LIPID-N-1497	C45H79O8P	PA(22:1_20:4)	GP	PA	-	51648.6	56538.9	55725.8	33127.8	38355.1	83538.4	0.373044	0.870448	0.945752	-0.0804666	insig
LIPID-N-1468	C47H89O8P	PA(24:0_20:2)	GP	PA	-	47473	39287.5	42461.2	50283	64366.1	125984	1.07886	0.250422	1.86217	0.896986	insig
LIPID-N-1476	C47H87O8P	PA(24:1_20:2)	GP	PA	-	25358.8	24930.4	24989.3	15283.1	18819.3	49035.2	0.0840251	0.829578	1.1044	0.143263	insig
LIPID-N-1458	C48H93O8P	PA(25:0_20:1)	GP	PA	-	26382.1	22289	42191.4	20681.3	22461.8	37867	0.294841	0.708149	0.891568	-0.165584	insig
LIPID-N-0980	C36H72NO8P	PC(10:0_18:0)	GP	PC	-	592311	605455	715479	2.09855e+06	3.37601e+06	5.72588e+06	1.45966	0.100136	5.85416	2.54946	up
LIPID-N-1002	C40H80NO8P	PC(10:0_22:0)	GP	PC	-	56846.5	69876.9	90258.3	125791	252354	442920	1.30855	0.159128	3.78403	1.91992	up
LIPID-N-1004	C40H78NO8P	PC(10:0_22:1)	GP	PC	-	70333.7	57483.7	68640.8	129895	215878	375235	1.37442	0.135022	3.67003	1.87579	up
LIPID-N-0978	C34H66NO8P	PC(12:0_14:1)	GP	PC	-	13104.3	13050	16425.9	39048.4	56840.5	125097	1.40675	0.151249	5.18987	2.3757	up
LIPID-N-0981	C36H72NO8P	PC(12:0_16:0)	GP	PC	-	47979	37688.2	35850.2	19829	43305.2	71147.7	0.0459757	0.804434	1.10504	0.144102	insig
LIPID-N-0982	C36H70NO8P	PC(12:0_16:1)	GP	PC	-	17086.6	14183.5	26567.3	13150.5	24329.5	39545.5	0.468721	0.508722	1.33176	0.413333	insig
LIPID-N-0983	C36H66NO8P	PC(12:0_16:3)	GP	PC	-	2996.06	3102.18	3424.65	9016.56	10595	18195.8	1.47108	0.079378	3.97016	1.9892	up
LIPID-N-0989	C38H74NO8P	PC(12:0_18:1)	GP	PC	-	699071	716190	752711	351991	417287	883131	0.821285	0.412245	0.762191	-0.391776	insig
LIPID-N-1005	C40H78NO8P	PC(12:0_20:1)	GP	PC	-	8477.57	13474	18055.2	9385.61	7153.46	16893.9	0.427184	0.616532	0.835682	-0.258975	insig
LIPID-N-1026	C42H76NO8P	PC(12:0_22:4)	GP	PC	-	181629	173685	197163	397492	574064	1.0295e+06	1.40394	0.124116	3.62196	1.85677	up
LIPID-N-0979	C35H70NO8P	PC(13:0_14:0)	GP	PC	-	213231	191186	233199	544346	848684	1.48337e+06	1.42932	0.114028	4.51118	2.1735	up
LIPID-N-0984	C37H74NO8P	PC(13:0_16:0)	GP	PC	-	45525	34687.9	38456.4	35592.3	54252.6	78154.2	0.82431	0.312249	1.41569	0.501507	insig
LIPID-N-0994	C39H78NO8P	PC(13:0_18:0)	GP	PC	-	209651	189987	222647	215607	227295	491137	0.814451	0.367283	1.50098	0.585908	insig
LIPID-N-0996	C39H76NO8P	PC(13:0_18:1)	GP	PC	-	282664	272190	298777	222353	272206	533550	0.32342	0.608344	1.2044	0.268309	insig
LIPID-N-1001	C39H72NO8P	PC(13:1_18:2)	GP	PC	-	644092	591194	710435	808597	977290	1.86534e+06	1.14403	0.223969	1.87654	0.908076	insig
LIPID-P-0471	C36H72NO8P	PC(14:0_14:0)	GP	PC	18194-24-6	2.93684e+07	2.77678e+07	3.08791e+07	3.65459e+07	4.01989e+07	9.36398e+07	1.06047	0.275011	1.93585	0.952968	insig
LIPID-N-0911	C37H74NO8P	PC(14:0_15:0)	GP	PC	-	336796	270805	300572	208136	373791	472895	0.295696	0.595459	1.16148	0.215962	insig
LIPID-N-0214	C38H74NO8P	PC(14:0_16:1)	GP	PC	-	1.07485e+06	997881	1.10464e+06	771542	957516	2.0466e+06	0.210394	0.666168	1.1883	0.248898	insig
LIPID-N-0995	C39H78NO8P	PC(14:0_17:0)	GP	PC	-	255484	262699	244461	134976	188666	375531	0.446896	0.799238	0.916775	-0.12536	insig
LIPID-N-0997	C39H76NO8P	PC(14:0_17:1)	GP	PC	-	52422.5	64478.8	64251.7	45964.3	51310.1	90483.9	0.0213387	0.892156	1.03646	0.0516677	insig
LIPID-N-0217	C40H78NO8P	PC(14:0_18:1)	GP	PC	-	6.53697e+06	6.22856e+06	7.06383e+06	1.16201e+07	1.75806e+07	3.29291e+07	1.33742	0.15624	3.13322	1.64765	up
LIPID-P-0489	C40H76NO8P	PC(14:0_18:2)	GP	PC	-	1.07605e+07	1.00297e+07	1.11622e+07	9.89933e+06	1.04194e+07	2.63303e+07	0.604691	0.459623	1.45995	0.545923	insig
LIPID-N-0246	C40H74NO8P	PC(14:0_18:3)	GP	PC	-	19215.4	19300.8	23904.8	29339.1	29654	88046.6	1.07801	0.284911	2.35561	1.2361	up
LIPID-N-1017	C41H78NO8P	PC(14:0_19:2)	GP	PC	-	47808.6	43514.3	45526.7	66090.6	63063.2	140000	1.17266	0.221445	1.96678	0.975838	insig
LIPID-N-0268	C42H76NO8P	PC(14:0_20:4)	GP	PC	-	22637.3	24662.4	21344.2	50648.7	32020.8	97490.9	1.22865	0.196254	2.62457	1.39208	up
LIPID-P-0513	C42H74NO8P	PC(14:0_20:5)	GP	PC	-	230973	246123	269052	239843	291078	888519	0.764093	0.393816	1.90236	0.927788	insig
LIPID-N-0993	C38H72NO8P	PC(14:1_16:1)	GP	PC	-	474543	439138	478932	127121	155659	338947	1.28522	0.0561306	0.446446	-1.16344	down
LIPID-N-1010	C40H76NO8P	PC(14:1_18:1)	GP	PC	-	9.65109e+06	8.58072e+06	9.5769e+06	3.74281e+06	3.86689e+06	1.04473e+07	0.975253	0.278556	0.649327	-0.622982	insig
LIPID-N-0245	C40H74NO8P	PC(14:1_18:2)	GP	PC	-	1.96667e+06	1.82902e+06	1.9857e+06	842279	907794	2.22671e+06	0.936683	0.313391	0.687858	-0.539817	insig
LIPID-N-1018	C41H78NO8P	PC(14:1_19:1)	GP	PC	-	207234	194479	183489	77528.7	60757.7	139699	1.31663	0.0420736	0.475024	-1.07393	down
LIPID-N-1022	C42H80NO8P	PC(14:1_20:1)	GP	PC	-	839241	777254	799868	337436	353965	946363	0.934017	0.324144	0.67778	-0.561111	insig
LIPID-N-1024	C42H78NO8P	PC(14:1_20:2)	GP	PC	-	650713	731773	746465	380367	409714	1.01466e+06	0.604221	0.654572	0.847716	-0.238347	insig
LIPID-N-1028	C42H74NO8P	PC(14:1_20:4)	GP	PC	-	53030.3	40250.6	41975.5	21315.3	34382	57405.6	0.60346	0.566712	0.836211	-0.25806	insig
LIPID-N-1036	C44H78NO8P	PC(14:1_22:4)	GP	PC	-	29982.4	35848.7	39540	22624.5	28585.6	84389.4	0.156328	0.660693	1.28688	0.363873	insig
LIPID-N-0205	C39H78NO8P	PC(15:0_16:0)	GP	PC	-	205933	179163	195187	180689	215783	537478	0.716387	0.408201	1.60947	0.686587	insig
LIPID-N-0215	C39H76NO8P	PC(15:0_16:1)	GP	PC	-	348540	306103	325287	217307	228784	580178	0.1484	0.908931	1.04729	0.0666563	insig
LIPID-N-1012	C41H82NO8P	PC(15:0_18:0)	GP	PC	-	140518	126511	137837	136786	162395	349600	0.853609	0.349152	1.60246	0.680287	insig
LIPID-N-0906	C41H80NO8P	PC(15:0_18:1)	GP	PC	-	492880	457496	482517	445148	518252	1.05523e+06	0.693602	0.416907	1.40878	0.494442	insig
LIPID-N-0253	C43H80NO8P	PC(15:0_20:3)	GP	PC	-	185173	157897	158385	192466	259744	546675	1.05563	0.265919	1.99197	0.994198	insig
LIPID-N-0269	C43H78NO8P	PC(15:0_20:4)	GP	PC	-	5820.96	6748.77	8128.14	11896.7	6694.05	41592.7	0.898734	0.349545	2.90772	1.53989	insig
LIPID-N-1044	C45H78NO8P	PC(15:0_22:6)	GP	PC	-	1.34575e+06	1.23876e+06	1.44793e+06	996592	1.10627e+06	2.70372e+06	0.172123	0.686717	1.19198	0.253357	insig
LIPID-N-1019	C41H78NO8P	PC(15:1_18:1)	GP	PC	-	6.36524e+06	6.54468e+06	6.62663e+06	8.08459e+06	9.11899e+06	2.32461e+07	1.03924	0.290098	2.07046	1.04995	up
LIPID-N-1031	C43H82NO8P	PC(15:1_20:1)	GP	PC	-	99049.1	82686.3	93998.6	76798.9	97598.4	210906	0.559745	0.473672	1.39737	0.482719	insig
LIPID-N-1042	C45H80NO8P	PC(15:1_22:4)	GP	PC	-	268588	263543	290669	391545	398465	1.0129e+06	1.13362	0.253473	2.19119	1.13171	up
LIPID-P-0472	C38H76NO8P	PC(16:0_14:0)	GP	PC	-	2.47337e+06	2.1598e+06	2.65805e+06	1.93849e+06	1.95757e+06	4.48957e+06	0.169914	0.710531	1.1501	0.201759	insig
LIPID-N-0206	C40H80NO8P	PC(16:0_16:0)	GP	PC	63-89-8	9.20479e+06	7.45778e+06	7.96458e+06	5.20517e+06	4.95611e+06	1.17319e+07	0.503792	0.724409	0.888985	-0.169769	insig
LIPID-P-0481	C40H78NO8P	PC(16:0_16:1)	GP	PC	-	4.08821e+06	3.26911e+06	3.84382e+06	3.04291e+06	3.36203e+06	7.5466e+06	0.349362	0.593787	1.24554	0.316777	insig
LIPID-N-1013	C41H82NO8P	PC(16:0_17:0)	GP	PC	-	430202	346689	370034	282929	282865	545946	0.260273	0.907924	0.969324	-0.0449498	insig
LIPID-N-1014	C41H80NO8P	PC(16:0_17:1)	GP	PC	-	262021	200398	250213	142667	168070	361483	0.344693	0.866161	0.943293	-0.0842221	insig
LIPID-P-0475	C42H84NO8P	PC(16:0_18:0)	GP	PC	-	4.77175e+07	4.19569e+07	4.84146e+07	4.67139e+07	5.34448e+07	1.18749e+08	0.828203	0.361577	1.58526	0.664723	insig
LIPID-N-0218	C42H82NO8P	PC(16:0_18:1)	GP	PC	-	2.58326e+07	2.05055e+07	2.42975e+07	2.68732e+07	2.94347e+07	6.22448e+07	0.978028	0.294933	1.67837	0.747062	insig
LIPID-P-0490	C42H80NO8P	PC(16:0_18:2)	GP	PC	-	6.05914e+06	4.95606e+06	5.62184e+06	4.99515e+06	5.63155e+06	1.1767e+07	0.587054	0.468667	1.34602	0.428695	insig
LIPID-N-0251	C42H78NO8P	PC(16:0_18:3)	GP	PC	-	177672	143717	169197	174761	212276	525573	0.91079	0.333096	1.86025	0.895493	insig
LIPID-N-0221	C44H86NO8P	PC(16:0_20:1)	GP	PC	-	1.96305e+06	1.6054e+06	2.00972e+06	1.56346e+06	1.73711e+06	3.7699e+06	0.42188	0.557093	1.26753	0.342015	insig
LIPID-N-0908	C44H84NO8P	PC(16:0_20:2)	GP	PC	-	493377	415409	469239	451817	484484	1.09178e+06	0.722298	0.407191	1.47173	0.557512	insig
LIPID-P-0500	C44H82NO8P	PC(16:0_20:3)	GP	PC	-	3.97964e+06	3.77723e+06	3.67122e+06	4.52832e+06	4.19593e+06	1.01048e+07	0.913272	0.326822	1.64762	0.72038	insig
LIPID-N-0272	C44H80NO8P	PC(16:0_20:4)	GP	PC	-	299997	263312	246049	347909	389196	788092	1.12983	0.230108	1.88445	0.914147	insig
LIPID-N-0284	C44H78NO8P	PC(16:0_20:5)	GP	PC	-	7860.79	8960.38	9679.12	10936	7306.41	29033	0.684456	0.41111	1.78396	0.835081	insig
LIPID-P-0477	C46H92NO8P	PC(16:0_22:0)	GP	PC	-	2.44536e+06	2.09208e+06	1.68105e+06	2.90325e+06	3.41042e+06	8.18685e+06	1.13535	0.24129	2.33184	1.22147	up
LIPID-N-0291	C46H82NO8P	PC(16:0_22:5)	GP	PC	-	32460	16516.4	19394.3	19502.5	21916.2	69475	0.555099	0.48014	1.62195	0.697726	insig
LIPID-P-0522	C46H80NO8P	PC(16:0_22:6)	GP	PC	-	46312.4	41619	38848.9	41060.6	55986.4	141436	0.839616	0.355827	1.88107	0.911554	insig
LIPID-N-0212	C48H96NO8P	PC(16:0_24:0)	GP	PC	-	32271.6	28418.3	32226.7	36057.3	41901.7	97740.8	1.00616	0.295344	1.89094	0.919104	insig
LIPID-N-0228	C40H76NO8P	PC(16:1_16:1)	GP	PC	-	1.77181e+06	1.44342e+06	1.65446e+06	913508	900724	1.97419e+06	0.792095	0.419716	0.777958	-0.362236	insig
LIPID-N-1020	C41H78NO8P	PC(16:1_17:1)	GP	PC	-	75199.8	66303.7	91115	42782.2	50716.5	121636	0.392565	0.841353	0.92484	-0.112724	insig
LIPID-N-0231	C42H80NO8P	PC(16:1_18:1)	GP	PC	-	4.83628e+06	3.56987e+06	4.51043e+06	3.12018e+06	3.50163e+06	6.85415e+06	0.0316011	0.89263	1.04331	0.0611647	insig
LIPID-N-0250	C42H78NO8P	PC(16:1_18:2)	GP	PC	-	2.4134e+06	2.19377e+06	2.30163e+06	1.67045e+06	1.84298e+06	3.84239e+06	0.0299002	0.850848	1.0647	0.0904512	insig
LIPID-N-0266	C42H76NO8P	PC(16:1_18:3)	GP	PC	-	44364.4	43628.3	55904.4	49139.8	66974.8	125633	0.954757	0.292268	1.68	0.748463	insig
LIPID-N-1032	C43H80NO8P	PC(16:1_19:2)	GP	PC	-	77053.2	67943.4	87612.9	58528.1	68716.7	163357	0.284941	0.622827	1.24931	0.321134	insig
LIPID-N-1035	C44H80NO8P	PC(16:1_20:3)	GP	PC	-	95141	75842.9	91216.3	92172	89811.8	169156	0.777629	0.373529	1.3392	0.421376	insig
LIPID-P-0526	C46H78NO8P	PC(16:1_22:6)	GP	PC	-	690801	631535	650180	986846	1.08937e+06	2.35546e+06	1.2308	0.2034	2.24671	1.16781	up
LIPID-N-1007	C40H78NO8P	PC(17:0_15:1)	GP	PC	-	19281.7	31058.6	23256.4	48750.4	51244.8	79621.2	1.39153	0.0574358	2.44055	1.28721	up
LIPID-N-1015	C41H80NO8P	PC(17:0_16:1)	GP	PC	-	496441	326431	418445	289538	317151	808748	0.0712524	0.768418	1.14027	0.189376	insig
LIPID-N-0219	C43H84NO8P	PC(17:0_18:1)	GP	PC	-	342482	255693	281253	428701	426828	893594	1.19227	0.200205	1.98893	0.991995	insig
LIPID-N-0234	C43H82NO8P	PC(17:0_18:2)	GP	PC	-	536501	588601	482795	804771	1.01249e+06	1.71774e+06	1.30223	0.14403	2.19853	1.13654	up
LIPID-P-0501	C45H84NO8P	PC(17:0_20:3)	GP	PC	-	2.22577e+07	1.95305e+07	2.1138e+07	2.45096e+07	2.54245e+07	6.07235e+07	0.957349	0.313488	1.75853	0.814371	insig
LIPID-P-0491	C43H82NO8P	PC(17:1_18:1)	GP	PC	-	1.2342e+08	1.02124e+08	1.18463e+08	1.39042e+08	1.47119e+08	2.96086e+08	1.05765	0.259024	1.69255	0.759195	insig
LIPID-P-0499	C43H80NO8P	PC(17:1_18:2)	GP	PC	-	1.93221e+07	1.60499e+07	1.75968e+07	1.90289e+07	2.07109e+07	4.56316e+07	0.887151	0.335714	1.61173	0.688607	insig
LIPID-P-0516	C45H80NO8P	PC(17:1_20:4)	GP	PC	-	690393	500576	731012	952682	896544	2.62778e+06	1.09328	0.271549	2.32937	1.21994	up
LIPID-N-0204	C38H76NO8P	PC(18:0_12:0)	GP	PC	-	98956.9	81751.9	107985	94199.1	133606	299526	0.884387	0.333093	1.82661	0.869169	insig
LIPID-N-0207	C40H80NO8P	PC(18:0_14:0)	GP	PC	-	89865.5	85706.3	58617.5	89560.2	116158	263139	0.990566	0.282742	2.00204	1.00147	insig
LIPID-N-1008	C40H78NO8P	PC(18:0_14:1)	GP	PC	-	179682	186330	204207	72651.8	78799.6	226885	0.926885	0.331736	0.663495	-0.591843	insig
LIPID-N-1016	C41H80NO8P	PC(18:0_15:1)	GP	PC	-	1.12058e+06	1.19076e+06	1.20724e+06	1.52006e+06	1.63492e+06	4.05223e+06	1.07247	0.274781	2.04833	1.03445	up
LIPID-P-0476	C44H88NO8P	PC(18:0_18:0)	GP	PC	-	3.32032e+06	2.92829e+06	3.24126e+06	3.74629e+06	4.25768e+06	9.36735e+06	1.03269	0.28051	1.83051	0.872247	insig
LIPID-N-0220	C44H86NO8P	PC(18:0_18:1)	GP	PC	-	6.17721e+06	5.67324e+06	6.60001e+06	7.50655e+06	8.55862e+06	1.92107e+07	1.06056	0.272008	1.91192	0.935024	insig
LIPID-P-0492	C44H84NO8P	PC(18:0_18:2)	GP	PC	-	1.51093e+06	1.36813e+06	1.47071e+06	1.68678e+06	1.86919e+06	3.83172e+06	1.0244	0.277971	1.69841	0.764186	insig
LIPID-P-0494	C46H88NO8P	PC(18:0_20:2)	GP	PC	-	1.75689e+08	1.50277e+08	1.68364e+08	2.00873e+08	2.1711e+08	4.45618e+08	1.06774	0.258945	1.74701	0.80489	insig
LIPID-N-0258	C46H86NO8P	PC(18:0_20:3)	GP	PC	-	289192	219393	237514	352604	344163	770457	1.14199	0.227863	1.96653	0.975651	insig
LIPID-P-0509	C46H84NO8P	PC(18:0_20:4)	GP	PC	-	53543.3	43308.6	49527.4	63882.2	52510.8	172578	0.905635	0.339959	1.97413	0.981216	insig
LIPID-N-0907	C48H94NO8P	PC(18:0_22:1)	GP	PC	-	10870.9	7465.99	11900.4	12446.7	11750.7	30933.3	0.935639	0.316271	1.82327	0.86653	insig
LIPID-P-0511	C48H88NO8P	PC(18:0_22:4)	GP	PC	-	2.49541e+06	2.10398e+06	2.24051e+06	3.38924e+06	4.24875e+06	1.03478e+07	1.19776	0.231691	2.62953	1.39481	up
LIPID-P-0518	C48H86NO8P	PC(18:0_22:5)	GP	PC	-	4.09612e+06	3.31428e+06	3.43547e+06	5.45475e+06	5.40504e+06	1.25024e+07	1.18827	0.217798	2.15402	1.10703	up
LIPID-P-0524	C48H84NO8P	PC(18:0_22:6)	GP	PC	-	59651	62872.2	66231.6	94588.5	107520	306382	1.1563	0.260165	2.69392	1.42971	up
LIPID-P-0504	C50H94NO8P	PC(18:0_24:3)	GP	PC	-	4.80207e+06	4.19007e+06	4.69428e+06	6.06579e+06	6.72658e+06	1.57643e+07	1.11815	0.25369	2.08649	1.06108	up
LIPID-N-1025	C42H78NO8P	PC(18:1_16:2)	GP	PC	-	765114	660670	770491	314898	280067	760162	1.04325	0.206911	0.617012	-0.696631	insig
LIPID-N-1027	C42H76NO8P	PC(18:1_16:3)	GP	PC	-	262966	183233	211353	241567	267274	501454	0.941781	0.288684	1.53645	0.619601	insig
LIPID-N-1033	C43H80NO8P	PC(18:1_17:2)	GP	PC	-	943301	924760	966257	1.02428e+06	1.23705e+06	2.38776e+06	0.985891	0.289338	1.64028	0.713946	insig
LIPID-N-0235	C44H84NO8P	PC(18:1_18:1)	GP	PC	68737-67-7	2.0818e+07	1.71351e+07	1.84831e+07	2.26325e+07	2.41881e+07	5.59515e+07	1.00905	0.290272	1.82103	0.864756	insig
LIPID-N-0254	C44H82NO8P	PC(18:1_18:2)	GP	PC	-	1.49467e+07	1.16022e+07	1.36511e+07	1.44979e+07	1.69119e+07	3.45255e+07	0.941939	0.306207	1.64018	0.713855	insig
LIPID-N-0238	C45H86NO8P	PC(18:1_19:1)	GP	PC	-	866664	721214	793346	983459	1.03243e+06	2.34587e+06	1.04133	0.276577	1.83173	0.873206	insig
LIPID-N-1040	C45H84NO8P	PC(18:1_19:2)	GP	PC	-	394677	306373	433870	353029	310193	993663	0.475873	0.515068	1.45991	0.545883	insig
LIPID-N-0239	C46H88NO8P	PC(18:1_20:1)	GP	PC	-	3.02758e+06	2.66791e+06	3.07745e+06	4.15129e+06	4.05301e+06	8.70553e+06	1.17277	0.218537	1.9275	0.946731	insig
LIPID-N-0290	C46H82NO8P	PC(18:1_20:4)	GP	PC	-	265484	196250	239544	314172	350897	712447	1.16024	0.215845	1.96429	0.974011	insig
LIPID-N-0225	C48H94NO8P	PC(18:1_22:0)	GP	PC	-	43301.4	35470.2	33674.2	78645.2	75726.7	176169	1.33964	0.157489	2.93956	1.5556	up
LIPID-P-0495	C48H92NO8P	PC(18:1_22:1)	GP	PC	-	9	9	9	2.32732e+06	2.82039e+06	6.22568e+06	1.54343	0.0905375	421237	18.6843	up
LIPID-P-0496	C50H96NO8P	PC(18:1_24:1)	GP	PC	-	6.86374e+06	6.57326e+06	6.78298e+06	6.9868e+06	9.00407e+06	2.59993e+07	0.879221	0.351891	2.07667	1.05427	insig
LIPID-N-0270	C44H80NO8P	PC(18:2_18:2)	GP	PC	998-06-1	4.52272e+06	4.32565e+06	4.76252e+06	6.13522e+06	5.78091e+06	1.38561e+07	1.08181	0.263589	1.8935	0.921055	insig
LIPID-N-0287	C44H78NO8P	PC(18:2_18:3)	GP	PC	-	61334.2	56232.8	57755	93408.2	106866	217672	1.28728	0.176144	2.38388	1.25331	up
LIPID-N-1041	C45H82NO8P	PC(18:2_19:2)	GP	PC	-	208824	160097	205261	245649	245718	580263	1.04402	0.274299	1.86636	0.900227	insig
LIPID-N-0240	C46H88NO8P	PC(18:2_20:0)	GP	PC	-	179473	158419	181589	252083	259796	590536	1.18452	0.223245	2.12215	1.08552	up
LIPID-N-0294	C46H82NO8P	PC(18:2_20:3)	GP	PC	-	136188	155565	153340	187567	237893	550642	1.10369	0.259226	2.19302	1.13292	up
LIPID-N-0304	C46H80NO8P	PC(18:2_20:4)	GP	PC	-	95641.4	88282.6	104162	133858	120244	315970	1.06458	0.274415	1.97883	0.984647	insig
LIPID-N-0261	C48H90NO8P	PC(18:2_22:1)	GP	PC	-	148950	124240	139247	208486	248126	510980	1.25459	0.18989	2.34604	1.23023	up
LIPID-N-0271	C44H80NO8P	PC(18:3_18:1)	GP	PC	-	153382	123624	160097	246871	265677	581638	1.28387	0.179977	2.50326	1.32381	up
LIPID-P-0485	C45H88NO8P	PC(19:0_18:1)	GP	PC	-	9	9	9	5.64391e+06	5.08433e+06	1.27811e+07	1.54374	0.0870987	870717	19.7318	up
LIPID-P-0493	C45H86NO8P	PC(19:0_18:2)	GP	PC	-	4.09024e+07	3.57285e+07	3.7529e+07	4.11399e+07	4.46138e+07	1.08326e+08	0.873587	0.346752	1.70007	0.765591	insig
LIPID-N-0257	C45H84NO8P	PC(19:1_18:2)	GP	PC	-	356185	288200	325231	371885	378982	796159	0.954258	0.302813	1.5955	0.674012	insig
LIPID-N-0259	C46H86NO8P	PC(20:1_18:2)	GP	PC	-	2.19675e+06	1.64135e+06	1.94312e+06	2.24214e+06	2.54745e+06	4.99867e+06	1.03092	0.263469	1.69311	0.759676	insig
LIPID-N-0278	C48H88NO8P	PC(20:1_20:3)	GP	PC	-	39915.5	36359.4	54352.2	77297.6	52208.5	89883	1.22444	0.0985377	1.67951	0.748037	insig
LIPID-N-0295	C48H86NO8P	PC(20:1_20:4)	GP	PC	-	15787.1	12961.3	10725.4	19721.1	19376.6	34773.3	1.23317	0.143864	1.87139	0.904111	insig
LIPID-N-0260	C46H86NO8P	PC(20:2_18:1)	GP	PC	-	621297	481089	612229	772181	702863	1.58246e+06	1.07376	0.252017	1.7832	0.834468	insig
LIPID-P-0530	C50H84NO8P	PC(20:2_22:6)	GP	PC	-	217148	158467	177545	333000	333433	654984	1.33177	0.136266	2.38885	1.25632	up
LIPID-N-0274	C46H84NO8P	PC(20:3_18:1)	GP	PC	-	486734	413894	417015	477302	586945	1.13207e+06	0.986515	0.284195	1.66685	0.737126	insig
LIPID-P-0512	C50H92NO8P	PC(20:3_22:1)	GP	PC	-	2.03777e+06	1.81296e+06	1.87389e+06	3.48586e+06	802764	8.92362e+06	0.450083	0.405788	2.30797	1.20662	insig
LIPID-N-0285	C44H78NO8P	PC(20:4_16:1)	GP	PC	-	34153.3	33983.1	37655.7	40585.1	47404	68491.6	1.17352	0.179679	1.47914	0.564754	insig
LIPID-P-0529	C48H80NO8P	PC(20:4_20:4)	GP	PC	-	3080.53	16574.6	18164.9	31735.3	25675.7	40092.5	1.10044	0.0360128	2.57809	1.3663	up
LIPID-N-1046	C48H78NO8P	PC(20:4_20:5)	GP	PC	-	16172.6	19957.7	18034.1	12661.2	21158.2	73161.9	0.552167	0.450219	1.97512	0.98194	insig
LIPID-N-0276	C46H84NO8P	PC(22:4_16:0)	GP	PC	-	86468.7	62553.6	74966.6	100397	90090.4	208647	1.04657	0.261551	1.78194	0.833448	insig
LIPID-N-0297	C48H86NO8P	PC(22:4_18:1)	GP	PC	-	53306.3	54673.5	49264.8	63453.5	84862.5	141520	1.1717	0.197627	1.84322	0.882227	insig
LIPID-N-0226	C48H94NO8P	PC(24:0_16:1)	GP	PC	-	22959.7	17999.4	18051.7	26946.7	29729.6	73718.1	1.11316	0.255979	2.20967	1.14383	up
LIPID-P-0488	C50H98NO8P	PC(24:0_18:1)	GP	PC	-	2.02485e+06	1.35108e+06	1.50766e+06	1.45689e+06	1.84703e+06	3.63944e+06	0.669111	0.417355	1.42177	0.507693	insig
LIPID-N-0244	C50H96NO8P	PC(24:0_18:2)	GP	PC	-	86109.4	79945.7	81213	112946	129602	292782	1.15947	0.236076	2.16498	1.11435	up
LIPID-P-0553	C42H78NO7P	PC(O-14:0_20:4)	GP	PC-O	-	9.11148e+06	9.32524e+06	9.91082e+06	1.33202e+07	1.45213e+07	2.55742e+07	1.26772	0.164931	1.88431	0.91404	insig
LIPID-P-0531	C38H78NO7P	PC(O-16:0_14:0)	GP	PC-O	-	1.1182e+07	9.38453e+06	1.04991e+07	8.73847e+06	8.65702e+06	2.08895e+07	0.30839	0.6148	1.23239	0.301459	insig
LIPID-P-0536	C38H76NO7P	PC(O-16:0_14:1)	GP	PC-O	-	7.75775e+06	6.68465e+06	8.06369e+06	8.57023e+06	9.77323e+06	2.31877e+07	0.973269	0.308194	1.84533	0.883877	insig
LIPID-P-0532	C40H82NO7P	PC(O-16:0_16:0)	GP	PC-O	-	1.64787e+07	1.44421e+07	1.70172e+07	9.44916e+06	1.06428e+07	2.41561e+07	0.419464	0.819891	0.923027	-0.115556	insig
LIPID-P-0537	C40H80NO7P	PC(O-16:0_16:1)	GP	PC-O	-	1.0723e+08	9.2841e+07	1.04936e+08	7.68228e+07	8.24935e+07	9.75787e+07	1.10561	0.110498	0.842258	-0.247666	insig
LIPID-P-0544	C42H82NO7P	PC(O-16:0_18:2)	GP	PC-O	88542-95-4	1.07726e+08	8.09942e+07	9.7874e+07	1.16112e+08	1.31408e+08	2.64946e+08	1.07283	0.250348	1.78813	0.838448	insig
LIPID-P-0554	C44H82NO7P	PC(O-16:0_20:4)	GP	PC-O	-	4.38404e+07	3.69332e+07	4.01162e+07	4.36633e+07	5.09125e+07	1.06883e+08	0.942557	0.31058	1.66647	0.736792	insig
LIPID-P-0543	C40H78NO7P	PC(O-16:1_16:1)	GP	PC-O	-	1.05646e+06	909862	1.1933e+06	1.61421e+06	5.80343e+06	1.28876e+07	1.21613	0.224428	6.42646	2.68402	up
LIPID-P-0549	C42H80NO7P	PC(O-16:1_18:2)	GP	PC-O	-	9.38326e+07	8.37109e+07	9.33819e+07	9.33907e+07	1.0159e+08	2.35337e+08	0.819152	0.367463	1.58832	0.667505	insig
LIPID-P-0559	C44H80NO7P	PC(O-16:1_20:4)	GP	PC-O	-	2.22085e+07	1.8886e+07	2.17006e+07	3.06852e+07	3.21934e+07	6.82659e+07	1.21428	0.204043	2.08845	1.06244	up
LIPID-P-0564	C44H78NO7P	PC(O-16:1_20:5)	GP	PC-O	-	3.17479e+06	1.5295e+06	2.02832e+06	1.93516e+06	2.20967e+06	3.58299e+06	0.39453	0.66253	1.14782	0.198895	insig
LIPID-P-0568	C46H80NO7P	PC(O-16:1_22:6)	GP	PC-O	-	2.29218e+06	1.37018e+06	1.73054e+06	1.50911e+06	2.25549e+06	4.08657e+06	0.673355	0.400585	1.45583	0.541845	insig
LIPID-P-0533	C42H86NO7P	PC(O-18:0_16:0)	GP	PC-O	-	5.27969e+07	4.68337e+07	4.93818e+07	4.65849e+07	5.27795e+07	1.19834e+08	0.681246	0.423662	1.47101	0.556802	insig
LIPID-P-0545	C44H86NO7P	PC(O-18:0_18:2)	GP	PC-O	-	3.17593e+06	2.88567e+06	3.04453e+06	2.32209e+06	2.53431e+06	5.70364e+06	0.163835	0.701316	1.15966	0.213705	insig
LIPID-P-0555	C46H86NO7P	PC(O-18:0_20:4)	GP	PC-O	-	9.51309e+06	8.83254e+06	9.35859e+06	1.40152e+07	1.48459e+07	3.64033e+07	1.19412	0.229599	2.35576	1.23619	up
LIPID-P-0566	C48H86NO7P	PC(O-18:0_22:6)	GP	PC-O	-	1.02533e+06	849462	928828	1.3035e+06	1.42022e+06	3.25883e+06	1.15579	0.235664	2.13387	1.09347	up
LIPID-P-0538	C42H84NO7P	PC(O-18:1_16:0)	GP	PC-O	-	3.36207e+08	2.76905e+08	3.299e+08	2.2053e+08	2.37208e+08	5.58202e+08	0.0389645	0.846613	1.07734	0.107467	insig
LIPID-P-0550	C44H84NO7P	PC(O-18:1_18:2)	GP	PC-O	155575-01-2	3.50255e+07	2.76052e+07	2.83924e+07	2.1934e+07	3.56724e+07	6.94821e+07	0.484339	0.485567	1.39622	0.481529	insig
LIPID-P-0560	C46H84NO7P	PC(O-18:1_20:4)	GP	PC-O	-	1.05882e+07	9.52924e+06	1.03534e+07	1.52362e+07	1.64238e+07	3.69676e+07	1.21543	0.212952	2.25224	1.17136	up
LIPID-P-0541	C48H96NO7P	PC(O-18:1_22:0)	GP	PC-O	-	4.81074e+06	4.3131e+06	4.52954e+06	4.08094e+06	4.58805e+06	1.05989e+07	0.587789	0.465775	1.41122	0.496941	insig
LIPID-P-0547	C48H94NO7P	PC(O-18:1_22:1)	GP	PC-O	-	4.47674e+06	3.67737e+06	4.6302e+06	3.78822e+06	4.15832e+06	9.76989e+06	0.551734	0.485979	1.38579	0.470713	insig
LIPID-P-0548	C50H98NO7P	PC(O-18:1_24:1)	GP	PC-O	-	1.03287e+06	844048	1.00355e+06	452947	985265	1.85873e+06	0.031842	0.768148	1.14458	0.194824	insig
LIPID-P-0565	C46H82NO7P	PC(O-18:2_20:4)	GP	PC-O	-	9.44846e+06	8.39628e+06	9.01151e+06	1.16865e+07	1.26606e+07	2.89019e+07	1.10485	0.255555	1.98274	0.987497	insig
LIPID-P-0561	C48H88NO7P	PC(O-20:1_20:4)	GP	PC-O	-	956652	1.01977e+06	1.08552e+06	1.46304e+06	1.61253e+06	4.13067e+06	1.14871	0.251338	2.35349	1.2348	up
LIPID-P-0563	C52H96NO7P	PC(O-24:1_20:4)	GP	PC-O	-	66052.9	41652.6	70869.6	52987.9	66881.6	245056	0.691993	0.421291	2.04354	1.03107	insig
LIPID-N-1048	C31H62NO8P	PE(12:0_14:0)	GP	PE	-	3604.35	3687.42	5025.63	15800.4	39099.4	67798.9	1.43314	0.134083	9.9614	3.31635	up
LIPID-N-1049	C33H66NO8P	PE(12:0_16:0)	GP	PE	-	3972.94	6719.65	7989.87	22458.1	34481.6	62202.2	1.43664	0.103036	6.37721	2.67292	up
LIPID-N-1051	C34H68NO8P	PE(12:0_17:0)	GP	PE	-	24243.7	25725	26757	70673.3	120001	213629	1.42907	0.121145	5.26946	2.39765	up
LIPID-N-1053	C34H66NO8P	PE(12:0_17:1)	GP	PE	-	740697	709904	804977	1.87415e+06	3.13654e+06	5.51688e+06	1.41818	0.12285	4.66735	2.2226	up
LIPID-N-1054	C35H68NO8P	PE(12:0_18:1)	GP	PE	-	55511.7	57218.4	60455.4	142472	230154	418319	1.41453	0.12702	4.56704	2.19126	up
LIPID-N-1074	C39H70NO8P	PE(12:0_22:4)	GP	PE	-	19427.1	21472.9	25148.5	55164.1	85801.4	164967	1.40808	0.134066	4.63194	2.21162	up
LIPID-N-1050	C33H66NO8P	PE(13:0_15:0)	GP	PE	-	5.03611e+06	5.17148e+06	4.67325e+06	1.30479e+07	2.13292e+07	3.39938e+07	1.44013	0.0994729	4.59456	2.19993	up
LIPID-N-1058	C37H70NO8P	PE(13:0_19:2)	GP	PE	-	29154.5	27077.7	33935.8	68446.6	103033	211925	1.383	0.151889	4.25211	2.08818	up
LIPID-N-1073	C38H68NO8P	PE(13:0_20:4)	GP	PE	-	210837	211873	242452	579932	816059	1.60224e+06	1.4225	0.128063	4.50752	2.17233	up
LIPID-N-1084	C38H66NO8P	PE(13:0_20:5)	GP	PE	-	4.58578e+06	4.6162e+06	5.38921e+06	1.19146e+07	1.79507e+07	3.36902e+07	1.41373	0.128158	4.35575	2.12292	up
LIPID-N-0332	C37H72NO8P	PE(14:0_18:1)	GP	PE	-	736040	645507	732706	513669	421354	1.03128e+06	0.39909	0.820397	0.930023	-0.104662	insig
LIPID-N-1060	C39H74NO8P	PE(14:0_20:2)	GP	PE	-	1.46228e+06	1.37346e+06	1.21745e+06	1.75288e+06	1.79886e+06	3.51575e+06	1.12547	0.224058	1.74368	0.802136	insig
LIPID-N-1069	C41H76NO8P	PE(14:0_22:3)	GP	PE	-	51215.5	60213.6	66283	37452.8	41094.7	59965.2	0.971209	0.201019	0.779421	-0.359525	insig
LIPID-N-1077	C41H74NO8P	PE(14:0_22:4)	GP	PE	-	53131	49107.6	52915.1	83349.9	80785.4	176170	1.25782	0.187869	2.19335	1.13313	up
LIPID-N-0333	C38H74NO8P	PE(15:0_18:1)	GP	PE	-	1.99425e+06	2.0107e+06	2.31018e+06	1.81114e+06	1.83635e+06	4.17252e+06	0.365478	0.588357	1.2383	0.308358	insig
LIPID-N-1059	C38H72NO8P	PE(15:0_18:2)	GP	PE	-	1.79208e+06	1.68258e+06	1.87891e+06	1.53365e+06	1.53731e+06	3.66161e+06	0.363909	0.583491	1.25759	0.330656	insig
LIPID-N-1067	C40H74NO8P	PE(15:1_20:2)	GP	PE	-	243527	236399	246745	239301	229222	618873	0.630618	0.44742	1.4964	0.5815	insig
LIPID-N-1080	C42H76NO8P	PE(15:1_22:3)	GP	PE	-	270406	243092	255779	231371	242411	636039	0.546281	0.483669	1.44268	0.528751	insig
LIPID-N-1086	C42H74NO8P	PE(15:1_22:4)	GP	PE	-	8.72716e+06	7.70837e+06	8.34508e+06	7.6666e+06	8.04076e+06	1.81829e+07	0.583765	0.471272	1.36761	0.451658	insig
LIPID-N-0322	C35H70NO8P	PE(16:0_14:0)	GP	PE	-	380309	284553	300152	145302	131340	294072	1.13923	0.110985	0.591405	-0.757782	insig
LIPID-N-0323	C37H74NO8P	PE(16:0_16:0)	GP	PE	923-61-5	903245	698814	801768	243823	321351	717885	1.1436	0.111512	0.533757	-0.905745	insig
LIPID-N-0325	C39H78NO8P	PE(16:0_18:0)	GP	PE	-	544327	480082	510772	338548	389651	822745	0.190883	0.975913	1.01027	0.0147381	insig
LIPID-N-0334	C39H76NO8P	PE(16:0_18:1)	GP	PE	-	1.50691e+07	1.30452e+07	1.46449e+07	1.06648e+07	1.25233e+07	2.84232e+07	0.230946	0.653533	1.20702	0.27145	insig
LIPID-N-1066	C39H72NO8P	PE(16:0_18:3)	GP	PE	-	59524.8	57686.3	95864	80323.2	77538.2	232302	0.82988	0.367905	1.83111	0.872717	insig
LIPID-N-0369	C41H76NO8P	PE(16:0_20:3)	GP	PE	-	297141	269457	296540	314319	281982	745678	0.747406	0.397405	1.55477	0.636698	insig
LIPID-N-0383	C41H74NO8P	PE(16:0_20:4)	GP	PE	-	2.54734e+06	1.92812e+06	2.23081e+06	2.53809e+06	2.46336e+06	5.19143e+06	0.893166	0.323648	1.5199	0.60398	insig
LIPID-N-0397	C41H72NO8P	PE(16:0_20:5)	GP	PE	-	43047.3	39652.3	45153.4	33655.4	38921.1	95315.7	0.370176	0.568942	1.31316	0.393047	insig
LIPID-N-0389	C43H78NO8P	PE(16:0_22:4)	GP	PE	-	460224	441940	489098	549149	576134	1.36649e+06	0.983014	0.304488	1.79102	0.840778	insig
LIPID-N-0401	C43H76NO8P	PE(16:0_22:5)	GP	PE	-	184134	169558	179015	193121	168351	394093	0.715386	0.407844	1.41835	0.504216	insig
LIPID-N-0329	C35H68NO8P	PE(16:1_14:0)	GP	PE	-	143712	135962	136501	67609.6	87208	239216	0.412409	0.904267	0.946799	-0.0788706	insig
LIPID-N-0331	C37H72NO8P	PE(16:1_16:0)	GP	PE	-	4.35673e+06	3.54392e+06	4.16927e+06	2.50822e+06	2.23934e+06	5.5163e+06	0.594528	0.628013	0.850367	-0.233843	insig
LIPID-N-0347	C37H70NO8P	PE(16:1_16:1)	GP	PE	-	604346	563174	605849	202024	208768	509352	1.20288	0.104309	0.518868	-0.946561	insig
LIPID-N-0348	C38H72NO8P	PE(16:1_17:1)	GP	PE	-	182529	153290	194578	92323.2	111649	248341	0.572888	0.653189	0.852781	-0.229753	insig
LIPID-N-0335	C39H76NO8P	PE(16:1_18:0)	GP	PE	-	1.67201e+06	1.51275e+06	1.65094e+06	1.0484e+06	1.17648e+06	2.85511e+06	0.13707	0.901746	1.05052	0.0711035	insig
LIPID-N-0366	C39H72NO8P	PE(16:1_18:2)	GP	PE	-	2.92434e+06	2.43875e+06	2.70377e+06	1.93848e+06	2.1861e+06	5.08888e+06	0.0939129	0.742953	1.14214	0.191734	insig
LIPID-N-0396	C41H72NO8P	PE(16:1_20:4)	GP	PE	-	287738	236832	286529	154053	141631	409988	0.538697	0.728894	0.87002	-0.200879	insig
LIPID-N-1088	C43H76NO8P	PE(16:1_22:4)	GP	PE	-	99165.7	72628.6	82114	62495	82575.8	142509	0.216025	0.69351	1.13261	0.179657	insig
LIPID-N-1075	C39H70NO8P	PE(16:2_18:2)	GP	PE	-	170500	155680	153547	165585	201841	463856	0.884485	0.338508	1.73283	0.793126	insig
LIPID-N-0330	C36H70NO8P	PE(17:0_14:1)	GP	PE	-	16056.7	18891.1	13084.1	20747.9	11868.7	79937.9	0.641081	0.420156	2.34333	1.22856	insig
LIPID-N-0326	C39H78NO8P	PE(17:0_17:0)	GP	PE	-	198551	163235	159075	148677	155663	317446	0.3429	0.607154	1.19377	0.25552	insig
LIPID-N-0336	C40H78NO8P	PE(17:0_18:1)	GP	PE	-	742812	702975	757181	841797	931582	2.29086e+06	0.958744	0.316649	1.84489	0.883536	insig
LIPID-N-1063	C40H76NO8P	PE(17:0_18:2)	GP	PE	-	309394	241795	305112	371700	370049	954755	1.03579	0.286108	1.9812	0.986373	insig
LIPID-N-0386	C42H76NO8P	PE(17:0_20:4)	GP	PE	-	411985	365767	376150	686905	662007	1.5691e+06	1.28108	0.187212	2.52882	1.33846	up
LIPID-N-0402	C44H78NO8P	PE(17:0_22:5)	GP	PE	-	40470.9	41803.7	49714.5	58656.3	57691	146781	1.06167	0.276448	1.99356	0.99535	insig
LIPID-N-0351	C40H76NO8P	PE(17:1_18:1)	GP	PE	-	902331	796607	926987	747040	733665	1.74751e+06	0.318871	0.611416	1.22936	0.29791	insig
LIPID-N-0367	C40H74NO8P	PE(17:1_18:2)	GP	PE	-	802155	695813	769256	589014	601859	1.46435e+06	0.161433	0.699646	1.17113	0.227903	insig
LIPID-N-0324	C37H74NO8P	PE(18:0_14:0)	GP	PE	-	280758	210542	270695	171659	118773	406942	0.426627	0.833194	0.915194	-0.12785	insig
LIPID-N-1061	C39H74NO8P	PE(18:0_16:2)	GP	PE	-	142804	119138	116653	100133	129605	226416	0.387048	0.570726	1.20486	0.268864	insig
LIPID-N-0353	C41H78NO8P	PE(18:0_18:2)	GP	PE	-	5.40392e+07	4.90941e+07	5.34409e+07	6.31163e+07	6.42033e+07	1.59476e+08	0.98148	0.306999	1.83169	0.873175	insig
LIPID-N-1070	C41H76NO8P	PE(18:0_18:3)	GP	PE	-	371116	522738	475355	609846	690216	1.59091e+06	1.11057	0.246596	2.11141	1.07821	up
LIPID-N-0400	C43H76NO8P	PE(18:0_20:5)	GP	PE	-	294062	289389	298314	328297	327534	807146	0.869762	0.349011	1.65915	0.730443	insig
LIPID-N-1057	C45H88NO8P	PE(18:0_22:1)	GP	PE	-	225738	203259	217235	182694	209385	481306	0.491861	0.510793	1.3515	0.434563	insig
LIPID-N-0392	C45H82NO8P	PE(18:0_22:4)	GP	PE	-	1.25771e+06	1.09822e+06	1.27301e+06	1.85983e+06	1.98034e+06	4.88568e+06	1.20007	0.227711	2.40451	1.26574	up
LIPID-N-0403	C45H80NO8P	PE(18:0_22:5)	GP	PE	-	692989	677646	743457	955117	1.03283e+06	2.53713e+06	1.11637	0.258821	2.14043	1.0979	up
LIPID-N-0349	C39H74NO8P	PE(18:1_16:1)	GP	PE	-	1.77777e+07	1.48285e+07	1.63252e+07	8.21335e+06	8.46021e+06	1.88464e+07	0.898711	0.329362	0.725915	-0.462127	insig
LIPID-N-1068	C40H74NO8P	PE(18:1_17:2)	GP	PE	-	223925	189877	200081	231813	225641	518947	0.882548	0.33779	1.59053	0.669512	insig
LIPID-N-0338	C41H80NO8P	PE(18:1_18:0)	GP	PE	-	3.57897e+07	3.07685e+07	3.52091e+07	3.62891e+07	3.76406e+07	8.76363e+07	0.838406	0.359273	1.5876	0.66685	insig
LIPID-N-0352	C41H78NO8P	PE(18:1_18:1)	GP	PE	-	7.25761e+07	6.35289e+07	6.98947e+07	5.71155e+07	6.31469e+07	1.52721e+08	0.422194	0.545537	1.32516	0.40617	insig
LIPID-N-0368	C41H76NO8P	PE(18:1_18:2)	GP	PE	-	7.73051e+07	6.60427e+07	7.38709e+07	7.57569e+07	7.83405e+07	1.83748e+08	0.798802	0.375617	1.55532	0.637214	insig
LIPID-N-1078	C41H74NO8P	PE(18:1_18:3)	GP	PE	-	37802.9	34708.8	41215.2	49801.6	40081.2	86976.8	0.987937	0.277754	1.55513	0.637031	insig
LIPID-N-1072	C43H80NO8P	PE(18:1_20:2)	GP	PE	-	1.75784e+06	1.49584e+06	1.66774e+06	1.87885e+06	2.08067e+06	4.98842e+06	0.961087	0.313029	1.81816	0.862481	insig
LIPID-N-0388	C43H78NO8P	PE(18:1_20:3)	GP	PE	-	4.06723e+06	3.85197e+06	4.04585e+06	3.74555e+06	3.85424e+06	9.94644e+06	0.602596	0.459789	1.46646	0.552334	insig
LIPID-N-0399	C43H76NO8P	PE(18:1_20:4)	GP	PE	-	373502	328667	397635	341448	384876	816942	0.66367	0.433197	1.40322	0.48874	insig
LIPID-N-0362	C45H86NO8P	PE(18:1_22:1)	GP	PE	-	1.59531e+06	1.53887e+06	1.61045e+06	1.8219e+06	1.90171e+06	4.60879e+06	0.940917	0.321634	1.75617	0.812433	insig
LIPID-N-0377	C45H84NO8P	PE(18:1_22:2)	GP	PE	-	305061	260364	286027	313441	312734	774351	0.850317	0.35592	1.64487	0.717972	insig
LIPID-N-0416	C45H78NO8P	PE(18:1_22:5)	GP	PE	-	637658	483916	571407	504908	560136	1.26445e+06	0.565828	0.478319	1.37597	0.460453	insig
LIPID-N-0363	C47H90NO8P	PE(18:1_24:1)	GP	PE	-	1.53023e+06	1.40178e+06	1.52445e+06	1.53456e+06	1.54755e+06	3.99289e+06	0.752199	0.397363	1.58759	0.666834	insig
LIPID-N-0346	C37H70NO8P	PE(18:2_14:0)	GP	PE	-	369732	304764	365042	316074	324327	818599	0.542711	0.48926	1.40351	0.489037	insig
LIPID-N-0350	C39H74NO8P	PE(18:2_16:0)	GP	PE	-	1.38253e+07	1.275e+07	1.40707e+07	1.27548e+07	1.36141e+07	3.06113e+07	0.63377	0.448014	1.40187	0.487348	insig
LIPID-N-0382	C41H74NO8P	PE(18:2_18:2)	GP	PE	20707-71-5	1.15628e+07	1.04919e+07	1.12557e+07	1.74931e+07	2.01413e+07	4.25281e+07	1.26932	0.187911	2.40653	1.26696	up
LIPID-N-1085	C41H72NO8P	PE(18:2_18:3)	GP	PE	-	167854	131176	167525	312805	273632	661668	1.31151	0.167859	2.67515	1.41962	up
LIPID-N-0370	C42H78NO8P	PE(18:2_19:1)	GP	PE	-	2.7118e+06	2.39731e+06	2.46129e+06	2.5473e+06	2.55536e+06	6.05215e+06	0.708011	0.41364	1.47348	0.559224	insig
LIPID-N-1081	C43H78NO8P	PE(18:2_20:2)	GP	PE	-	1.93625e+06	1.98815e+06	2.10806e+06	2.92752e+06	3.17053e+06	7.46108e+06	1.18279	0.230387	2.24769	1.16845	up
LIPID-N-1089	C43H76NO8P	PE(18:2_20:3)	GP	PE	-	143936	117704	151443	243620	281923	461407	1.38913	0.101031	2.38923	1.25654	up
LIPID-N-0375	C45H84NO8P	PE(18:2_22:1)	GP	PE	-	1.09567e+06	963499	1.09129e+06	1.2884e+06	1.36603e+06	3.82907e+06	0.985424	0.314329	2.05795	1.04121	insig
LIPID-N-1098	C45H76NO8P	PE(18:2_22:5)	GP	PE	-	366019	301488	340025	353228	381736	933385	0.830839	0.363538	1.65588	0.727595	insig
LIPID-N-0365	C39H72NO8P	PE(18:3_16:0)	GP	PE	-	176648	146669	163497	145209	226111	507195	0.810811	0.355956	1.80462	0.851696	insig
LIPID-N-0381	C39H70NO8P	PE(18:3_16:1)	GP	PE	-	24669.8	23603.8	21027.3	21408.1	23128.9	53250	0.606142	0.455669	1.41105	0.496768	insig
LIPID-N-0384	C41H74NO8P	PE(18:3_18:1)	GP	PE	-	974186	954795	987261	1.08543e+06	1.15255e+06	2.86177e+06	0.904115	0.337075	1.74874	0.806316	insig
LIPID-N-0390	C43H78NO8P	PE(18:3_20:1)	GP	PE	-	59414.3	35985.9	32586.4	44914	51192.8	99931.8	0.826921	0.328017	1.53171	0.615145	insig
LIPID-N-0355	C42H80NO8P	PE(19:0_18:2)	GP	PE	-	613590	642153	667166	501671	537282	1.31907e+06	0.245165	0.641318	1.22628	0.294291	insig
LIPID-N-0391	C44H80NO8P	PE(19:0_20:4)	GP	PE	-	156903	173415	212944	148259	149428	391241	0.310252	0.611634	1.26813	0.342704	insig
LIPID-N-1091	C44H78NO8P	PE(19:1_20:4)	GP	PE	-	47116.1	41454.7	26831.4	31829.3	38367.3	77132.2	0.432871	0.543486	1.27666	0.35237	insig
LIPID-N-0340	C43H84NO8P	PE(20:0_18:1)	GP	PE	-	1.00283e+06	940916	991856	1.21664e+06	1.26563e+06	3.16394e+06	1.01965	0.294058	1.92336	0.943631	insig
LIPID-N-0357	C43H82NO8P	PE(20:0_18:2)	GP	PE	-	931772	848765	920860	1.2969e+06	1.27898e+06	3.19512e+06	1.13758	0.248667	2.1363	1.09512	up
LIPID-N-0337	C41H80NO8P	PE(20:1_16:0)	GP	PE	-	334641	309170	343162	189788	220051	476127	0.49176	0.747151	0.89766	-0.155759	insig
LIPID-N-0339	C43H84NO8P	PE(20:1_18:0)	GP	PE	-	485053	441584	489993	331935	349665	855425	0.0449379	0.837193	1.08499	0.117678	insig
LIPID-N-0358	C43H82NO8P	PE(20:1_18:1)	GP	PE	-	3.60653e+06	3.14651e+06	3.65403e+06	2.27977e+06	2.56617e+06	5.8777e+06	0.155987	0.93585	1.03042	0.043231	insig
LIPID-N-0373	C43H80NO8P	PE(20:1_18:2)	GP	PE	-	5.4508e+06	4.89756e+06	5.40091e+06	4501379	4.82818e+06	1.17143e+07	0.453022	0.531532	1.33618	0.41811	insig
LIPID-N-0361	C45H86NO8P	PE(20:1_20:1)	GP	PE	-	158615	141621	154566	88350.6	92645.5	225628	0.500725	0.756351	0.89407	-0.16154	insig
LIPID-N-1092	C45H80NO8P	PE(20:1_20:4)	GP	PE	-	347531	295138	342730	298890	332395	506319	0.520823	0.516458	1.15446	0.20722	insig
LIPID-N-1095	C45H78NO8P	PE(20:1_20:5)	GP	PE	-	11659.3	14394.4	7498.95	16200.3	16317.8	54241	1.0255	0.295181	2.58576	1.37059	up
LIPID-N-0354	C41H78NO8P	PE(20:2_16:0)	GP	PE	-	210974	207393	208004	147344	143385	359060	0.157053	0.922759	1.03739	0.0529525	insig
LIPID-N-0356	C43H82NO8P	PE(20:2_18:0)	GP	PE	-	649700	603038	656908	469194	479816	1.10831e+06	0.0271451	0.837714	1.07733	0.107463	insig
LIPID-N-1090	C43H76NO8P	PE(20:2_18:3)	GP	PE	-	75122	60724.5	87237.9	109387	141068	312147	1.21254	0.212731	2.52192	1.33452	up
LIPID-N-1096	C45H78NO8P	PE(20:2_20:4)	GP	PE	-	1.3994e+06	1.19351e+06	1.37671e+06	1.32973e+06	1.51262e+06	2.94586e+06	0.823829	0.357094	1.45813	0.544115	insig
LIPID-N-1099	C45H76NO8P	PE(20:2_20:5)	GP	PE	-	13127.1	9	13310.2	3335.46	11785.7	26059.3	0.640891	0.575319	1.55714	0.638898	insig
LIPID-N-1101	C47H80NO8P	PE(20:2_22:5)	GP	PE	-	192055	160752	178936	200873	170400	360745	0.771856	0.375409	1.37664	0.461148	insig
LIPID-N-1105	C47H78NO8P	PE(20:2_22:6)	GP	PE	-	4632.26	9	9220.54	17169.2	14793.2	28504	0.948243	0.0453166	4.36209	2.12502	insig
LIPID-N-0372	C43H80NO8P	PE(20:3_18:0)	GP	PE	-	1.78225e+06	1.61439e+06	1.74257e+06	2.17304e+06	2.1868e+06	5.5434e+06	1.02398	0.29224	1.92699	0.946352	insig
LIPID-N-1100	C45H76NO8P	PE(20:3_20:4)	GP	PE	-	25583.7	33607.9	43728.8	73156.2	65875.4	148995	1.32568	0.14124	2.79854	1.48467	up
LIPID-N-1106	C47H76NO8P	PE(20:3_22:6)	GP	PE	-	153711	157771	159287	216541	223153	511790	1.14083	0.241428	2.02112	1.01516	up
LIPID-N-0380	C39H70NO8P	PE(20:4_14:0)	GP	PE	-	38864.9	29242.4	27753.1	32920.9	32496.6	70958.8	0.712817	0.40226	1.42266	0.508586	insig
LIPID-N-0387	C43H78NO8P	PE(20:4_18:0)	GP	PE	-	5.05159e+06	4.37143e+06	4.97133e+06	6.88708e+06	7.78395e+06	1.79037e+07	1.18439	0.22802	2.26302	1.17825	up
LIPID-N-0393	C45H82NO8P	PE(20:4_20:0)	GP	PE	-	231072	215541	239819	351891	372861	896064	1.20906	0.222106	2.36122	1.23953	up
LIPID-N-1104	C45H74NO8P	PE(20:4_20:4)	GP	PE	-	26186.9	20845.2	21542.1	33615.7	36689	92913.7	1.15974	0.242703	2.38018	1.25107	up
LIPID-N-0421	C47H82NO8P	PE(20:4_22:2)	GP	PE	-	962758	759156	881503	1.23004e+06	1.36673e+06	2.84932e+06	1.19849	0.207844	2.0919	1.06481	up
LIPID-N-1107	C47H74NO8P	PE(20:4_22:6)	GP	PE	-	74678.7	85299.5	97346.1	85861.5	143331	331940	0.953908	0.305828	2.18065	1.12476	insig
LIPID-N-0412	C43H74NO8P	PE(20:5_18:1)	GP	PE	-	269468	224134	291734	186369	190974	450691	0.0724759	0.887141	1.05437	0.076377	insig
LIPID-N-0424	C43H72NO8P	PE(20:5_18:2)	GP	PE	-	18023.3	15055.9	19495.5	22823.7	19412	60223.5	0.928724	0.330975	1.94883	0.96261	insig
LIPID-N-0343	C45H88NO8P	PE(22:0_18:1)	GP	PE	-	169418	166217	176215	238361	242166	615875	1.11595	0.259895	2.14204	1.09898	up
LIPID-N-1064	C45H86NO8P	PE(22:0_18:2)	GP	PE	-	250797	227819	251420	366253	388877	914735	1.20193	0.222318	2.28737	1.19369	up
LIPID-N-0344	C45H88NO8P	PE(22:1_18:0)	GP	PE	-	139601	134776	142268	132703	125738	301802	0.537728	0.493188	1.34465	0.427233	insig
LIPID-N-1103	C49H84NO8P	PE(22:2_22:5)	GP	PE	-	91179.4	38685	48529.1	130025	137835	169918	1.34959	0.0149716	2.454	1.29514	up
LIPID-N-1102	C47H80NO8P	PE(22:3_20:4)	GP	PE	-	707528	599016	672559	600465	597300	1.21832e+06	0.438904	0.554961	1.2208	0.287827	insig
LIPID-N-1108	C49H76NO8P	PE(22:5_22:6)	GP	PE	-	66013.7	61107.7	70051.7	71530.4	96468.4	163504	1.06239	0.243859	1.68128	0.749559	insig
LIPID-N-0413	C43H74NO8P	PE(22:6_16:0)	GP	PE	-	17897.5	8996.2	7559.63	12965	12199.9	41867.9	0.775327	0.38446	1.94561	0.960222	insig
LIPID-N-0415	C45H78NO8P	PE(22:6_18:0)	GP	PE	-	415519	393824	458898	553576	564991	1.48714e+06	1.0508	0.285982	2.05458	1.03885	up
LIPID-N-0426	C45H76NO8P	PE(22:6_18:1)	GP	PE	-	43858.8	40625.4	49301.8	52854.3	38611.1	97630.8	0.686996	0.40897	1.41342	0.499193	insig
LIPID-N-0428	C47H80NO8P	PE(22:6_20:1)	GP	PE	-	12384.1	7814.77	8215.64	11435.2	1917.69	21398.2	0.183492	0.747354	1.22301	0.29043	insig
LIPID-N-0341	C45H88NO8P	PE(24:0_16:1)	GP	PE	-	78156.5	70420.3	77430.4	59342.8	54357.8	155967	0.126375	0.703206	1.19318	0.254813	insig
LIPID-N-0345	C47H92NO8P	PE(24:0_18:1)	GP	PE	-	1.38084e+06	1.19273e+06	1.32701e+06	1.66797e+06	1.65952e+06	4.00786e+06	1.04335	0.280162	1.88058	0.911179	insig
LIPID-N-1083	C49H90NO8P	PE(24:0_20:4)	GP	PE	-	90433	75645.2	84442.3	76686	84218.5	198499	0.614541	0.454621	1.43463	0.520677	insig
LIPID-N-0806	C40H72NO7P	PE(O-15:1_20:4)	GP	PE-O	-	1.91859e+06	1.48529e+06	1.75759e+06	2.45359e+06	2.54687e+06	5.5199e+06	1.17734	0.21659	2.03825	1.02733	up
LIPID-N-0835	C42H74NO7P	PE(O-15:1_22:5)	GP	PE-O	-	88804	81742.6	89081.8	93477	125658	214378	1.05101	0.249705	1.66974	0.739626	insig
LIPID-N-0854	C42H72NO7P	PE(O-15:1_22:6)	GP	PE-O	-	12453.9	12506.5	10185.2	19344.6	18781.1	91887.2	1.065	0.322461	3.69927	1.88724	up
LIPID-N-0729	C37H76NO7P	PE(O-16:0_16:0)	GP	PE-O	-	245112	216539	230047	77151.4	83404.1	194213	1.21664	0.0918994	0.512896	-0.963263	insig
LIPID-N-0736	C39H78NO7P	PE(O-16:0_18:1)	GP	PE-O	-	372717	384685	414229	287990	303542	678045	0.000644019	0.822251	1.0836	0.115829	insig
LIPID-N-0749	C39H76NO7P	PE(O-16:0_18:2)	GP	PE-O	-	1.80665e+06	1.82041e+06	1.85766e+06	1.54484e+06	1.7535e+06	3.85715e+06	0.459079	0.529469	1.30462	0.383631	insig
LIPID-N-0732	C41H84NO7P	PE(O-16:0_20:0)	GP	PE-O	-	147255	136408	140920	47578.1	59776.6	135805	1.11515	0.158192	0.572701	-0.804146	insig
LIPID-N-0788	C41H76NO7P	PE(O-16:0_20:4)	GP	PE-O	-	747562	714558	727511	700035	808479	1.84138e+06	0.73778	0.399041	1.52989	0.613428	insig
LIPID-N-0807	C41H74NO7P	PE(O-16:0_20:5)	GP	PE-O	-	29699.9	39338	25092.4	22832.7	16918.3	40427.3	0.549099	0.607931	0.85178	-0.231447	insig
LIPID-N-0792	C43H80NO7P	PE(O-16:0_22:4)	GP	PE-O	-	249305	204557	259986	130980	159695	425327	0.267617	0.994631	1.00302	0.00434611	insig
LIPID-N-0839	C43H76NO7P	PE(O-16:0_22:6)	GP	PE-O	-	20800.4	22887.8	16480.3	8908.89	16802.3	32065.7	0.337071	0.919098	0.96025	-0.0585187	insig
LIPID-N-0734	C37H74NO7P	PE(O-16:1_16:0)	GP	PE-O	-	1.98789e+06	1.83573e+06	2.00862e+06	644508	752932	1.68813e+06	1.19396	0.106094	0.529053	-0.918515	insig
LIPID-N-0748	C37H72NO7P	PE(O-16:1_16:1)	GP	PE-O	-	4.5513e+06	4.41272e+06	4.61083e+06	1.80906e+06	2.04383e+06	4.92953e+06	1.00641	0.252076	0.646962	-0.628247	insig
LIPID-N-0750	C39H76NO7P	PE(O-16:1_18:1)	GP	PE-O	-	2.97218e+07	2.65153e+07	2.91271e+07	1.77322e+07	1.9367e+07	4.39044e+07	0.361071	0.879893	0.948918	-0.0756447	insig
LIPID-N-0755	C41H80NO7P	PE(O-16:1_20:1)	GP	PE-O	-	1.58375e+07	1.43868e+07	1.59776e+07	7.74055e+06	8.75694e+06	2.13161e+07	0.667741	0.588244	0.818442	-0.289048	insig
LIPID-N-0789	C41H76NO7P	PE(O-16:1_20:3)	GP	PE-O	-	2.82135e+06	2.11417e+06	2.29859e+06	1.48357e+06	1.82273e+06	4.89233e+06	0.0256235	0.796688	1.13333	0.180568	insig
LIPID-N-0809	C41H74NO7P	PE(O-16:1_20:4)	GP	PE-O	-	1.95815e+07	1.77116e+07	1.87082e+07	1.78826e+07	1.94387e+07	4.70885e+07	0.6855	0.423388	1.50728	0.59195	insig
LIPID-N-0831	C41H72NO7P	PE(O-16:1_20:5)	GP	PE-O	-	870580	726944	779277	536442	523373	1.12561e+06	0.429155	0.780899	0.919482	-0.121106	insig
LIPID-N-0756	C42H82NO7P	PE(O-16:1_21:1)	GP	PE-O	-	209898	198124	218880	78975.6	89760.4	214004	1.06324	0.199131	0.610527	-0.711874	insig
LIPID-N-0759	C43H84NO7P	PE(O-16:1_22:1)	GP	PE-O	-	7.6826e+06	7.35159e+06	7.73998e+06	4.7902e+06	5.5462e+06	1.28355e+07	0.206933	0.963495	1.01747	0.024981	insig
LIPID-N-0840	C43H76NO7P	PE(O-16:1_22:5)	GP	PE-O	-	3.54715e+06	3.22792e+06	3.58288e+06	3.14828e+06	3.64551e+06	8.12906e+06	0.648776	0.438184	1.44071	0.526784	insig
LIPID-N-0857	C43H74NO7P	PE(O-16:1_22:6)	GP	PE-O	-	272270	230482	238503	261498	306576	649519	0.908302	0.324042	1.64261	0.71599	insig
LIPID-N-0823	C45H82NO7P	PE(O-16:1_24:4)	GP	PE-O	-	170759	157478	175310	149153	168157	362380	0.56417	0.479834	1.34981	0.432752	insig
LIPID-N-0769	C37H70NO7P	PE(O-16:2_16:1)	GP	PE-O	-	207383	224255	220898	155064	150494	393726	0.0930995	0.864244	1.07164	0.0998212	insig
LIPID-N-0833	C41H72NO7P	PE(O-16:2_20:4)	GP	PE-O	-	746100	661393	735437	950641	988612	2.39075e+06	1.09426	0.263544	2.0206	1.01478	up
LIPID-N-0852	C41H70NO7P	PE(O-16:2_20:5)	GP	PE-O	-	14804.9	10323.3	10489.5	8023.48	16786.3	26934.5	0.527414	0.431325	1.45277	0.538804	insig
LIPID-N-0751	C40H78NO7P	PE(O-17:1_18:1)	GP	PE-O	-	3.00221e+06	2.50776e+06	2.99968e+06	2.22368e+06	2.46417e+06	5.91089e+06	0.292427	0.619111	1.2455	0.316721	insig
LIPID-N-0770	C40H76NO7P	PE(O-17:1_18:2)	GP	PE-O	-	810263	762807	801570	735208	809172	1.91526e+06	0.639301	0.443339	1.45691	0.542912	insig
LIPID-N-0811	C42H76NO7P	PE(O-17:1_20:4)	GP	PE-O	-	3.57549e+06	3.15076e+06	3.70311e+06	4.04357e+06	4.0152e+06	9.72551e+06	0.926258	0.325489	1.70521	0.769952	insig
LIPID-N-0816	C44H80NO7P	PE(O-17:1_22:4)	GP	PE-O	-	231373	228503	235061	366878	380543	976801	1.204	0.230054	2.48112	1.31099	up
LIPID-N-0841	C44H78NO7P	PE(O-17:1_22:5)	GP	PE-O	-	87095	73299	80102.4	102577	133560	349080	1.08808	0.276316	2.43337	1.28296	up
LIPID-N-0858	C44H76NO7P	PE(O-17:1_22:6)	GP	PE-O	-	7787.59	9982.35	17882.1	16330.1	10058.4	47898.1	0.75963	0.38716	2.08365	1.05912	insig
LIPID-N-0771	C40H76NO7P	PE(O-17:2_18:1)	GP	PE-O	-	123354	111039	115722	100721	103957	244670	0.406695	0.558188	1.28343	0.360009	insig
LIPID-N-0836	C42H74NO7P	PE(O-17:2_20:4)	GP	PE-O	-	124202	117890	125566	186416	176689	362187	1.2407	0.186389	1.97273	0.980196	insig
LIPID-N-0730	C39H80NO7P	PE(O-18:0_16:0)	GP	PE-O	-	295753	282167	301496	122547	113756	304594	1.05507	0.210476	0.615065	-0.701189	insig
LIPID-N-0738	C41H82NO7P	PE(O-18:0_18:1)	GP	PE-O	-	603168	567806	612007	638222	746430	1.86939e+06	0.900863	0.338944	1.82506	0.867941	insig
LIPID-N-0742	C43H86NO7P	PE(O-18:0_20:1)	GP	PE-O	-	681873	647913	676456	472367	565070	1.33787e+06	0.140671	0.697852	1.18396	0.243619	insig
LIPID-N-0793	C43H80NO7P	PE(O-18:0_20:4)	GP	PE-O	-	639673	594840	661630	884893	977676	2.16143e+06	1.1782	0.22626	2.1222	1.08556	up
LIPID-N-0784	C45H86NO7P	PE(O-18:0_22:3)	GP	PE-O	-	19491.9	23149.8	23453.9	29220.6	24647.4	58314.8	1.00141	0.281612	1.69728	0.763225	insig
LIPID-N-0796	C45H84NO7P	PE(O-18:0_22:4)	GP	PE-O	-	55277.5	101074	43283.4	151922	157049	366073	1.28669	0.146928	3.38139	1.75762	up
LIPID-N-0739	C41H82NO7P	PE(O-18:1_18:0)	GP	PE-O	-	54634	51321.9	55333.2	37043.1	44968.1	100379	0.0629866	0.758008	1.13082	0.177374	insig
LIPID-N-0753	C41H80NO7P	PE(O-18:1_18:1)	GP	PE-O	-	1.48304e+07	1.41476e+07	1.52548e+07	1.64644e+07	1.85767e+07	4.4929e+07	0.939509	0.322926	1.80793	0.85434	insig
LIPID-N-0773	C41H78NO7P	PE(O-18:1_18:2)	GP	PE-O	-	2.42987e+07	2.24553e+07	2.39031e+07	2.50543e+07	2.71086e+07	6.72969e+07	0.848427	0.358356	1.6907	0.757619	insig
LIPID-N-0758	C43H84NO7P	PE(O-18:1_20:1)	GP	PE-O	-	5.76233e+06	5.42746e+06	5.85571e+06	5.40427e+06	6.37459e+06	1.49543e+07	0.739676	0.398747	1.56834	0.649241	insig
LIPID-N-0794	C43H80NO7P	PE(O-18:1_20:3)	GP	PE-O	-	416814	397152	401598	524972	621808	1.38096e+06	1.12648	0.247402	2.07948	1.05622	up
LIPID-N-0814	C43H78NO7P	PE(O-18:1_20:4)	GP	PE-O	-	1.47498e+07	1.35129e+07	1.46103e+07	1.94811e+07	2.1797e+07	4.92944e+07	1.15226	0.238541	2.11258	1.079	up
LIPID-N-0761	C44H86NO7P	PE(O-18:1_21:1)	GP	PE-O	-	134482	122316	126474	98342.3	114619	265295	0.294293	0.612056	1.24782	0.319414	insig
LIPID-N-0763	C45H88NO7P	PE(O-18:1_22:1)	GP	PE-O	-	2.43533e+06	2.24595e+06	2.34598e+06	2.26926e+06	2.52694e+06	5.94332e+06	0.725617	0.405709	1.52827	0.611897	insig
LIPID-N-0783	C45H86NO7P	PE(O-18:1_22:2)	GP	PE-O	-	4.12012e+06	3.99842e+06	4.2028e+06	5.34268e+06	6.26148e+06	1.452e+07	1.11616	0.255541	2.12024	1.08423	up
LIPID-N-0820	C45H82NO7P	PE(O-18:1_22:4)	GP	PE-O	-	3.01666e+06	2.71136e+06	3.0112e+06	5.17684e+06	5.59853e+06	1.30084e+07	1.29442	0.187198	2.7215	1.4444	up
LIPID-N-0842	C45H80NO7P	PE(O-18:1_22:5)	GP	PE-O	-	1.54827e+06	1.39881e+06	1.54502e+06	2.35218e+06	2.55555e+06	5.87787e+06	1.23731	0.207639	2.40102	1.26365	up
LIPID-N-0859	C45H78NO7P	PE(O-18:1_22:6)	GP	PE-O	-	116508	104148	104997	146467	148191	354555	1.09941	0.25859	1.99357	0.995358	insig
LIPID-N-0828	C47H86NO7P	PE(O-18:1_24:4)	GP	PE-O	-	74765	71528.5	74212.3	134035	155590	351585	1.31423	0.179934	2.90791	1.53998	up
LIPID-N-0774	C41H78NO7P	PE(O-18:2_18:1)	GP	PE-O	-	1.49901e+07	1.37525e+07	1.49162e+07	6.91785e+06	7.64906e+06	1.7217e+07	0.885025	0.35499	0.728007	-0.457976	insig
LIPID-N-0791	C41H76NO7P	PE(O-18:2_18:2)	GP	PE-O	-	2.59198e+07	2.22097e+07	2.45703e+07	1.83118e+07	1.94585e+07	4.47652e+07	0.106743	0.741555	1.13529	0.183063	insig
LIPID-N-0775	C42H80NO7P	PE(O-18:2_19:1)	GP	PE-O	-	125994	111080	123916	40591.5	50431.7	99892.2	1.2237	0.0826592	0.528865	-0.919028	insig
LIPID-N-0778	C43H82NO7P	PE(O-18:2_20:1)	GP	PE-O	-	4.19718e+06	3.87064e+06	4.15419e+06	567664	1.09556e+06	2.54601e+06	1.26924	0.0421709	0.344398	-1.53785	down
LIPID-N-0795	C43H80NO7P	PE(O-18:2_20:2)	GP	PE-O	-	765744	599484	917345	344716	367470	670201	1.12584	0.0989072	0.605627	-0.723499	insig
LIPID-N-0837	C43H76NO7P	PE(O-18:2_20:4)	GP	PE-O	-	1.39741e+07	1.33497e+07	1.34539e+07	1.37158e+07	1.44922e+07	3.42606e+07	0.753524	0.394661	1.53193	0.615349	insig
LIPID-N-0856	C43H74NO7P	PE(O-18:2_20:5)	GP	PE-O	-	681287	497678	527211	349352	367104	801448	0.4766	0.722416	0.889652	-0.168687	insig
LIPID-N-0781	C45H86NO7P	PE(O-18:2_22:1)	GP	PE-O	-	2.60428e+06	2.43916e+06	2.6254e+06	1.38221e+06	1.53975e+06	3.66666e+06	0.584589	0.673719	0.859144	-0.219029	insig
LIPID-N-0819	C45H82NO7P	PE(O-18:2_22:3)	GP	PE-O	-	66692.2	52833.4	54327.6	72406.8	77691.7	183721	1.03909	0.278348	1.92012	0.941196	insig
LIPID-N-0861	C45H78NO7P	PE(O-18:2_22:5)	GP	PE-O	-	1.2435e+06	1.10484e+06	1.13201e+06	1.1262e+06	1.21313e+06	2.91939e+06	0.699652	0.416815	1.51098	0.59548	insig
LIPID-N-0871	C45H76NO7P	PE(O-18:2_22:6)	GP	PE-O	-	170315	168493	150561	119109	125559	311010	0.0532026	0.759474	1.1355	0.183328	insig
LIPID-N-0786	C47H90NO7P	PE(O-18:2_24:1)	GP	PE-O	-	345611	298146	338410	66667.7	77191.3	176251	1.37949	0.0135076	0.325922	-1.6174	down
LIPID-N-0800	C47H88NO7P	PE(O-18:2_24:2)	GP	PE-O	-	228589	223521	237943	116633	130119	314425	0.686394	0.570374	0.813239	-0.298249	insig
LIPID-N-0790	C41H76NO7P	PE(O-18:3_18:1)	GP	PE-O	-	980265	788680	911862	617279	689626	1.5682e+06	0.0443557	0.853105	1.07248	0.100947	insig
LIPID-N-0808	C41H74NO7P	PE(O-18:3_18:2)	GP	PE-O	-	839636	721305	751560	699542	797379	1.75101e+06	0.619067	0.450952	1.40451	0.490066	insig
LIPID-N-0855	C43H74NO7P	PE(O-18:3_20:4)	GP	PE-O	-	433091	316508	362826	467661	316103	677991	0.683598	0.385076	1.31402	0.393992	insig
LIPID-N-0872	C45H76NO7P	PE(O-18:3_22:5)	GP	PE-O	-	50771.7	30725.5	47029.6	42488.9	30885.9	71202.3	0.227714	0.71792	1.12488	0.169771	insig
LIPID-N-0815	C44H80NO7P	PE(O-19:1_20:4)	GP	PE-O	-	237200	229331	254832	195141	234170	593701	0.476673	0.511217	1.41816	0.504025	insig
LIPID-N-0731	C41H84NO7P	PE(O-20:0_16:0)	GP	PE-O	-	31554.9	29106.5	29111.4	32130.4	29323.6	54622.3	0.749871	0.387739	1.293	0.370723	insig
LIPID-N-0741	C43H86NO7P	PE(O-20:0_18:1)	GP	PE-O	-	33357.3	34514.4	32482	34259.6	37855.1	93295.3	0.803731	0.374105	1.64827	0.720952	insig
LIPID-N-0760	C43H84NO7P	PE(O-20:1_18:1)	GP	PE-O	-	236601	221865	231979	256686	290022	680702	0.944269	0.319037	1.77771	0.830017	insig
LIPID-N-0777	C43H82NO7P	PE(O-20:1_18:2)	GP	PE-O	-	161409	154147	162379	161522	168019	412897	0.748288	0.398172	1.55343	0.635457	insig
LIPID-N-0762	C45H88NO7P	PE(O-20:1_20:1)	GP	PE-O	-	36009.9	32436	34035.5	28882.7	32573	75596	0.468046	0.522731	1.33733	0.419358	insig
LIPID-N-0826	C47H86NO7P	PE(O-20:1_22:4)	GP	PE-O	-	22150.6	20880.6	20845.4	30514.8	37104.9	84391.4	1.19468	0.225452	2.37977	1.25082	up
LIPID-N-0845	C47H84NO7P	PE(O-20:1_22:5)	GP	PE-O	-	10185	9098.15	9182.79	12310.9	13959	35101.4	1.08081	0.27343	2.15596	1.10833	up
LIPID-N-0860	C45H78NO7P	PE(O-20:3_20:4)	GP	PE-O	-	376369	324551	370106	292613	331627	793207	0.418004	0.547682	1.32345	0.404302	insig
LIPID-N-0810	C41H74NO7P	PE(O-20:5_16:0)	GP	PE-O	-	38810.2	25943.6	33253	19782.9	12693	26810.7	1.12922	0.0801275	0.604923	-0.725177	insig
LIPID-N-0765	C45H88NO7P	PE(O-22:1_18:1)	GP	PE-O	-	8588.26	7281.19	8196.94	10078.8	9980.02	22706.6	1.03506	0.277677	1.77697	0.829423	insig
LIPID-N-0782	C45H86NO7P	PE(O-22:1_18:2)	GP	PE-O	-	15667.3	11827.2	16362.5	14739	18970.2	41372.5	0.878358	0.33431	1.71197	0.775656	insig
LIPID-N-0825	C47H86NO7P	PE(O-22:1_20:4)	GP	PE-O	-	5329.68	6757.94	8663.84	10136.3	9610.41	26116.4	1.09244	0.260349	2.21012	1.14412	up
LIPID-N-0787	C47H90NO7P	PE(O-24:1_18:2)	GP	PE-O	-	3746.5	2572	3049.59	2478.1	4040.85	6750.17	0.634837	0.408744	1.41642	0.502245	insig
LIPID-N-0785	C47H90NO7P	PE(O-24:2_18:1)	GP	PE-O	-	22048.9	20648.6	23101.3	11808.5	12954	28906.3	0.694463	0.540833	0.815651	-0.293976	insig
LIPID-P-1315	C37H72NO7P	PE(P-14:0_18:1)	GP	PE-P	-	649358	574968	764346	556320	805203	1.7597e+06	0.680434	0.411835	1.5695	0.650307	insig
LIPID-P-1352	C39H70NO7P	PE(P-14:0_20:4)	GP	PE-P	-	983094	867412	954201	1.26596e+06	1.49408e+06	3.4589e+06	1.1477	0.243471	2.21732	1.14882	up
LIPID-P-1386	C41H70NO7P	PE(P-14:0_22:6)	GP	PE-P	-	26903.5	10854.9	21512	17091.9	21066.1	72023.2	0.644236	0.441104	1.85896	0.894493	insig
LIPID-P-1316	C38H74NO7P	PE(P-15:0_18:1)	GP	PE-P	-	811498	693146	727175	685793	744614	1.83369e+06	0.613131	0.454114	1.46253	0.548466	insig
LIPID-P-1328	C38H72NO7P	PE(P-15:0_18:2)	GP	PE-P	-	1.19684e+06	996312	1.10888e+06	1.26694e+06	1.58894e+06	3.15274e+06	1.0569	0.260783	1.81967	0.863677	insig
LIPID-P-0646	C40H74NO7P	PE(P-15:0_20:3)	GP	PE-P	-	1.14123e+06	965886	1.27842e+06	1.67022e+06	1.77687e+06	3.54033e+06	1.23728	0.183842	2.0639	1.04538	up
LIPID-P-0651	C40H72NO7P	PE(P-15:0_20:4)	GP	PE-P	-	428407	322076	266097	366565	431248	6.74739e+06	0.778259	0.411901	7.42213	2.89183	insig
LIPID-P-1309	C37H74NO7P	PE(P-16:0_16:0)	GP	PE-P	-	2.87281e+06	2.86304e+06	3.01916e+06	928947	1.01877e+06	2.43872e+06	1.21995	0.0951473	0.50102	-0.99706	insig
LIPID-P-0634	C37H72NO7P	PE(P-16:0_16:1)	GP	PE-P	-	7.94979e+06	7.40256e+06	8.1447e+06	2.95829e+06	3.31407e+06	7.245e+06	1.15379	0.133041	0.575279	-0.797666	insig
LIPID-P-0635	C38H74NO7P	PE(P-16:0_17:1)	GP	PE-P	-	882958	741778	880240	512487	586946	1.19386e+06	0.431474	0.77724	0.915493	-0.127379	insig
LIPID-P-0636	C39H76NO7P	PE(P-16:0_18:1)	GP	PE-P	-	5.02784e+07	4.74487e+07	5.00818e+07	2.65359e+07	2.96544e+07	7.37202e+07	0.53875	0.733341	0.878909	-0.186214	insig
LIPID-P-0640	C39H74NO7P	PE(P-16:0_18:2)	GP	PE-P	-	3.71162e+07	3.06779e+07	3.57697e+07	3.118e+07	3.37704e+07	7.02712e+07	0.54641	0.49208	1.30568	0.384806	insig
LIPID-P-0645	C39H72NO7P	PE(P-16:0_18:3)	GP	PE-P	-	638365	525797	510875	482824	501521	1.01629e+06	0.353915	0.601402	1.19439	0.256269	insig
LIPID-P-1318	C41H80NO7P	PE(P-16:0_20:1)	GP	PE-P	-	1.2285e+06	1.0793e+06	1.44195e+06	1.20905e+06	1.43327e+06	3.7474e+06	0.76428	0.391494	1.70403	0.768955	insig
LIPID-P-1330	C41H78NO7P	PE(P-16:0_20:2)	GP	PE-P	-	9.26329e+06	8.54231e+06	9.55272e+06	5.12979e+06	5.66785e+06	1.44556e+07	0.435879	0.838437	0.923056	-0.11551	insig
LIPID-P-1340	C41H76NO7P	PE(P-16:0_20:3)	GP	PE-P	-	1.60894e+07	8.49397e+06	9.23063e+06	1.39713e+07	1.16594e+07	3.29079e+07	0.829687	0.347123	1.73119	0.791764	insig
LIPID-P-0652	C41H74NO7P	PE(P-16:0_20:4)	GP	PE-P	-	3.521e+07	3.24731e+07	3.56592e+07	3.35403e+07	3.47838e+07	7.66178e+07	0.672933	0.430697	1.40254	0.488044	insig
LIPID-P-0657	C41H72NO7P	PE(P-16:0_20:5)	GP	PE-P	-	1.66588e+06	1.42974e+06	1.59587e+06	1.08899e+06	1.19678e+06	2.81202e+06	0.0296454	0.831305	1.0866	0.119823	insig
LIPID-P-1312	C43H86NO7P	PE(P-16:0_22:0)	GP	PE-P	-	401711	348593	350148	223634	188107	558376	0.525915	0.749197	0.881562	-0.181866	insig
LIPID-P-0638	C43H84NO7P	PE(P-16:0_22:1)	GP	PE-P	-	9.68244e+06	7.59726e+06	9.728e+06	4.5753e+06	5.22058e+06	1.29057e+07	0.590497	0.649989	0.840559	-0.25058	insig
LIPID-P-1345	C43H80NO7P	PE(P-16:0_22:3)	GP	PE-P	-	347414	382427	352600	373253	468914	1.08264e+06	0.895552	0.333691	1.77821	0.830427	insig
LIPID-P-1355	C43H78NO7P	PE(P-16:0_22:4)	GP	PE-P	-	1.9206e+07	1.74749e+07	2.02512e+07	1.71839e+07	1.96581e+07	4.4313e+07	0.625301	0.449803	1.42547	0.511437	insig
LIPID-P-1374	C43H76NO7P	PE(P-16:0_22:5)	GP	PE-P	-	7.3451e+06	6.6882e+06	7.76243e+06	6.26586e+06	6.98945e+06	1.5551e+07	0.492216	0.515784	1.32165	0.402339	insig
LIPID-P-0661	C43H74NO7P	PE(P-16:0_22:6)	GP	PE-P	-	1.16849e+06	862098	1.27131e+06	993301	1.1254e+06	2.10375e+06	0.573917	0.480219	1.27879	0.354783	insig
LIPID-P-1335	C45H86NO7P	PE(P-16:0_24:2)	GP	PE-P	-	327981	639952	708814	300498	303923	865249	0.367206	0.773468	0.876501	-0.190172	insig
LIPID-P-1366	C45H82NO7P	PE(P-16:0_24:4)	GP	PE-P	-	313606	319313	330935	268450	301718	778818	0.466913	0.517697	1.39957	0.484989	insig
LIPID-P-1376	C45H80NO7P	PE(P-16:0_24:5)	GP	PE-P	-	19919.8	9	19222.6	10112.8	12420.1	36920.1	0.678567	0.566371	1.51854	0.602685	insig
LIPID-P-1373	C41H72NO7P	PE(P-16:1_20:4)	GP	PE-P	-	634063	569118	686361	840670	881398	1.9077e+06	1.13327	0.237676	1.92098	0.941841	insig
LIPID-P-1343	C43H80NO7P	PE(P-16:1_22:2)	GP	PE-P	-	946507	980897	1.06755e+06	1.37409e+06	1.50933e+06	3.74623e+06	1.12796	0.255732	2.21361	1.1464	up
LIPID-P-1317	C40H78NO7P	PE(P-17:0_18:1)	GP	PE-P	-	1.14191e+06	1.1908e+06	1.37741e+06	992573	1.12724e+06	2.87957e+06	0.399566	0.553555	1.3475	0.430285	insig
LIPID-P-1320	C42H82NO7P	PE(P-17:0_20:1)	GP	PE-P	-	402124	355535	449718	312217	363544	830149	0.316115	0.608931	1.24726	0.318759	insig
LIPID-P-0648	C42H78NO7P	PE(P-17:0_20:3)	GP	PE-P	-	528870	451053	465156	517878	425719	1.73029e+06	0.651603	0.432664	1.85034	0.887789	insig
LIPID-P-0653	C42H76NO7P	PE(P-17:0_20:4)	GP	PE-P	-	1.49023e+06	1.25271e+06	1.26151e+06	1.5999e+06	1.8927e+06	3.73646e+06	1.08204	0.248224	1.80526	0.852204	insig
LIPID-P-1361	C44H80NO7P	PE(P-17:0_22:4)	GP	PE-P	-	576161	549008	641524	749976	816264	2.07391e+06	1.05398	0.283886	2.06043	1.04295	up
LIPID-P-0659	C44H78NO7P	PE(P-17:0_22:5)	GP	PE-P	-	783071	493064	637227	778524	875085	1.72159e+06	1.0542	0.241093	1.76402	0.818864	insig
LIPID-P-1389	C44H76NO7P	PE(P-17:0_22:6)	GP	PE-P	-	8722.86	30518.5	17960.9	29908.2	23096.4	56555.9	0.940302	0.23314	1.91532	0.937584	insig
LIPID-P-0631	C41H82NO7P	PE(P-18:0_18:0)	GP	PE-P	-	864370	837672	885681	792864	904552	2.17564e+06	0.65358	0.435943	1.49671	0.581791	insig
LIPID-P-0637	C41H80NO7P	PE(P-18:0_18:1)	GP	PE-P	-	2.53549e+07	2.34573e+07	2.58712e+07	2.50195e+07	2.75656e+07	6.04472e+07	0.787833	0.378971	1.51349	0.597875	insig
LIPID-P-1331	C41H78NO7P	PE(P-18:0_18:2)	GP	PE-P	-	3.72106e+07	3.29557e+07	3.74562e+07	3.58061e+07	4.14418e+07	9.46946e+07	0.806209	0.371423	1.59764	0.675946	insig
LIPID-P-1321	C42H82NO7P	PE(P-18:0_19:1)	GP	PE-P	-	106585	105622	105501	75576.2	81067.4	189899	0.0205783	0.820405	1.09076	0.125329	insig
LIPID-P-0632	C43H86NO7P	PE(P-18:0_20:0)	GP	PE-P	-	279382	229462	239997	193183	215258	481284	0.225933	0.664069	1.18814	0.248702	insig
LIPID-P-1323	C43H84NO7P	PE(P-18:0_20:1)	GP	PE-P	-	6.44995e+06	5.98337e+06	6.30036e+06	5.09333e+06	5.82742e+06	1.35801e+07	0.407105	0.552417	1.30785	0.387197	insig
LIPID-P-0649	C43H80NO7P	PE(P-18:0_20:3)	GP	PE-P	-	7.87161e+06	7.08878e+06	7.80588e+06	9.26404e+06	1.09692e+07	2.46242e+07	1.07066	0.268837	1.97035	0.978449	insig
LIPID-P-0654	C43H78NO7P	PE(P-18:0_20:4)	GP	PE-P	-	2.55052e+07	2.40714e+07	2.70822e+07	3.50378e+07	3.78635e+07	9.4429e+07	1.12097	0.25844	2.18279	1.12618	up
LIPID-P-1375	C43H76NO7P	PE(P-18:0_20:5)	GP	PE-P	-	1.52699e+06	1.30856e+06	1.48338e+06	1.39793e+06	1.63824e+06	3.38186e+06	0.777094	0.379349	1.48603	0.57146	insig
LIPID-P-1313	C45H90NO7P	PE(P-18:0_22:0)	GP	PE-P	-	84290.1	115497	120687	67043	100759	163052	0.0577109	0.917293	1.03239	0.0459919	insig
LIPID-P-0639	C45H88NO7P	PE(P-18:0_22:1)	GP	PE-P	-	3.78297e+06	3.49724e+06	4.31079e+06	3.17932e+06	4.17599e+06	8.35571e+06	0.550868	0.478591	1.35545	0.438773	insig
LIPID-P-0655	C45H82NO7P	PE(P-18:0_22:4)	GP	PE-P	-	4.38215e+06	4.15521e+06	4.24821e+06	7.84152e+06	8.56154e+06	2.13363e+07	1.2894	0.198142	2.95171	1.56155	up
LIPID-P-0660	C45H80NO7P	PE(P-18:0_22:5)	GP	PE-P	-	3.19149e+06	3.08296e+06	3.27488e+06	4.73175e+06	5.39799e+06	1.30121e+07	1.19604	0.230113	2.42339	1.27703	up
LIPID-P-0662	C45H78NO7P	PE(P-18:0_22:6)	GP	PE-P	-	435514	408494	523306	549440	581248	1.56448e+06	0.974117	0.314922	1.97114	0.979033	insig
LIPID-P-1337	C47H90NO7P	PE(P-18:0_24:2)	GP	PE-P	-	447106	344094	327646	261365	344775	849858	0.281172	0.60586	1.30134	0.379997	insig
LIPID-P-1349	C47H88NO7P	PE(P-18:0_24:3)	GP	PE-P	-	77562.5	15824.2	56951.1	82528.8	77295.2	209822	1.0126	0.228032	2.45877	1.29794	up
LIPID-P-1382	C47H84NO7P	PE(P-18:0_24:5)	GP	PE-P	-	20569.2	16926.1	17421.5	24694.5	40009	83545.6	1.18927	0.21923	2.69952	1.4327	up
LIPID-P-1314	C37H72NO7P	PE(P-18:1_14:0)	GP	PE-P	-	1.37757e+06	1.00176e+06	1.24444e+06	317522	392026	907387	1.24177	0.047751	0.446203	-1.16423	down
LIPID-P-1329	C39H74NO7P	PE(P-18:1_16:1)	GP	PE-P	-	510997	9	1.11157e+06	500798	590409	1.08146e+06	0.705631	0.65142	1.33903	0.421186	insig
LIPID-P-0641	C40H76NO7P	PE(P-18:1_17:1)	GP	PE-P	-	590763	487990	541407	380938	229166	597977	0.836545	0.327239	0.745656	-0.423419	insig
LIPID-P-0642	C41H78NO7P	PE(P-18:1_18:1)	GP	PE-P	-	2.17682e+06	1.4604e+06	1.9392e+06	1.80034e+06	2.00014e+06	4.9324e+06	0.715042	0.408603	1.56604	0.647119	insig
LIPID-P-0647	C41H76NO7P	PE(P-18:1_18:2)	GP	PE-P	-	1.94326e+07	1.50685e+07	1.70811e+07	1.28754e+07	1.28659e+07	2.47926e+07	0.215401	0.939696	0.979679	-0.0296194	insig
LIPID-P-1324	C43H84NO7P	PE(P-18:1_20:0)	GP	PE-P	-	375737	341454	378563	137756	179045	270702	1.32186	0.0402315	0.536163	-0.899257	insig
LIPID-P-0643	C43H82NO7P	PE(P-18:1_20:1)	GP	PE-P	-	5.79903e+06	5.49465e+06	5.82979e+06	1.72635e+06	1.99214e+06	4.88994e+06	1.19807	0.105703	0.502727	-0.992152	insig
LIPID-P-1342	C43H80NO7P	PE(P-18:1_20:2)	GP	PE-P	-	2.89495e+06	2.71304e+06	2.92486e+06	1.28956e+06	1.30936e+06	401590	1.28248	0.0211828	0.351642	-1.50782	down
LIPID-P-1357	C43H78NO7P	PE(P-18:1_20:3)	GP	PE-P	-	9.28479e+06	8.30383e+06	5.84871e+06	7.23983e+06	7.48602e+06	1.65283e+07	0.528037	0.489987	1.33352	0.415238	insig
LIPID-P-0658	C43H76NO7P	PE(P-18:1_20:4)	GP	PE-P	-	2.26033e+07	2.18324e+07	1.93391e+07	1.24328e+07	1.47802e+07	3.41116e+07	0.34302	0.916678	0.96158	-0.0565212	insig
LIPID-P-1387	C43H74NO7P	PE(P-18:1_20:5)	GP	PE-P	-	1.02543e+06	819393	991460	569585	594170	1.42115e+06	0.438799	0.795522	0.911372	-0.133888	insig
LIPID-P-1336	C45H86NO7P	PE(P-18:1_22:1)	GP	PE-P	-	2.07252e+06	1.7229e+06	1.98054e+06	1.60433e+06	889699	2.74975e+06	0.436479	0.776426	0.907864	-0.139453	insig
LIPID-P-1377	C45H80NO7P	PE(P-18:1_22:4)	GP	PE-P	-	615057	556017	615828	755605	1.07445e+06	2.19614e+06	1.15658	0.229446	2.25317	1.17195	up
LIPID-P-1390	C45H78NO7P	PE(P-18:1_22:5)	GP	PE-P	-	1.89652e+06	1.51041e+06	1.82073e+06	1.32425e+06	1.47568e+06	3.33928e+06	0.194776	0.687347	1.17437	0.231887	insig
LIPID-P-0664	C45H76NO7P	PE(P-18:1_22:6)	GP	PE-P	-	669614	601501	596142	409351	539421	1.07098e+06	0.0176128	0.82573	1.08167	0.113256	insig
LIPID-P-1351	C47H88NO7P	PE(P-18:1_24:2)	GP	PE-P	-	128707	60074.6	354757	47304.7	36825.6	179481	0.674788	0.420401	0.48499	-1.04397	insig
LIPID-P-1339	C39H72NO7P	PE(P-18:2_16:1)	GP	PE-P	-	229088	164850	201715	76921.6	84635.5	195046	1.06805	0.160291	0.598676	-0.740154	insig
LIPID-P-1353	C41H74NO7P	PE(P-18:2_18:2)	GP	PE-P	-	981720	763183	958961	874182	943817	1.80757e+06	0.69658	0.414965	1.34089	0.423187	insig
LIPID-P-1388	C43H74NO7P	PE(P-18:2_20:4)	GP	PE-P	-	639587	494140	681029	612514	734252	1.39e+06	0.865	0.330218	1.50806	0.592696	insig
LIPID-P-1396	C43H72NO7P	PE(P-18:2_20:5)	GP	PE-P	-	39685.6	27084.7	21480.2	6392.68	19519.5	48374	0.538949	0.755391	0.841765	-0.24851	insig
LIPID-P-1362	C44H80NO7P	PE(P-19:0_20:4)	GP	PE-P	-	46108.3	67640.6	71161.2	50630.2	90605.5	238570	0.758199	0.373496	2.054	1.03844	insig
LIPID-P-1322	C43H84NO7P	PE(P-20:0_18:1)	GP	PE-P	-	228173	238499	217941	210894	181320	500316	0.371153	0.566294	1.3037	0.382614	insig
LIPID-P-1344	C43H80NO7P	PE(P-20:1_18:2)	GP	PE-P	-	90429.1	125737	108601	94062.8	123109	346168	0.664091	0.423475	1.7346	0.794601	insig
LIPID-P-1394	C47H82NO7P	PE(P-20:2_22:4)	GP	PE-P	-	37237.4	34273.1	35445.2	33855.6	55449.9	149697	0.880282	0.341431	2.23459	1.16001	insig
LIPID-P-1358	C43H78NO7P	PE(P-20:3_18:1)	GP	PE-P	-	87901.8	81100	89039.1	52625.1	49725.4	124687	0.536433	0.71498	0.879851	-0.184668	insig
LIPID-P-1399	C45H76NO7P	PE(P-20:3_20:4)	GP	PE-P	-	72915	69599.6	53553.2	46137.6	28274.7	80490.6	0.701766	0.473904	0.790048	-0.339988	insig
LIPID-P-1347	C45H84NO7P	PE(P-22:1_18:2)	GP	PE-P	-	30229.7	24843.9	23076.6	9	9	9	1.54528	0.00675493	0.000345488	-11.4991	down
LIPID-P-1381	C47H84NO7P	PE(P-22:1_20:4)	GP	PE-P	-	16343.5	28964.7	22845.1	17799.8	18546.7	39786.8	0.152409	0.763821	1.11709	0.159743	insig
LIPID-P-1338	C47H90NO7P	PE(P-24:1_18:1)	GP	PE-P	-	12576.1	22305.2	24689.9	11719.3	21567	34632.3	0.162907	0.737601	1.14012	0.189192	insig
LIPID-P-1350	C47H88NO7P	PE(P-24:1_18:2)	GP	PE-P	-	53776.1	49440.5	48662.5	15160.4	22553.5	69756.7	0.812629	0.478233	0.707606	-0.498982	insig
LIPID-N-1109	C30H59O10P	PG(10:0_14:0)	GP	PG	-	440850	475613	561043	1.56714e+06	2.40545e+06	4.72903e+06	1.43944	0.125588	5.8894	2.55812	up
LIPID-N-1125	C32H61O10P	PG(12:0_14:1)	GP	PG	-	24220.8	23900.6	28009.9	90823	151005	297105	1.44705	0.127971	7.07899	2.82354	up
LIPID-N-1110	C33H65O10P	PG(12:0_15:0)	GP	PG	-	21866.1	22631.8	23192.3	51855.3	99717.7	180438	1.38572	0.143342	4.90487	2.29421	up
LIPID-N-1127	C34H65O10P	PG(12:0_16:1)	GP	PG	-	378981	396655	467286	1.18325e+06	2.47137e+06	4.57267e+06	1.40885	0.142415	6.61932	2.72668	up
LIPID-N-1128	C35H67O10P	PG(12:0_17:1)	GP	PG	-	424761	457446	489769	1.30377e+06	1.94868e+06	3.72082e+06	1.43381	0.122696	5.08265	2.34558	up
LIPID-N-1129	C36H69O10P	PG(12:0_18:1)	GP	PG	-	35253.8	34728.8	38498.8	115714	178405	336763	1.44742	0.117908	5.81557	2.53992	up
LIPID-N-1203	C40H69O10P	PG(12:0_22:5)	GP	PG	-	10092.4	10010.5	9827.12	22104.6	32625.3	58457.5	1.40621	0.123905	3.78174	1.91905	up
LIPID-N-1126	C32H61O10P	PG(13:0_13:1)	GP	PG	-	1.25511e+06	1.18317e+06	1.20963e+06	2.51612e+06	4.78067e+06	7.92617e+06	1.37969	0.133052	4.17306	2.06111	up
LIPID-N-1111	C36H71O10P	PG(14:0_16:0)	GP	PG	-	28005.3	23462.4	19803.3	16639.4	13202.5	42568.8	0.235159	0.971564	1.01599	0.022885	insig
LIPID-N-1130	C36H69O10P	PG(14:0_16:1)	GP	PG	-	2.02773e+06	1.7348e+06	1.64589e+06	1.14504e+06	1.33644e+06	3.17222e+06	0.145545	0.911653	1.04535	0.0639906	insig
LIPID-N-1151	C38H71O10P	PG(14:0_18:2)	GP	PG	-	954134	830739	826891	756136	985974	2.30215e+06	0.657585	0.42608	1.54848	0.630851	insig
LIPID-N-1204	C40H69O10P	PG(14:0_20:5)	GP	PG	-	18021.8	19506.7	18909.9	26155.5	31847	61121	1.22862	0.193335	2.11068	1.07771	up
LIPID-N-1132	C37H71O10P	PG(15:0_16:1)	GP	PG	-	357174	219668	294281	166435	182431	329041	0.731975	0.382893	0.778198	-0.36179	insig
LIPID-N-1153	C39H73O10P	PG(15:0_18:2)	GP	PG	-	219014	184354	218543	205216	277248	447701	0.934701	0.287982	1.49566	0.580778	insig
LIPID-N-1117	C43H85O10P	PG(15:0_22:0)	GP	PG	-	112858	100956	80685.7	79176.2	95849.7	348324	0.527753	0.473758	1.77708	0.829513	insig
LIPID-N-0432	C38H75O10P	PG(16:0_16:0)	GP	PG	-	91019.2	99612.5	87928.7	61659.7	63891.2	109891	0.736549	0.458885	0.845209	-0.24262	insig
LIPID-N-0436	C38H73O10P	PG(16:0_16:1)	GP	PG	-	41509.7	26804.5	27585.1	15143.8	15553.5	53392.1	0.499073	0.79337	0.876851	-0.189597	insig
LIPID-N-1152	C38H71O10P	PG(16:0_16:2)	GP	PG	-	1.63261e+06	1.33624e+06	1.54112e+06	1.0251e+06	1.00517e+06	2.29819e+06	0.313937	0.9016	0.959753	-0.0592645	insig
LIPID-N-1155	C39H73O10P	PG(16:0_17:2)	GP	PG	-	164506	134007	191648	125215	127578	263491	0.0101585	0.871316	1.05329	0.0749072	insig
LIPID-N-0438	C40H77O10P	PG(16:0_18:1)	GP	PG	-	1.15258e+06	873005	1.05754e+06	519726	597147	1.31969e+06	0.717583	0.492396	0.79029	-0.339545	insig
LIPID-N-1173	C40H73O10P	PG(16:0_18:3)	GP	PG	-	3.0688e+06	2.43678e+06	2.72706e+06	2.43295e+06	2.30833e+06	5.85656e+06	0.386506	0.56903	1.2873	0.364344	insig
LIPID-N-1113	C41H81O10P	PG(16:0_19:0)	GP	PG	-	635353	472357	522124	351260	360856	796940	0.387359	0.815148	0.925896	-0.111078	insig
LIPID-N-1115	C42H83O10P	PG(16:0_20:0)	GP	PG	-	1.20939e+06	909802	1.08638e+06	727634	693356	1.44372e+06	0.478353	0.696644	0.893666	-0.162192	insig
LIPID-N-1158	C42H79O10P	PG(16:0_20:2)	GP	PG	-	90651.4	60193.6	80770.9	62797.6	45197.7	101917	0.384757	0.72844	0.906295	-0.141948	insig
LIPID-N-0454	C42H75O10P	PG(16:0_20:4)	GP	PG	-	18684.3	14397.1	12872.4	10189.1	9492.67	18558.4	0.651684	0.499504	0.832144	-0.265095	insig
LIPID-N-1205	C42H73O10P	PG(16:0_20:5)	GP	PG	-	91081.4	90755.1	104250	120004	131700	286512	1.08928	0.257295	1.88131	0.911735	insig
LIPID-N-1118	C43H85O10P	PG(16:0_21:0)	GP	PG	-	849301	484618	848662	419202	428612	1.02411e+06	0.437914	0.685618	0.857665	-0.221514	insig
LIPID-N-1120	C44H87O10P	PG(16:0_22:0)	GP	PG	-	3.49966e+06	2.91224e+06	2.95377e+06	2.90138e+06	2.79063e+06	5.89166e+06	0.450596	0.544288	1.23682	0.306639	insig
LIPID-N-1140	C44H85O10P	PG(16:0_22:1)	GP	PG	-	1.46205e+06	1.15224e+06	1.43593e+06	1.41929e+06	1.34547e+06	3.16384e+06	0.730824	0.402847	1.46377	0.549693	insig
LIPID-N-1161	C44H83O10P	PG(16:0_22:2)	GP	PG	-	366922	188236	245604	231091	234005	367677	0.171708	0.885277	1.03997	0.0565482	insig
LIPID-N-1177	C44H81O10P	PG(16:0_22:3)	GP	PG	-	169458	105601	132514	189385	172887	249786	1.18302	0.0877001	1.50171	0.586607	insig
LIPID-N-1121	C46H91O10P	PG(16:0_24:0)	GP	PG	-	339748	301733	298419	278466	256276	633830	0.333257	0.597474	1.24329	0.314167	insig
LIPID-N-1146	C46H89O10P	PG(16:0_24:1)	GP	PG	-	35002.5	9249.07	26710.6	17160.6	27405.9	68974.9	0.568111	0.480632	1.60003	0.678097	insig
LIPID-N-0441	C38H71O10P	PG(16:1_16:1)	GP	PG	-	2.7041e+06	2.11011e+06	2.22584e+06	1.96352e+06	1.66227e+06	4.22392e+06	0.0698068	0.77301	1.11501	0.157056	insig
LIPID-N-1171	C38H69O10P	PG(16:1_16:2)	GP	PG	-	599298	434824	525941	284337	322382	650877	0.693799	0.488156	0.806119	-0.310935	insig
LIPID-N-1156	C39H73O10P	PG(16:1_17:1)	GP	PG	-	242773	190370	237110	195392	236068	497921	0.599479	0.459406	1.38661	0.471565	insig
LIPID-N-1174	C40H73O10P	PG(16:1_18:2)	GP	PG	-	2.18046e+06	1.83163e+06	1.84053e+06	1.43115e+06	1.41421e+06	3.36536e+06	0.0703157	0.871824	1.06119	0.0856778	insig
LIPID-N-1187	C40H71O10P	PG(16:1_18:3)	GP	PG	-	62351	32825.9	40704.8	69247.7	70830.6	132853	1.19074	0.148481	2.00859	1.00619	up
LIPID-N-1188	C42H75O10P	PG(16:1_20:3)	GP	PG	-	178341	147275	176713	192831	203551	479949	0.948706	0.315402	1.74454	0.802843	insig
LIPID-N-0458	C42H73O10P	PG(16:1_20:4)	GP	PG	-	16025.4	16445.4	16989.9	10766.3	14155.9	32002.6	0.065799	0.742057	1.15091	0.202774	insig
LIPID-N-1210	C42H71O10P	PG(16:1_20:5)	GP	PG	-	29478.1	24601.4	21402.4	26129.6	33223.2	69018.8	0.906942	0.314448	1.70069	0.766124	insig
LIPID-N-0439	C41H79O10P	PG(17:1_18:1)	GP	PG	-	265129	251454	296007	253156	268329	672719	0.622464	0.452516	1.46963	0.555449	insig
LIPID-N-1176	C41H75O10P	PG(17:1_18:2)	GP	PG	-	205287	159315	208311	187501	209295	423632	0.753362	0.388193	1.43203	0.518062	insig
LIPID-N-0433	C40H79O10P	PG(18:0_16:0)	GP	PG	-	62688.2	54794.2	38969	33512.1	51684	83336.5	0.0464111	0.819759	1.07722	0.107313	insig
LIPID-N-1135	C40H77O10P	PG(18:0_16:1)	GP	PG	-	33058.4	22423.1	28717.6	35620.3	36289.1	74816.3	1.06123	0.245557	1.74261	0.801246	insig
LIPID-N-1175	C40H73O10P	PG(18:0_16:3)	GP	PG	-	223758	184883	235757	219419	270286	608367	0.875596	0.340697	1.70403	0.768948	insig
LIPID-N-0435	C42H83O10P	PG(18:0_18:0)	GP	PG	-	300578	279774	317928	305703	363127	888551	0.847195	0.357791	1.73374	0.793886	insig
LIPID-N-0440	C42H81O10P	PG(18:0_18:1)	GP	PG	-	4.38034e+06	4.06992e+06	4.73385e+06	2.43198e+06	3.74699e+06	9.16919e+06	0.00481872	0.760322	1.16414	0.219265	insig
LIPID-N-0447	C42H79O10P	PG(18:0_18:2)	GP	PG	-	1.62071e+06	1.65461e+06	1.53457e+06	1.65797e+06	1.77635e+06	4.72256e+06	0.789672	0.381538	1.69586	0.762014	insig
LIPID-N-1119	C43H85O10P	PG(18:0_19:0)	GP	PG	-	102048	82245.6	98862.9	126524	126122	295612	1.09272	0.257012	1.93623	0.953252	insig
LIPID-N-1138	C43H83O10P	PG(18:0_19:1)	GP	PG	-	62308.3	60876.8	61495.9	66071.6	112018	221059	1.04942	0.260091	2.16129	1.11189	up
LIPID-N-1142	C44H85O10P	PG(18:0_20:1)	GP	PG	-	51308.4	47400.7	55534.2	20568.6	18308.5	24528.8	1.50653	0.000707237	0.411077	-1.28252	down
LIPID-N-1162	C44H83O10P	PG(18:0_20:2)	GP	PG	-	32738.5	38470	39247.5	35952.1	27479.7	92049.7	0.407959	0.536487	1.40763	0.493272	insig
LIPID-N-0455	C44H79O10P	PG(18:0_20:4)	GP	PG	-	35298.8	27688.9	30110.2	24392.4	20870.8	58155	0.00453702	0.801239	1.11085	0.15167	insig
LIPID-N-1122	C46H91O10P	PG(18:0_22:0)	GP	PG	-	292867	261064	295105	372848	402565	837924	1.14364	0.231712	1.9002	0.92615	insig
LIPID-N-1147	C46H89O10P	PG(18:0_22:1)	GP	PG	-	442863	326145	355450	452963	463252	1.00568e+06	0.999525	0.280918	1.70917	0.773295	insig
LIPID-N-1167	C48H91O10P	PG(18:0_24:2)	GP	PG	-	19262.3	13066.1	14505	21763.4	19382.4	63402.1	0.994118	0.309932	2.23234	1.15855	insig
LIPID-N-0437	C38H73O10P	PG(18:1_14:0)	GP	PG	-	55748.7	42504.4	54739	36010	39453.8	76331.7	0.173043	0.978819	0.992178	-0.0113295	insig
LIPID-N-0442	C40H75O10P	PG(18:1_16:1)	GP	PG	-	1.52982e+06	1.36686e+06	1.47012e+06	373678	451438	1.05378e+06	1.28126	0.0550501	0.430267	-1.2167	down
LIPID-N-0446	C42H79O10P	PG(18:1_18:1)	GP	PG	-	2.13062e+06	1.69432e+06	2.09081e+06	1.12726e+06	1.31769e+06	2.72953e+06	0.527229	0.678325	0.874694	-0.19315	insig
LIPID-N-1189	C42H75O10P	PG(18:1_18:3)	GP	PG	-	2.78665e+06	2.61984e+06	3.09897e+06	3.06975e+06	3.21088e+06	7.35112e+06	0.867013	0.347553	1.6027	0.680508	insig
LIPID-N-1160	C43H81O10P	PG(18:1_19:1)	GP	PG	-	382932	352167	369869	138269	151083	285671	1.29622	0.0598208	0.520398	-0.942313	insig
LIPID-N-0452	C44H81O10P	PG(18:1_20:2)	GP	PG	-	526474	422802	541535	207120	326952	314082	1.33383	0.0158351	0.568921	-0.8137	insig
LIPID-N-0459	C44H77O10P	PG(18:1_20:4)	GP	PG	-	148685	159683	150436	88339.7	98617.5	224689	0.501055	0.754557	0.897216	-0.156473	insig
LIPID-N-0460	C44H75O10P	PG(18:1_20:5)	GP	PG	-	14002	11114.5	7493.65	4691.2	4844.51	16389.9	0.614786	0.641881	0.795017	-0.330943	insig
LIPID-N-1164	C45H85O10P	PG(18:1_21:1)	GP	PG	-	119526	118353	118025	165478	213966	391412	1.25011	0.181582	2.16591	1.11497	up
LIPID-N-1179	C45H83O10P	PG(18:1_21:2)	GP	PG	-	71359.9	60048.1	69241.8	121485	184851	277753	1.39343	0.105477	2.91098	1.54151	up
LIPID-N-1194	C46H83O10P	PG(18:1_22:3)	GP	PG	-	1.17199e+06	806148	947067	1.17731e+06	1.24149e+06	2.23889e+06	1.05405	0.229664	1.59226	0.671077	insig
LIPID-N-0444	C40H75O10P	PG(18:2_16:0)	GP	PG	-	236891	208916	231217	178180	214336	493636	0.39438	0.557102	1.30889	0.388349	insig
LIPID-N-0451	C42H77O10P	PG(18:2_18:1)	GP	PG	-	7.36293e+06	7.07468e+06	7.39398e+06	3.17639e+06	3.63542e+06	8.14722e+06	0.964541	0.285222	0.685201	-0.545401	insig
LIPID-N-0453	C42H75O10P	PG(18:2_18:2)	GP	PG	-	398043	411804	316893	245741	219225	640821	0.306649	0.964268	0.981403	-0.0270827	insig
LIPID-N-0457	C42H73O10P	PG(18:2_18:3)	GP	PG	-	152437	157067	160828	127362	176751	409620	0.594196	0.449645	1.51751	0.601702	insig
LIPID-N-1191	C44H79O10P	PG(18:2_20:2)	GP	PG	-	497079	509068	513705	109763	136694	851249	0.792615	0.620824	0.722246	-0.469438	insig
LIPID-N-1192	C45H81O10P	PG(18:2_21:2)	GP	PG	-	744930	638401	691065	810495	832668	1.6426e+06	1.00873	0.277431	1.58396	0.663538	insig
LIPID-N-1195	C46H83O10P	PG(18:2_22:2)	GP	PG	-	2.72289e+06	1.94024e+06	2.18123e+06	2.74734e+06	2.57542e+06	4.78104e+06	0.978155	0.261134	1.47623	0.561913	insig
LIPID-N-1219	C46H77O10P	PG(18:2_22:5)	GP	PG	-	82062.3	58565.8	64129.7	89653	83889.7	181883	1.05162	0.25155	1.73584	0.795631	insig
LIPID-N-1181	C45H83O10P	PG(19:0_20:3)	GP	PG	-	65878.3	37618	55318.9	55433	46117.6	141595	0.6067	0.455691	1.53099	0.614468	insig
LIPID-N-1193	C45H81O10P	PG(19:0_20:4)	GP	PG	-	70187.9	55246.5	37241.6	82093.1	103431	232461	1.17231	0.208141	2.56943	1.36145	up
LIPID-N-1206	C45H79O10P	PG(19:2_20:3)	GP	PG	-	60048.2	41182.1	63179.5	60678.7	73614.2	137236	0.985038	0.267105	1.65154	0.72381	insig
LIPID-N-1212	C45H77O10P	PG(19:2_20:4)	GP	PG	-	1.88408e+06	1.56605e+06	1.76825e+06	1.69907e+06	2.13542e+06	4.14902e+06	0.840286	0.34602	1.52989	0.613425	insig
LIPID-N-0449	C44H83O10P	PG(20:1_18:1)	GP	PG	-	2.34614e+06	1.49132e+06	1.8193e+06	1.77075e+06	1.90233e+06	2.91237e+06	0.52244	0.523469	1.16417	0.219307	insig
LIPID-N-1178	C44H81O10P	PG(20:1_18:2)	GP	PG	-	478487	236726	308507	383443	350357	457060	0.61589	0.53247	1.16327	0.218182	insig
LIPID-N-1197	C46H83O10P	PG(20:1_20:3)	GP	PG	-	56712.6	46071	47202.1	48813.8	55587.6	130658	0.74984	0.39267	1.56721	0.648201	insig
LIPID-N-1169	C48H91O10P	PG(20:1_22:1)	GP	PG	-	101001	75957.8	96789.5	107271	105998	229647	0.951768	0.30159	1.61797	0.694184	insig
LIPID-N-1165	C45H85O10P	PG(21:0_18:2)	GP	PG	-	178074	155316	156705	210718	163961	376269	0.91131	0.308975	1.53225	0.615653	insig
LIPID-N-1198	C47H85O10P	PG(21:0_20:4)	GP	PG	-	21496.9	29168.8	16484.8	39228.4	38760.8	95508	1.20814	0.19698	2.58371	1.36944	up
LIPID-N-1180	C45H83O10P	PG(21:1_18:2)	GP	PG	-	199359	38152.6	37624.1	198920	70289.2	177852	0.749935	0.444143	1.62487	0.700328	insig
LIPID-N-1141	C44H85O10P	PG(22:0_16:1)	GP	PG	-	1.27072e+06	1.02143e+06	1.11148e+06	835406	928126	1.98269e+06	0.0583135	0.787676	1.10066	0.138364	insig
LIPID-N-1144	C45H87O10P	PG(22:0_17:1)	GP	PG	-	81041.7	75607.3	73415.8	99182.7	80905.8	180516	0.964643	0.290838	1.5674	0.648375	insig
LIPID-N-1148	C46H89O10P	PG(22:0_18:1)	GP	PG	-	3.74009e+06	2.84496e+06	3.29875e+06	3.80946e+06	3.89911e+06	8.30779e+06	0.95391	0.301285	1.62047	0.696409	insig
LIPID-N-1150	C48H93O10P	PG(22:0_20:1)	GP	PG	-	152232	121388	132378	163731	166219	385131	0.990773	0.294781	1.76129	0.816635	insig
LIPID-N-1170	C48H91O10P	PG(22:0_20:2)	GP	PG	-	89017.5	82993.3	95290.5	96109.7	113715	269157	0.922353	0.327867	1.79191	0.841501	insig
LIPID-N-1185	C48H89O10P	PG(22:0_20:3)	GP	PG	-	74909.7	56712.2	57220.2	71447	91095.5	200097	1.00688	0.283492	1.92033	0.941355	insig
LIPID-N-1200	C48H87O10P	PG(22:0_20:4)	GP	PG	-	60679.5	49346	44557.4	61782.2	87321.6	166030	1.11075	0.228217	2.03861	1.02758	up
LIPID-N-1183	C46H85O10P	PG(22:1_18:2)	GP	PG	-	2.5469e+06	2.05775e+06	2.23178e+06	2.545e+06	2.71137e+06	5.24759e+06	0.955122	0.295847	1.53647	0.619616	insig
LIPID-N-1215	C48H83O10P	PG(22:1_20:5)	GP	PG	-	30315.3	17121.5	18558.2	22054.1	26327.7	60638.6	0.793907	0.363132	1.65195	0.724171	insig
LIPID-N-1149	C48H93O10P	PG(24:0_18:1)	GP	PG	-	477414	419099	439164	575872	607110	1.43535e+06	1.07666	0.267802	1.9603	0.971076	insig
LIPID-N-1168	C48H91O10P	PG(24:0_18:2)	GP	PG	-	379208	289171	339957	429561	377979	919086	0.96936	0.298401	1.71235	0.775981	insig
LIPID-N-1371	C31H59O13P	PI(10:0_12:0)	GP	PI	-	15605.1	13734.6	15983	45045.8	69480.1	119521	1.45221	0.102836	5.16401	2.36849	up
LIPID-N-1373	C35H67O13P	PI(10:0_16:0)	GP	PI	-	5212.29	7352.98	7204.34	22436.1	27156.1	53654.3	1.45316	0.102618	5.22249	2.38474	up
LIPID-N-1410	C45H83O13P	PI(10:0_26:2)	GP	PI	-	66531	52218.6	50797.4	46123.6	39824.3	131062	0.201771	0.646424	1.27994	0.356074	insig
LIPID-N-1372	C34H65O13P	PI(12:0_13:0)	GP	PI	-	13205.6	12127.2	13248.9	33269.8	47006.1	91252.2	1.42276	0.126784	4.44584	2.15246	up
LIPID-N-1385	C34H63O13P	PI(12:0_13:1)	GP	PI	-	96932.5	91630.2	122874	274573	386253	713949	1.43069	0.114219	4.4143	2.14218	up
LIPID-N-1374	C39H75O13P	PI(12:0_18:0)	GP	PI	-	18527.3	19134.6	23274.1	69521.3	99351.9	160787	1.47823	0.0789533	5.40995	2.43561	up
LIPID-N-1386	C39H73O13P	PI(12:0_18:1)	GP	PI	-	848000	789495	879354	1.76449e+06	2.72961e+06	5.35145e+06	1.37429	0.150163	3.91186	1.96785	up
LIPID-N-1400	C40H73O13P	PI(12:0_19:2)	GP	PI	-	22843.3	13599.4	15415.3	42653.9	46810.1	129087	1.33431	0.18591	4.21442	2.07533	up
LIPID-N-1428	C43H75O13P	PI(12:0_22:4)	GP	PI	-	270882	244052	305374	645229	959960	1.75387e+06	1.41254	0.123828	4.09488	2.03382	up
LIPID-N-1387	C40H75O13P	PI(13:0_18:1)	GP	PI	-	64520.7	50592.7	70729.1	84863.7	75100.8	268887	0.969735	0.327198	2.30761	1.2064	insig
LIPID-N-1401	C40H73O13P	PI(13:0_18:2)	GP	PI	-	55326.7	47339.5	45343.9	48538.2	74683.4	172999	0.909814	0.321919	2.00135	1.00098	insig
LIPID-N-1402	C40H73O13P	PI(13:1_18:1)	GP	PI	-	184010	173515	190468	398760	588819	1.21578e+06	1.37622	0.154861	4.02077	2.00747	up
LIPID-N-1404	C41H75O13P	PI(14:1_18:1)	GP	PI	-	122674	96998.7	110479	115572	119698	221080	0.831856	0.346634	1.38224	0.467011	insig
LIPID-N-1422	C47H85O13P	PI(14:1_24:2)	GP	PI	-	31755.4	27913.6	36222.8	29950.5	31239.8	91874.2	0.62585	0.449748	1.59622	0.67466	insig
LIPID-N-1375	C41H79O13P	PI(15:0_17:0)	GP	PI	-	89324.9	94803.7	105099	76765.6	71390.3	188196	0.122468	0.720799	1.16293	0.217767	insig
LIPID-N-1389	C41H77O13P	PI(15:0_17:1)	GP	PI	-	169460	149152	167392	108824	139868	280435	0.00950583	0.811648	1.08873	0.122645	insig
LIPID-N-1405	C42H77O13P	PI(15:0_18:2)	GP	PI	-	99453.4	64326	92437.2	91661.5	106956	193600	0.924264	0.287276	1.53081	0.614291	insig
LIPID-N-1379	C43H83O13P	PI(15:0_19:0)	GP	PI	-	310206	294014	340534	205551	234754	556666	0.115136	0.891659	1.05527	0.0776125	insig
LIPID-N-1392	C43H81O13P	PI(15:0_19:1)	GP	PI	-	3.29645e+06	3.0264e+06	3.4037e+06	2.34309e+06	2.49602e+06	6.7233e+06	0.111278	0.711709	1.18875	0.249441	insig
LIPID-N-1407	C43H79O13P	PI(15:0_19:2)	GP	PI	-	1.2538e+06	1.14119e+06	1.29478e+06	975205	1.05165e+06	2.54469e+06	0.281927	0.623671	1.23898	0.309152	insig
LIPID-N-1394	C44H83O13P	PI(15:0_20:1)	GP	PI	-	312625	284152	383205	271268	320074	877347	0.524895	0.491191	1.49869	0.583703	insig
LIPID-N-1408	C44H81O13P	PI(15:0_20:2)	GP	PI	-	169376	238724	168409	219583	293922	730703	0.990131	0.296563	2.15818	1.10981	insig
LIPID-N-1382	C45H87O13P	PI(15:0_21:0)	GP	PI	-	1.07802e+06	894836	906355	825399	849374	2.1169e+06	0.413549	0.550836	1.31692	0.397164	insig
LIPID-N-1397	C45H85O13P	PI(15:0_21:1)	GP	PI	-	9.58626e+06	7.82275e+06	9.19141e+06	7.67875e+06	8.29516e+06	1.93248e+07	0.473898	0.524548	1.327	0.408167	insig
LIPID-N-1432	C46H81O13P	PI(15:0_22:4)	GP	PI	-	59729.1	46592.8	57916.1	55356.4	62081.1	129241	0.809967	0.364012	1.50196	0.586844	insig
LIPID-N-1406	C42H77O13P	PI(15:1_18:1)	GP	PI	-	11230.3	10868.8	10332.5	12511.5	11986	29475.3	0.891399	0.337666	1.66421	0.734834	insig
LIPID-N-0473	C39H73O13P	PI(16:0_14:1)	GP	PI	-	6844.58	10129.1	8245.61	8619.09	8007.2	38024	0.672986	0.426505	2.16701	1.1157	insig
LIPID-N-1376	C41H79O13P	PI(16:0_16:0)	GP	PI	-	256857	275089	280921	234401	262744	693531	0.534902	0.485914	1.46479	0.550689	insig
LIPID-N-0475	C41H77O13P	PI(16:0_16:1)	GP	PI	-	225924	217857	246920	171686	142125	407653	0.154419	0.914264	1.04454	0.0628646	insig
LIPID-N-1378	C42H81O13P	PI(16:0_17:0)	GP	PI	-	82759	76325.6	70412.5	75603.1	71402.5	144792	0.574328	0.475645	1.27147	0.346494	insig
LIPID-N-1391	C42H79O13P	PI(16:0_17:1)	GP	PI	-	36598.7	44339.4	53619.8	41277.5	41837	121368	0.568797	0.474702	1.51966	0.603749	insig
LIPID-N-0469	C43H83O13P	PI(16:0_18:0)	GP	PI	-	423155	430391	446680	315173	361085	896122	0.175072	0.674786	1.20931	0.274187	insig
LIPID-N-0478	C43H81O13P	PI(16:0_18:1)	GP	PI	-	5.20649e+06	5.13752e+06	5.40784e+06	3.92903e+06	4.75353e+06	1.13461e+07	0.294652	0.605431	1.27151	0.346543	insig
LIPID-N-1395	C44H83O13P	PI(16:0_19:1)	GP	PI	-	89065.9	61815.1	68590.9	68386.9	41641.5	175436	0.164473	0.646958	1.30069	0.379272	insig
LIPID-N-0470	C45H87O13P	PI(16:0_20:0)	GP	PI	-	22551.2	19803.9	20234.5	11360.6	11670.9	34020.7	0.471419	0.829159	0.911529	-0.133639	insig
LIPID-N-0509	C45H81O13P	PI(16:0_20:3)	GP	PI	-	450483	382590	423943	382853	399392	1.08673e+06	0.571613	0.472106	1.48683	0.57224	insig
LIPID-N-0522	C45H79O13P	PI(16:0_20:4)	GP	PI	-	199907	206522	224486	181829	217770	499766	0.579252	0.46747	1.42549	0.511459	insig
LIPID-N-1433	C47H83O13P	PI(16:0_22:4)	GP	PI	-	63411.2	63885.7	85120.6	89876.5	95539.5	255410	1.02439	0.294855	2.07528	1.05331	up
LIPID-N-0491	C43H79O13P	PI(16:1_18:1)	GP	PI	-	1.7035e+06	1.44465e+06	1.62042e+06	981559	1.14165e+06	2.56451e+06	0.273634	0.962379	0.983042	-0.0246757	insig
LIPID-N-0480	C44H83O13P	PI(17:0_18:1)	GP	PI	-	864657	769314	922097	995765	1.03853e+06	1.1345e+06	1.33758	0.0282726	1.23972	0.31001	insig
LIPID-N-0494	C44H81O13P	PI(17:0_18:2)	GP	PI	-	203869	160848	208167	198049	194633	568427	0.732979	0.40647	1.67767	0.746458	insig
LIPID-N-0523	C46H81O13P	PI(17:0_20.4)	GP	PI	-	94022.4	73435.7	95016.7	135999	135898	302379	1.22176	0.200225	2.18793	1.12957	up
LIPID-N-0511	C46H83O13P	PI(17:0_20:3)	GP	PI	-	98230.3	101685	131913	151735	147545	288370	1.15813	0.20203	1.77095	0.824524	insig
LIPID-N-0526	C46H81O13P	PI(17:0_22:4)	GP	PI	-	4893.2	7163.3	5018.47	17918.3	12500.3	37287.3	1.35643	0.152842	3.96522	1.9874	up
LIPID-N-0493	C44H81O13P	PI(17:1_18:1)	GP	PI	-	198755	228965	214665	169955	240096	535680	0.559676	0.462298	1.47222	0.557995	insig
LIPID-N-1412	C46H85O13P	PI(17:1_20:1)	GP	PI	-	24192.8	25610.1	22503.8	18641.6	24458.9	68067.8	0.48671	0.49371	1.53745	0.620544	insig
LIPID-N-1388	C40H75O13P	PI(18:0_13:1)	GP	PI	-	9	9	9	10188.1	16518.8	28596.5	1.5402	0.0761951	2048.28	11.0002	up
LIPID-N-1390	C41H77O13P	PI(18:0_14:1)	GP	PI	-	27776.2	28423	34472.6	86020.6	141711	216241	1.45564	0.0886327	4.89648	2.29175	up
LIPID-N-0479	C44H83O13P	PI(18:0_17:1)	GP	PI	-	231824	198419	205980	166330	167128	414285	0.160988	0.697408	1.17528	0.233008	insig
LIPID-N-0471	C45H87O13P	PI(18:0_18:0)	GP	PI	-	1.67026e+06	1.48064e+06	1.67349e+06	1.28485e+06	1.3808e+06	3.46964e+06	0.312342	0.602764	1.27172	0.346783	insig
LIPID-N-0482	C45H85O13P	PI(18:0_18:1)	GP	PI	-	1.8194e+07	1.62646e+07	1.7658e+07	1.42361e+07	1.60786e+07	3.72452e+07	0.400464	0.558062	1.29632	0.374424	insig
LIPID-N-0495	C45H83O13P	PI(18:0_18:2)	GP	PI	-	2.08e+07	1.78426e+07	1.86654e+07	2.06225e+07	2.16844e+07	5.03382e+07	0.859165	0.34966	1.61662	0.692979	insig
LIPID-N-1419	C45H81O13P	PI(18:0_18:3)	GP	PI	-	78088.2	76173.5	93272.8	75995.4	95819.8	242448	0.733656	0.400761	1.67356	0.742917	insig
LIPID-N-1383	C46H89O13P	PI(18:0_19:0)	GP	PI	-	36752.8	29154.5	31605.1	57515.3	51428.1	77056.5	1.41789	0.0528504	1.90745	0.931644	insig
LIPID-N-0484	C47H89O13P	PI(18:0_19:1)	GP	PI	-	167350	146745	171043	139076	162832	398404	0.557292	0.477814	1.44353	0.529603	insig
LIPID-N-0499	C46H85O13P	PI(18:0_19:2)	GP	PI	-	259456	201967	241998	167967	208557	498787	0.241945	0.639212	1.24436	0.315407	insig
LIPID-N-0487	C47H89O13P	PI(18:0_20:1)	GP	PI	-	488920	462074	517475	315454	365355	813785	0.188103	0.961274	1.01779	0.0254415	insig
LIPID-N-0502	C47H87O13P	PI(18:0_20:2)	GP	PI	-	9.42748e+06	8.3711e+06	8.93341e+06	9.51516e+06	1.0117e+07	2.48251e+07	0.843913	0.359194	1.66307	0.733852	insig
LIPID-N-1423	C47H85O13P	PI(18:0_20:3)	GP	PI	-	1.18501e+07	1.19132e+07	1.29749e+07	1.20678e+07	1.36139e+07	3.74163e+07	0.756057	0.396271	1.7175	0.780312	insig
LIPID-N-0524	C47H83O13P	PI(18:0_20:4)	GP	PI	-	6.91191e+06	5.80757e+06	6.60149e+06	6.54258e+06	6.77759e+06	1.59799e+07	0.74931	0.396509	1.51649	0.600738	insig
LIPID-N-0539	C47H81O13P	PI(18:0_20:5)	GP	PI	-	24218.3	18813.4	17239.2	24563.5	19329.8	68387.3	0.780397	0.38098	1.86294	0.897578	insig
LIPID-N-0519	C49H89O13P	PI(18:0_22:3)	GP	PI	-	54691.5	47255.7	47046.3	49563.7	65047.6	166604	0.855316	0.352685	1.88743	0.916424	insig
LIPID-N-0529	C49H87O13P	PI(18:0_22:4)	GP	PI	-	365721	356012	392385	504023	557554	1.3991e+06	1.11621	0.261483	2.20863	1.14315	up
LIPID-N-0544	C49H85O13P	PI(18:0_22:5)	GP	PI	-	72682.4	67092.3	67461.2	81351.2	88531.6	248581	0.951486	0.32608	2.01926	1.01383	insig
LIPID-N-0551	C49H83O13P	PI(18:0_22:6)	GP	PI	-	8424.75	5753.52	1122.99	6014.55	11216.5	17649.2	0.894531	0.189533	2.27957	1.18876	insig
LIPID-N-1418	C44H79O13P	PI(18:1_17:2)	GP	PI	-	156100	90950.9	104398	267368	320000	509292	1.41158	0.0685978	3.1204	1.64173	up
LIPID-N-0496	C45H83O13P	PI(18:1_18:1)	GP	PI	-	3.13019e+07	2.72032e+07	2.81214e+07	2.52683e+07	2.79853e+07	6.90678e+07	0.532424	0.489722	1.41206	0.497796	insig
LIPID-N-0508	C45H81O13P	PI(18:1_18:2)	GP	PI	-	6.81526e+06	6.37911e+06	7.05904e+06	6.48819e+06	7.09432e+06	1.89019e+07	0.69757	0.419233	1.6039	0.681582	insig
LIPID-N-1430	C45H79O13P	PI(18:1_18:3)	GP	PI	-	239141	239286	242200	106256	141579	316848	0.740423	0.508428	0.7836	-0.351811	insig
LIPID-N-0512	C46H83O13P	PI(18:1_19:2)	GP	PI	-	124748	116480	138467	99010.7	130141	336748	0.502999	0.493214	1.49041	0.575706	insig
LIPID-N-0503	C47H87O13P	PI(18:1_20:1)	GP	PI	-	2.04641e+06	1.80115e+06	1.96321e+06	1.52536e+06	1.67611e+06	4.17835e+06	0.304144	0.60548	1.27002	0.344857	insig
LIPID-N-0515	C47H85O13P	PI(18:1_20:2)	GP	PI	-	4.53464e+06	3.30025e+06	4.29873e+06	4.48245e+06	4.55857e+06	1.13052e+07	0.859922	0.349394	1.67685	0.745751	insig
LIPID-N-1436	C47H83O13P	PI(18:1_20:3)	GP	PI	-	2.24338e+06	2.00673e+06	2.37244e+06	2.56993e+06	2.95403e+06	7.22799e+06	0.991169	0.304325	1.92553	0.945259	insig
LIPID-N-1441	C47H81O13P	PI(18:1_20:4)	GP	PI	-	2.63094e+06	2.29205e+06	2.58174e+06	2.55605e+06	2.90749e+06	7.11774e+06	0.822313	0.367493	1.67645	0.745407	insig
LIPID-N-0549	C47H79O13P	PI(18:1_20:5)	GP	PI	-	36667.4	32386.2	31682.3	30495.5	25841.7	73649.7	0.328612	0.587973	1.29037	0.367789	insig
LIPID-N-1424	C48H87O13P	PI(18:1_21:2)	GP	PI	-	42901.2	48056.9	56211.6	33245.3	33732.7	97033	0.0407274	0.817347	1.11443	0.156312	insig
LIPID-N-0518	C49H89O13P	PI(18:1_22:2)	GP	PI	-	334992	341148	385633	404293	471759	1.0806e+06	0.991432	0.29955	1.84282	0.881914	insig
LIPID-N-0531	C49H87O13P	PI(18:1_22:3)	GP	PI	-	66112.1	47480.2	38462.7	99588.1	91886.9	271174	1.22454	0.217134	3.04264	1.60533	up
LIPID-N-0541	C49H85O13P	PI(18:1_22:4)	GP	PI	-	207312	186778	238330	260976	311729	730322	1.07137	0.271039	2.06038	1.04291	up
LIPID-N-0553	C49H83O13P	PI(18:1_22:5)	GP	PI	-	17421	13736.3	18818.4	13957.7	17556	35790.7	0.547216	0.485037	1.34674	0.429472	insig
LIPID-N-0490	C43H79O13P	PI(18:2_16:0)	GP	PI	-	1.04238e+06	894654	1.12478e+06	904915	1.06659e+06	2.44911e+06	0.614997	0.453442	1.44379	0.529861	insig
LIPID-N-0505	C43H79O13P	PI(18:2_16:1)	GP	PI	-	33215.2	32440.2	22418.8	13434.5	9	25303.7	0.78282	0.139485	0.439938	-1.18463	insig
LIPID-N-0521	C45H79O13P	PI(18:2_18:2)	GP	PI	-	498666	474064	529794	474069	502016	1.14839e+06	0.638606	0.44607	1.41394	0.499719	insig
LIPID-N-0501	C47H87O13P	PI(18:2_20:0)	GP	PI	-	43794.6	51894.3	61044.7	50625.4	67389.5	168864	0.828233	0.360924	1.83036	0.872129	insig
LIPID-N-1437	C47H83O13P	PI(18:2_20:2)	GP	PI	-	275136	228184	278378	273700	347073	822743	0.916645	0.328131	1.84664	0.884905	insig
LIPID-N-0536	C47H81O13P	PI(18:2_20:3)	GP	PI	-	117197	114287	127902	130776	122885	294799	0.794541	0.377517	1.5261	0.609853	insig
LIPID-N-0547	C47H79O13P	PI(18:2_20:4)	GP	PI	-	125869	124145	123160	121494	138235	338794	0.752509	0.394491	1.60387	0.681557	insig
LIPID-N-1393	C43H81O13P	PI(19:0_15:1)	GP	PI	-	452160	486915	486533	342384	351854	941261	0.0419293	0.757855	1.14723	0.198154	insig
LIPID-N-1398	C45H85O13P	PI(19:0_17:1)	GP	PI	-	1.54403e+06	1.29116e+06	1.34438e+06	1.21736e+06	1.29841e+06	2.81591e+06	0.452524	0.538155	1.27565	0.351234	insig
LIPID-N-1411	C45H83O13P	PI(19:0_17:2)	GP	PI	-	1.08263e+06	899978	908901	667388	722740	1.79634e+06	0.0206588	0.815304	1.10201	0.140132	insig
LIPID-N-1413	C47H87O13P	PI(19:0_19:2)	GP	PI	-	893139	818024	923760	1.05293e+06	1.00711e+06	2.48334e+06	0.942225	0.319534	1.7243	0.786008	insig
LIPID-N-0528	C46H81O13P	PI(19:0_20:4)	GP	PI	-	107851	72561.7	86296.3	115503	137245	307027	1.10539	0.245954	2.09883	1.06958	up
LIPID-N-1421	C46H83O13P	PI(19:1_18:2)	GP	PI	-	125695	119848	141852	148264	157185	368943	0.951233	0.315558	1.74084	0.799782	insig
LIPID-N-1442	C48H83O13P	PI(19:1_20:4)	GP	PI	-	51901.3	52563.7	49688	78398.3	68365.3	160140	1.16869	0.221806	1.99091	0.993425	insig
LIPID-N-1425	C49H89O13P	PI(20:1_20:2)	GP	PI	-	346971	317788	352740	402582	435242	814441	1.07292	0.250057	1.62385	0.699418	insig
LIPID-N-1438	C49H87O13P	PI(20:1_20:3)	GP	PI	-	246990	251370	276051	275267	275441	708737	0.79713	0.379411	1.62633	0.701618	insig
LIPID-N-0530	C49H87O13P	PI(20:2_20:2)	GP	PI	-	65822.7	95976.2	95766.2	129110	117798	289358	1.12457	0.233056	2.08206	1.05801	up
LIPID-N-0542	C49H85O13P	PI(20:2_20:3)	GP	PI	-	82464.8	74562.1	73327.2	85250.9	89824.2	231657	0.881617	0.345685	1.76568	0.820226	insig
LIPID-N-0552	C49H83O13P	PI(20:2_20:4)	GP	PI	-	111262	9	63011	108789	81650.6	268250	0.794249	0.246033	2.63189	1.3961	insig
LIPID-N-0514	C47H85O13P	PI(20:3_18:0)	GP	PI	-	9.80394e+06	9.91324e+06	1.11961e+07	1.11106e+07	1.20854e+07	3.09711e+07	0.865941	0.353172	1.75223	0.809192	insig
LIPID-N-0525	C47H83O13P	PI(20:3_18:1)	GP	PI	-	572639	493294	851509	684404	820795	1.99107e+06	0.896195	0.331467	1.8234	0.866632	insig
LIPID-N-0555	C49H81O13P	PI(20:3_20:4)	GP	PI	-	7425.95	15331.1	19947.4	14940.7	15314.7	37338.9	0.725277	0.390886	1.58284	0.662516	insig
LIPID-N-0533	C45H77O13P	PI(20:4_16:1)	GP	PI	-	12915.3	11595.3	11954.5	8280.11	5816.24	19903.8	0.422782	0.867715	0.932404	-0.100973	insig
LIPID-N-0538	C47H81O13P	PI(20:4_18:1)	GP	PI	-	1.06949e+06	928174	1.07761e+06	1.03824e+06	1.1775e+06	3.2195e+06	0.797575	0.380568	1.7674	0.821632	insig
LIPID-N-0543	C49H85O13P	PI(20:4_20:1)	GP	PI	-	166238	147355	171292	177230	175227	456358	0.828987	0.366937	1.66806	0.73817	insig
LIPID-N-0557	C49H79O13P	PI(20:4_20:4)	GP	PI	-	33492	29429.9	26025.5	25601.9	27623.9	69078.9	0.474058	0.515863	1.37502	0.459453	insig
LIPID-N-0875	C34H67O8P	PMeOH(14:0_16:0)	GP	PMeOH	-	37278.2	34883.2	46588.5	18156.7	15269.5	38998.2	1.05929	0.163423	0.60989	-0.713379	insig
LIPID-N-0877	C36H71O8P	PMeOH(16:0_16:0)	GP	PMeOH	-	90201.7	88827.9	92998.4	35448.4	52652.5	104488	0.892927	0.32994	0.707975	-0.498229	insig
LIPID-N-0879	C38H73O8P	PMeOH(16:0_18:1)	GP	PMeOH	-	175900	152221	202444	118587	129425	364427	0.0286459	0.767853	1.15431	0.207036	insig
LIPID-N-0881	C38H71O8P	PMeOH(16:0_18:2)	GP	PMeOH	-	111802	97575.4	113470	77468.1	86614.1	205810	0.0928449	0.741789	1.14572	0.19625	insig
LIPID-N-0897	C42H73O8P	PMeOH(16:0_22:5)	GP	PMeOH	-	191030	146909	170256	207302	231918	497992	1.06027	0.262989	1.8442	0.882996	insig
LIPID-N-0880	C40H77O8P	PMeOH(18:0_18:1)	GP	PMeOH	-	28835.7	25350.9	26190.4	21806.4	28343.2	62683.8	0.530723	0.483592	1.4038	0.489339	insig
LIPID-N-0892	C44H79O8P	PMeOH(18:0_22:4)	GP	PMeOH	-	63771.9	62875.5	65960.4	69250.6	72341.2	140623	0.895557	0.328229	1.46523	0.551129	insig
LIPID-N-0883	C40H75O8P	PMeOH(18:1_18:1)	GP	PMeOH	-	106786	93028.9	132531	97076.5	127283	250475	0.673291	0.419534	1.42874	0.51474	insig
LIPID-N-0886	C40H73O8P	PMeOH(18:2_18:1)	GP	PMeOH	-	123939	79197.1	116158	82066.2	72003.2	218478	0.0935695	0.748347	1.16678	0.222536	insig
LIPID-N-0888	C40H71O8P	PMeOH(18:2_18:2)	GP	PMeOH	-	24585.1	21003.9	47927.7	20399.8	19463	51703.3	0.0942769	0.964125	0.979141	-0.0304117	insig
LIPID-N-1227	C33H64NO10P	PS(12:0_15:0)	GP	PS	-	65478.4	74506	82164.6	235035	456411	828525	1.42979	0.129642	6.84213	2.77444	up
LIPID-N-1253	C33H62NO10P	PS(12:0_15:1)	GP	PS	-	8399.47	9206.3	10161.4	26675.1	41505.8	77591	1.43434	0.121248	5.24979	2.39226	up
LIPID-N-1228	C34H66NO10P	PS(12:0_16:0)	GP	PS	-	120814	129069	137261	380815	551908	1.03496e+06	1.44367	0.114792	5.08257	2.34556	up
LIPID-N-1284	C36H66NO10P	PS(13:0_17:2)	GP	PS	-	51302.6	49422.7	57662.5	121209	207076	367864	1.40038	0.131177	4.39522	2.13593	up
LIPID-N-1231	C39H76NO10P	PS(14:0_19:0)	GP	PS	-	1.12269e+06	895176	1.09406e+06	851924	861649	2.00895e+06	0.259509	0.651332	1.19621	0.258476	insig
LIPID-N-1236	C41H80NO10P	PS(14:0_21:0)	GP	PS	-	2.58751e+06	2.41925e+06	2.37265e+06	2.65821e+06	3.06817e+06	6.62345e+06	0.92862	0.318675	1.67355	0.742913	insig
LIPID-N-1285	C39H76NO10P	PS(14:1_19:1)	GP	PS	-	15285.1	8630.97	14689.3	17443.9	22331.8	41170.3	1.16288	0.18316	2.09675	1.06816	up
LIPID-N-1255	C37H70NO10P	PS(15:0_16:1)	GP	PS	-	416736	360784	407495	324680	319020	643052	0.0945882	0.782833	1.08585	0.118829	insig
LIPID-N-1286	C39H76NO10P	PS(15:0_18:2)	GP	PS	-	618208	616729	669914	699209	654869	1.79996e+06	0.791666	0.381952	1.65579	0.72752	insig
LIPID-N-1234	C40H78NO10P	PS(15:0_19:0)	GP	PS	-	188141	171314	207920	144871	139046	379602	0.106586	0.726068	1.16945	0.225836	insig
LIPID-N-1305	C41H80NO10P	PS(15:0_20:3)	GP	PS	-	24450.7	23989.1	21234.2	25836.5	38471	87514.1	1.02505	0.282575	2.17903	1.12369	up
LIPID-N-1239	C42H82NO10P	PS(15:0_21:0)	GP	PS	-	588807	471373	541893	588643	723898	1.4364e+06	0.998101	0.282295	1.71586	0.778935	insig
LIPID-N-1341	C43H72NO10P	PS(15:1_22:5)	GP	PS	-	17713.7	14287.1	11566.8	29930.8	24149.2	62353.2	1.26771	0.175257	2.67247	1.41817	up
LIPID-N-0565	C38H72NO10P	PS(16:0_16:1)	GP	PS	-	190225	37536	185187	24680.7	49640	74353.4	0.87512	0.215121	0.360032	-1.4738	insig
LIPID-N-1233	C39H76NO10P	PS(16:0_17:0)	GP	PS	-	496786	385904	433102	251999	278184	664388	0.449416	0.793437	0.907872	-0.139439	insig
LIPID-N-0567	C40H76NO10P	PS(16:0_18:1)	GP	PS	-	2.30624e+06	2.3156e+06	2.40888e+06	1.89025e+06	2.31052e+06	5.58551e+06	0.470135	0.514056	1.39193	0.477086	insig
LIPID-N-1237	C41H80NO10P	PS(16:0_19:0)	GP	PS	-	4.57484e+06	5.21555e+06	5.19029e+06	2.88707e+06	3.47234e+06	7.83248e+06	0.370146	0.882229	0.947346	-0.0780359	insig
LIPID-N-1240	C42H82NO10P	PS(16:0_20:0)	GP	PS	-	406259	358621	385750	284503	356166	659537	0.174502	0.707637	1.12999	0.176316	insig
LIPID-N-0587	C42H74NO10P	PS(16:0_20:4)	GP	PS	-	37773.1	33680.3	58087.9	46294.2	57348.2	164103	0.8941	0.344366	2.06687	1.04745	insig
LIPID-N-0592	C42H72NO10P	PS(16:0_20:5)	GP	PS	-	43173	40982.3	37261.1	42340.8	53231.9	64910.5	1.09198	0.177295	1.32176	0.402459	insig
LIPID-N-1242	C42H76NO10P	PS(16:0_21:0)	GP	PS	-	1.93601e+07	1.56754e+07	1.71288e+07	1.41486e+07	1.60656e+07	3.21966e+07	0.327817	0.613441	1.19643	0.258731	insig
LIPID-N-1267	C43H82NO10P	PS(16:0_21:1)	GP	PS	-	7.93521e+06	6.03229e+06	6.81489e+06	7.60878e+06	7.58613e+06	1.5081e+07	0.867278	0.331505	1.45681	0.542808	insig
LIPID-N-0596	C44H74NO10P	PS(16:0_22:6)	GP	PS	-	43759.6	36638.5	38063.6	37218.2	33629.1	104769	0.505241	0.497207	1.48247	0.568007	insig
LIPID-N-1288	C39H76NO10P	PS(16:1_17:1)	GP	PS	-	360147	305497	302140	219479	243291	552711	0.106876	0.896681	1.04928	0.0694059	insig
LIPID-N-0575	C40H74NO10P	PS(16:1_18:1)	GP	PS	-	444135	354632	434176	329050	380367	822152	0.354523	0.591872	1.24221	0.312903	insig
LIPID-N-1318	C40H70NO10P	PS(16:1_18:3)	GP	PS	-	105496	75796.7	94603.2	43253.2	42862.8	91987.3	1.03923	0.17439	0.645545	-0.63141	insig
LIPID-N-1355	C44H84NO10P	PS(16:1_22:6)	GP	PS	-	39289.4	20497.7	25440.6	15279.4	23751.1	60060.8	0.0363934	0.778355	1.16267	0.217439	insig
LIPID-N-1238	C41H80NO10P	PS(17:0_18:0)	GP	PS	-	19281.7	31058.6	23256.4	48750.4	51244.8	79621.2	1.39153	0.0574358	2.44055	1.28721	up
LIPID-N-1241	C42H82NO10P	PS(17:0_19:0)	GP	PS	-	116955	98005.6	135751	110003	109105	354180	0.600733	0.459489	1.63464	0.708974	insig
LIPID-N-0583	C43H78NO10P	PS(17:0_20:3)	GP	PS	-	63793.6	76243.1	88397.1	117866	96737	213979	1.16096	0.202133	1.87617	0.907794	insig
LIPID-N-0588	C43H76NO10P	PS(17:0_20:4)	GP	PS	-	91419.9	59165.9	71640.9	88986.1	100107	224343	1.0118	0.277447	1.86042	0.89563	insig
LIPID-N-1244	C43H70NO10P	PS(17:0_21:0)	GP	PS	-	239854	174761	185625	308277	78216.4	676966	0.293327	0.469766	1.77173	0.825155	insig
LIPID-N-1291	C41H80NO10P	PS(17:1_18:1)	GP	PS	-	1.91015e+06	1.79839e+06	2.04346e+06	858537	1.01437e+06	2.24427e+06	0.895361	0.339198	0.715781	-0.48241	insig
LIPID-N-1344	C45H84NO10P	PS(17:2_22:4)	GP	PS	-	69316.5	67374.7	72319.3	106823	138299	254493	1.30011	0.163573	2.39038	1.25724	up
LIPID-N-1359	C45H84NO10P	PS(17:2_22:5)	GP	PS	-	9109.92	15445.7	17010.2	22190.4	21785.2	52723.4	1.15831	0.210289	2.32641	1.2181	up
LIPID-N-1259	C39H76NO10P	PS(18:0_15:1)	GP	PS	-	59099	64907.7	73571.2	69322.8	87187.2	184901	0.935272	0.313115	1.72798	0.789088	insig
LIPID-N-0561	C40H78NO10P	PS(18:0_16:0)	GP	PS	-	70002.5	84471.5	72741.6	48498.1	54333.6	122765	0.250871	0.984154	0.992876	-0.0103142	insig
LIPID-N-0568	C40H76NO10P	PS(18:0_16:1)	GP	PS	-	513122	545761	535299	406391	395853	944832	0.0096717	0.805136	1.09591	0.132125	insig
LIPID-N-0563	C42H82NO10P	PS(18:0_18:0)	GP	PS	-	1.206e+06	1.07867e+06	1.12185e+06	1.49345e+06	1.58291e+06	4.25107e+06	1.05902	0.285294	2.15101	1.10501	up
LIPID-N-0570	C42H80NO10P	PS(18:0_18:1)	GP	PS	-	1.1827e+07	1.20539e+07	1.24027e+07	1.59502e+07	1.70189e+07	4.33687e+07	1.07893	0.274895	2.10392	1.07308	up
LIPID-N-0577	C42H78NO10P	PS(18:0_18:2)	GP	PS	-	1.83468e+07	1.84536e+07	1.90555e+07	2.54227e+07	2.90508e+07	7.75594e+07	1.10996	0.269924	2.36381	1.24112	up
LIPID-N-0582	C42H76NO10P	PS(18:0_18:3)	GP	PS	-	55331.9	50556.9	50397.3	130360	100399	271635	1.34886	0.160365	3.21458	1.68463	up
LIPID-N-1243	C42H76NO10P	PS(18:0_19:0)	GP	PS	-	385378	379594	355623	343804	372675	891035	0.603325	0.457736	1.43452	0.520566	insig
LIPID-N-1295	C43H80NO10P	PS(18:0_19:2)	GP	PS	-	206334	159268	185148	199027	238192	421925	0.990293	0.271254	1.55995	0.641504	insig
LIPID-N-1245	C43H70NO10P	PS(18:0_20:0)	GP	PS	-	31401.4	25962.6	26376	32303	40689.4	87442.7	1.03744	0.273973	1.91587	0.938002	insig
LIPID-N-1297	C44H84NO10P	PS(18:0_20:2)	GP	PS	-	106980	74362.4	90974.8	99805.6	104246	266717	0.857294	0.351202	1.72875	0.789728	insig
LIPID-N-0584	C44H80NO10P	PS(18:0_20:3)	GP	PS	-	1.50567e+06	1.47079e+06	1.54682e+06	1.79673e+06	1.8654e+06	4.67509e+06	0.97187	0.311973	1.84318	0.882195	insig
LIPID-N-0589	C44H78NO10P	PS(18:0_20:4)	GP	PS	-	190759	194318	209683	256650	329508	662582	1.16832	0.22296	2.09957	1.07009	up
LIPID-N-1275	C45H86NO10P	PS(18:0_21:1)	GP	PS	-	2.99877e+06	2.34454e+06	2.59637e+06	3.4479e+06	3.08153e+06	6.94705e+06	1.02267	0.271467	1.69736	0.763291	insig
LIPID-N-1249	C45H84NO10P	PS(18:0_22:0)	GP	PS	-	72892.8	65927.6	75058.9	102587	94866.1	244297	1.10965	0.25809	2.06542	1.04643	up
LIPID-N-1278	C45H84NO10P	PS(18:0_22:1)	GP	PS	-	133202	98397.5	128545	150175	141804	358049	0.970804	0.304291	1.80491	0.851928	insig
LIPID-N-0595	C46H80NO10P	PS(18:0_22:5)	GP	PS	-	799000	706498	768326	947040	1.1183e+06	2.98423e+06	1.04579	0.291796	2.22074	1.15104	up
LIPID-N-0598	C46H78NO10P	PS(18:0_22:6)	GP	PS	-	57255.8	63681.5	71251.3	86793.8	90575.8	289310	1.03839	0.304567	2.42823	1.27991	up
LIPID-N-1252	C47H76NO10P	PS(18:0_24:0)	GP	PS	-	33555	29949.9	32591.5	38966.6	41588.7	93984.4	1.03277	0.281676	1.8163	0.861002	insig
LIPID-N-1292	C42H78NO10P	PS(18:1_18:1)	GP	PS	-	5.70973e+06	6.4726e+06	7.19829e+06	5.91013e+06	6.41668e+06	1.73718e+07	0.610325	0.455128	1.53239	0.615781	insig
LIPID-N-0571	C43H82NO10P	PS(18:1_19:0)	GP	PS	-	1.03831e+06	572082	976946	1.00924e+06	1.02692e+06	1.87345e+06	0.92193	0.263204	1.51105	0.595554	insig
LIPID-N-0578	C43H80NO10P	PS(18:1_19:1)	GP	PS	-	565368	358749	434736	474069	502521	786799	0.805822	0.324724	1.2977	0.375961	insig
LIPID-N-1309	C43H78NO10P	PS(18:1_19:2)	GP	PS	-	233058	183136	194385	283013	241959	561562	1.06486	0.25327	1.77951	0.831484	insig
LIPID-N-0572	C44H84NO10P	PS(18:1_20:0)	GP	PS	-	1.38464e+06	1.01894e+06	1.12961e+06	1.13751e+06	1.07661e+06	2.54367e+06	0.552182	0.486356	1.3466	0.42932	insig
LIPID-N-0579	C44H82NO10P	PS(18:1_20:1)	GP	PS	-	484667	411591	433124	412781	388744	960504	0.477758	0.521298	1.32545	0.406482	insig
LIPID-N-1312	C44H84NO10P	PS(18:1_20:2)	GP	PS	-	248889	184049	184299	174574	196116	332590	0.333269	0.635255	1.1394	0.188274	insig
LIPID-N-1322	C44H84NO10P	PS(18:1_20:3)	GP	PS	-	5.5698e+06	4.01469e+06	4.39099e+06	4.36875e+06	4.63577e+06	9.26077e+06	0.59138	0.466999	1.30695	0.386206	insig
LIPID-N-1331	C44H84NO10P	PS(18:1_20:4)	GP	PS	-	2.0948e+06	1.46448e+06	1.81108e+06	2.1456e+06	2.13417e+06	4.29657e+06	0.989947	0.27282	1.59698	0.675343	insig
LIPID-N-1314	C45H82NO10P	PS(18:1_21:2)	GP	PS	-	1.05129e+06	679204	844282	990498	965080	1.73858e+06	0.921018	0.278022	1.43475	0.520797	insig
LIPID-N-0580	C46H86NO10P	PS(18:1_22:1)	GP	PS	-	379366	317251	349572	373586	388012	774214	0.865221	0.339147	1.46801	0.553859	insig
LIPID-N-1335	C46H68NO10P	PS(18:1_22:4)	GP	PS	-	982704	857359	1.00484e+06	741181	855652	1.98784e+06	0.324848	0.599384	1.26003	0.333462	insig
LIPID-N-0599	C46H76NO10P	PS(18:1_22:6)	GP	PS	-	370433	313352	355003	169950	186163	377375	0.965723	0.26306	0.7061	-0.502056	insig
LIPID-N-1338	C48H84NO10P	PS(18:1_24:4)	GP	PS	-	2.25879e+06	1.81039e+06	2.05032e+06	1.59381e+06	1.79745e+06	4.38014e+06	0.313745	0.603011	1.26994	0.344762	insig
LIPID-N-0574	C40H74NO10P	PS(18:2_16:0)	GP	PS	-	523809	460180	521796	594623	632556	1.58776e+06	0.974228	0.311185	1.86942	0.90259	insig
LIPID-N-0581	C42H76NO10P	PS(18:2_18:1)	GP	PS	-	907064	829771	844646	1.06109e+06	1.11653e+06	2.50629e+06	1.04349	0.276299	1.81442	0.859511	insig
LIPID-N-1321	C42H76NO10P	PS(18:2_18:2)	GP	PS	-	677192	478733	645377	559285	565011	1.08081e+06	0.501919	0.525985	1.22417	0.291808	insig
LIPID-N-1329	C42H76NO10P	PS(18:2_18:3)	GP	PS	-	31599.3	16236	12900.6	25780.4	19422	64165.1	0.771238	0.37106	1.80071	0.848564	insig
LIPID-N-1323	C44H84NO10P	PS(18:2_20:2)	GP	PS	-	263829	193983	227220	242903	287972	496659	0.954665	0.279086	1.49998	0.584942	insig
LIPID-N-1332	C44H84NO10P	PS(18:2_20:3)	GP	PS	-	4.47184e+06	3.49811e+06	3.98025e+06	4.12899e+06	4.45232e+06	8.76711e+06	0.83011	0.351548	1.45173	0.537769	insig
LIPID-N-1342	C44H84NO10P	PS(18:2_20:4)	GP	PS	-	1.37535e+06	1.10786e+06	1.31546e+06	1.82199e+06	1.82558e+06	4.45809e+06	1.14252	0.242994	2.13382	1.09344	up
LIPID-N-1343	C44H84NO10P	PS(18:3_20:3)	GP	PS	-	93328.6	73920.9	89754.1	89118.2	99164.6	227326	0.840203	0.356454	1.61713	0.693438	insig
LIPID-N-1357	C44H84NO10P	PS(18:3_20:4)	GP	PS	-	34098.6	23468.5	21759.3	9448	25823.7	49190	0.196842	0.898835	1.06473	0.090494	insig
LIPID-N-1262	C41H80NO10P	PS(19:0_16:1)	GP	PS	-	1.53886e+06	1.41845e+06	1.68213e+06	834551	918139	2.06432e+06	0.666309	0.563151	0.822731	-0.281508	insig
LIPID-N-1265	C42H80NO10P	PS(19:0_17:1)	GP	PS	-	140425	113845	105397	95673.4	86156.4	194838	0.0530175	0.888323	1.04727	0.0666322	insig
LIPID-N-1269	C43H82NO10P	PS(19:0_18:1)	GP	PS	-	5.3853e+06	4.34966e+06	4.67557e+06	3.34515e+06	3.73694e+06	7.42025e+06	0.166141	0.983588	1.00637	0.00916247	insig
LIPID-N-1296	C43H80NO10P	PS(19:0_18:2)	GP	PS	-	1.07594e+06	850009	869294	935981	1.03392e+06	2.30479e+06	0.77543	0.379659	1.52927	0.612844	insig
LIPID-N-1310	C43H78NO10P	PS(19:0_18:3)	GP	PS	-	25408.7	19909	22669.1	33497.6	33328.8	75554.6	1.1817	0.21836	2.09424	1.06643	up
LIPID-N-1276	C45H86NO10P	PS(19:0_20:1)	GP	PS	-	247732	210823	211934	173029	167985	388575	0.0153545	0.813124	1.08814	0.12187	insig
LIPID-N-1311	C43H78NO10P	PS(19:1_18:2)	GP	PS	-	669597	456802	520677	499885	555625	1.08183e+06	0.571326	0.477289	1.29766	0.375909	insig
LIPID-N-1334	C45H78NO10P	PS(19:1_20:4)	GP	PS	-	45678.6	26684.7	25779.7	33802.7	25038.3	16290.3	0.680525	0.406727	0.765529	-0.38547	insig
LIPID-N-1266	C42H80NO10P	PS(20:0_16:1)	GP	PS	-	413794	298843	334447	188487	230281	467492	0.582374	0.611451	0.846407	-0.240576	insig
LIPID-N-1273	C44H84NO10P	PS(20:0_18:1)	GP	PS	-	582777	420684	493424	446977	554435	1.13728e+06	0.663424	0.424786	1.42876	0.514765	insig
LIPID-N-1298	C44H84NO10P	PS(20:0_18:2)	GP	PS	-	1.27183e+06	1.05465e+06	1.11808e+06	1.13214e+06	1.35604e+06	2.91214e+06	0.810702	0.364159	1.56778	0.648722	insig
LIPID-N-1324	C46H82NO10P	PS(20:0_20:4)	GP	PS	-	113447	103820	112437	206944	181888	445751	1.2876	0.183165	2.53131	1.33988	up
LIPID-N-1351	C48H82NO10P	PS(20:1_22:5)	GP	PS	-	74492.3	60531.3	68018.4	101885	107719	277763	1.16951	0.241657	2.40033	1.26323	up
LIPID-N-1352	C48H82NO10P	PS(20:2_22:4)	GP	PS	-	209837	190401	217830	321010	322147	743404	1.22202	0.209724	2.24338	1.16567	up
LIPID-N-1347	C46H68NO10P	PS(20:3_20:3)	GP	PS	-	462548	219198	246486	220624	288763	490751	0.171621	0.840784	1.07746	0.10764	insig
LIPID-N-1361	C46H68NO10P	PS(20:3_20:4)	GP	PS	-	355292	259818	333608	327155	325618	559896	0.744613	0.379495	1.27822	0.354135	insig
LIPID-N-1366	C46H68NO10P	PS(20:3_20:5)	GP	PS	-	17000.4	17623.7	11223.7	13724	4115.67	24438.2	0.417136	0.86271	0.922134	-0.116951	insig
LIPID-N-1363	C48H82NO10P	PS(20:3_22:4)	GP	PS	-	82513.3	62520.5	71772.4	74447.9	72854.1	23377.1	0.637199	0.461904	0.787243	-0.345119	insig
LIPID-N-1367	C46H68NO10P	PS(20:4_20:4)	GP	PS	-	58041.9	43685.6	57852.9	89083.8	95399.3	173683	1.32896	0.131536	2.24443	1.16635	up
LIPID-N-1270	C43H82NO10P	PS(21:0_16:1)	GP	PS	-	6.20837e+06	4.8347e+06	5.73186e+06	4.24141e+06	4.52792e+06	9.37001e+06	0.047758	0.813033	1.08134	0.112816	insig
LIPID-N-1274	C44H84NO10P	PS(21:0_17:1)	GP	PS	-	513594	412971	440924	441429	506240	968315	0.751747	0.385471	1.4011	0.486557	insig
LIPID-N-1277	C45H86NO10P	PS(21:0_18:1)	GP	PS	-	2.62005e+07	2.23617e+07	2.18159e+07	2.58531e+07	2.55839e+07	5.85383e+07	0.846818	0.350722	1.56264	0.643981	insig
LIPID-N-1301	C45H84NO10P	PS(21:0_18:2)	GP	PS	-	1.40898e+06	633039	2.17106e+06	2.50049e+06	2.51272e+06	5.07649e+06	1.15751	0.135249	2.39485	1.25994	up
LIPID-N-1315	C45H82NO10P	PS(21:0_18:3)	GP	PS	-	188078	134072	156861	233982	223223	573204	1.11916	0.249488	2.15111	1.10508	up
LIPID-N-1279	C45H84NO10P	PS(21:0_19:1)	GP	PS	-	185078	130541	179693	212359	200955	460364	1.02014	0.272549	1.76389	0.81876	insig
LIPID-N-1302	C47H88NO10P	PS(21:0_20:2)	GP	PS	-	742319	567442	726084	915479	827301	2.13678e+06	1.03047	0.282126	1.90563	0.930266	insig
LIPID-N-1317	C47H86NO10P	PS(21:0_20:3)	GP	PS	-	112222	109190	106473	143549	160849	357342	1.12618	0.245995	2.01821	1.01308	up
LIPID-N-1325	C47H84NO10P	PS(21:0_20:4)	GP	PS	-	436351	301631	330213	566075	590585	1.17679e+06	1.25761	0.164358	2.18448	1.12729	up
LIPID-N-1337	C47H82NO10P	PS(21:0_20:5)	GP	PS	-	5904.31	8174.71	9936.2	11099.2	13470.8	19572.2	1.24496	0.100324	1.83809	0.87821	insig
LIPID-N-1283	C50H80NO10P	PS(21:0_24:1)	GP	PS	-	71499.6	54262.3	66000.2	80569	84362.8	194768	1.04802	0.272506	1.87576	0.907476	insig
LIPID-N-1348	C47H80NO10P	PS(21:2_20:4)	GP	PS	-	59646.2	55899.4	50803.4	98792.1	102669	158532	1.41886	0.0764948	2.16408	1.11376	up
LIPID-N-0591	C46H82NO10P	PS(22:4_18:0)	GP	PS	-	201403	170962	231641	260913	222348	793251	0.90289	0.347563	2.11341	1.07957	insig
LIPID-N-1303	C47H88NO10P	PS(23:0_18:2)	GP	PS	-	2.64403e+06	2.0127e+06	2.34191e+06	2.95347e+06	2.93283e+06	6.02854e+06	1.06597	0.250002	1.70245	0.767615	insig
LIPID-N-1327	C49H96NO10P	PS(23:0_20:4)	GP	PS	-	39511.1	37161.2	37389.8	49659.8	59424.3	77019.6	1.35566	0.0942159	1.6316	0.706287	insig
LIPID-P-0332	C40H77NO11S	SHexCer(d18:1/16:0)	SP	SHexCer	-	1.2381e+06	794182	1.18395e+06	1.24059e+06	1.3404e+06	3.19517e+06	0.940662	0.31019	1.79594	0.844738	insig
LIPID-P-0727	C35H73N2O6P	SM(d18:0/12:0)	SP	SM	-	93667.9	90682.2	92107.5	137064	177757	438146	1.19999	0.234183	2.72363	1.44553	up
LIPID-P-0728	C36H75N2O6P	SM(d18:0/13:0)	SP	SM	-	2.83208e+06	2.53915e+06	2.82248e+06	3.47496e+06	3.73245e+06	9.19371e+06	1.05713	0.279883	2.00167	1.00121	up
LIPID-P-0729	C37H77N2O6P	SM(d18:0/14:0)	SP	SM	-	7.93935e+06	7.4007e+06	8.0558e+06	1.04171e+07	1.20583e+07	2.48041e+07	1.17342	0.221872	2.02085	1.01496	up
LIPID-P-0730	C39H81N2O6P	SM(d18:0/16:0)	SP	SM	-	1.41629e+06	1.28281e+06	1.25912e+06	2.24173e+06	2.54551e+06	4.78162e+06	1.33804	0.144106	2.41747	1.2735	up
LIPID-P-0731	C40H83N2O6P	SM(d18:0/17:0)	SP	SM	-	4.20813e+06	3.86058e+06	4.04998e+06	3.417e+06	3.91089e+06	9.08982e+06	0.486733	0.512511	1.35474	0.438021	insig
LIPID-P-0732	C41H85N2O6P	SM(d18:0/18:0)	SP	SM	-	1.0691e+07	9.33309e+06	1.02146e+07	1.58122e+07	1.79867e+07	3.87482e+07	1.25897	0.193146	2.39915	1.26252	up
LIPID-P-0733	C43H89N2O6P	SM(d18:0/20:0)	SP	SM	-	2.6641e+06	2.37681e+06	2.6976e+06	4.33632e+06	4.84159e+06	1.10306e+07	1.27652	0.192916	2.61142	1.38483	up
LIPID-P-0734	C45H93N2O6P	SM(d18:0/22:0)	SP	SM	-	4.12065e+06	3.82827e+06	4.09268e+06	8.33715e+06	9.32579e+06	2.11829e+07	1.35607	0.162731	3.22597	1.68973	up
LIPID-P-0735	C35H71N2O6P	SM(d18:1/12:0)	SP	SM	-	523541	495996	540395	643508	693815	1.64008e+06	1.04336	0.28217	1.90868	0.932572	insig
LIPID-P-0736	C37H75N2O6P	SM(d18:1/14:0)	SP	SM	-	318058	258635	273722	343793	395829	853071	1.06065	0.264997	1.87284	0.905229	insig
LIPID-P-0737	C38H77N2O6P	SM(d18:1/15:0)	SP	SM	-	2.98744e+07	2.61176e+07	3.04369e+07	3.35842e+07	3.46554e+07	8.76989e+07	0.939714	0.323859	1.80424	0.851393	insig
LIPID-P-0738	C39H79N2O6P	SM(d18:1/16:0)	SP	SM	-	6.00569e+06	5.72413e+06	5.70832e+06	8.063e+06	8.84165e+06	1.88758e+07	1.18042	0.221089	2.05185	1.03692	up
LIPID-P-0750	C39H77N2O6P	SM(d18:1/16:1)	SP	SM	222403-66-9	139432	140715	126234	202669	235350	551330	1.2043	0.222425	2.43453	1.28364	up
LIPID-P-0739	C40H81N2O6P	SM(d18:1/17:0)	SP	SM	-	8.9098e+06	8.01738e+06	1.06117e+07	1.29239e+07	1.79433e+07	3.8717e+07	1.20325	0.216977	2.52676	1.33729	up
LIPID-P-0751	C40H79N2O6P	SM(d18:1/17:1)	SP	SM	-	8.70418e+06	7.41278e+06	8.28373e+06	1.06675e+07	1.11523e+07	2.57881e+07	1.09408	0.258872	1.95109	0.964278	insig
LIPID-P-0740	C41H83N2O6P	SM(d18:1/18:0)	SP	SM	-	294662	275515	255592	395593	503061	931937	1.257	0.177026	2.21683	1.1485	up
LIPID-P-0752	C41H81N2O6P	SM(d18:1/18:1)	SP	SM	108392-10-5	149758	139800	140922	205943	223172	417578	1.25283	0.177308	1.96686	0.975894	insig
LIPID-P-0741	C42H85N2O6P	SM(d18:1/19:0)	SP	SM	-	3.23528e+07	2.8955e+07	3.07495e+07	2.68895e+07	3.0185e+07	7.09284e+07	0.542161	0.486792	1.39047	0.475573	insig
LIPID-P-0753	C42H81N2O6P	SM(d18:1/19:1)	SP	SM	-	4.10915e+06	3.32592e+06	3.52983e+06	4.56913e+06	5.2253e+06	1.12633e+07	1.0885	0.25419	1.92047	0.94146	insig
LIPID-P-0754	C43H85N2O6P	SM(d18:1/20:1)	SP	SM	222403-67-0	6.63055e+06	5.44416e+06	5.76922e+06	6.96714e+06	7.64929e+06	1.54028e+07	1.02596	0.271333	1.68233	0.750457	insig
LIPID-P-0755	C44H87N2O6P	SM(d18:1/21:1)	SP	SM	-	1.34846e+07	1.17859e+07	1.35078e+07	1.25935e+07	1.36059e+07	3.19284e+07	0.712071	0.412654	1.49898	0.583978	insig
LIPID-P-0744	C45H91N2O6P	SM(d18:1/22:0)	SP	SM	-	156337	137494	149286	283388	315588	686358	1.34167	0.161822	2.90066	1.53638	up
LIPID-P-0756	C45H89N2O6P	SM(d18:1/22:1)	SP	SM	222403-68-1	5.50768e+06	5.56286e+06	5.86335e+06	7.05791e+06	7.71142e+06	1.81286e+07	1.05935	0.27606	1.94273	0.958082	insig
LIPID-P-0745	C46H93N2O6P	SM(d18:1/23:0)	SP	SM	-	1.12906e+07	1.01839e+07	1.07903e+07	1.43135e+07	1.6379e+07	3.53679e+07	1.15097	0.234534	2.04744	1.03382	up
LIPID-P-0746	C47H95N2O6P	SM(d18:1/24:0)	SP	SM	-	458325	428340	522915	591688	782606	1.66794e+06	1.13121	0.241817	2.15825	1.10986	up
LIPID-P-0758	C47H93N2O6P	SM(d18:1/24:1)	SP	SM	-	732657	721690	775614	871096	961192	2.28071e+06	0.991669	0.302136	1.84442	0.883171	insig
LIPID-P-0747	C48H97N2O6P	SM(d18:1/25:0)	SP	SM	-	4.04498e+06	3.84823e+06	4.32404e+06	5.05812e+06	5.66508e+06	1.27743e+07	1.07231	0.268126	1.9233	0.943586	insig
LIPID-P-0759	C48H95N2O6P	SM(d18:1/25:1)	SP	SM	-	1.25708e+06	1.08388e+06	1.25961e+06	1.53736e+06	1.76835e+06	4.03141e+06	1.10206	0.257577	2.03776	1.02699	up
LIPID-P-1568	C49H99N2O6P	SM(d18:1/26:0)	SP	SM	-	1.6173e+06	1.40257e+06	1.52806e+06	2.4985e+06	2.70641e+06	5.82307e+06	1.28181	0.1819	2.42483	1.27788	up
LIPID-P-0760	C49H97N2O6P	SM(d18:1/26:1)	SP	SM	-	3.1937e+06	2.76512e+06	3.42767e+06	4.47789e+06	4.82663e+06	1.02288e+07	1.20013	0.209798	2.081	1.05728	up
LIPID-P-0749	C37H73N2O6P	SM(d18:2/14:0)	SP	SM	2292199-25-6	607962	531429	682972	602951	659248	1.56925e+06	0.753349	0.395266	1.55372	0.635731	insig
LIPID-P-0761	C41H79N2O6P	SM(d18:2/18:1)	SP	SM	-	412315	375842	457365	552561	615260	1.49194e+06	1.10985	0.259828	2.13546	1.09455	up
LIPID-P-0762	C43H83N2O6P	SM(d18:2/20:1)	SP	SM	-	1.79031e+06	1.60759e+06	1.81219e+06	2.39185e+06	2.5255e+06	5.44126e+06	1.16526	0.226295	1.98818	0.991449	insig
LIPID-P-0763	C45H87N2O6P	SM(d18:2/22:1)	SP	SM	-	746986	499985	880815	1.28001e+06	1.48695e+06	1.50578e+06	1.40472	0.00885116	2.00807	1.00581	up
LIPID-P-0764	C46H89N2O6P	SM(d18:2/23:1)	SP	SM	-	2.63453e+06	2.43528e+06	2.55372e+06	3.72198e+06	4.04954e+06	9.89321e+06	1.17553	0.236874	2.31713	1.21234	up
LIPID-P-1567	C47H89N2O6P	SM(d18:2/24:2)	SP	SM	-	2.07475e+06	1.86042e+06	1.92296e+06	2.18332e+06	2.34202e+06	5.23435e+06	0.93131	0.319865	1.66601	0.736396	insig
LIPID-P-0768	C47H87N2O6P	SM(d18:2/24:3)	SP	SM	-	298459	307896	283454	405423	441891	1.0802e+06	1.1219	0.255067	2.16621	1.11517	up
LIPID-P-0748	C49H99N2O6P	SM(d20:0/24:1)	SP	SM	-	1.6299e+06	1.57144e+06	1.63821e+06	2.57784e+06	2.91815e+06	6.72375e+06	1.24969	0.20532	2.52497	1.33627	up
LIPID-P-0095	C16H33NO2	SPH(d16:1)	SP	SPH	-	5.19778e+06	4.84342e+06	5.18745e+06	8.61095e+06	1.0293e+07	1.79519e+07	1.36345	0.12872	2.42017	1.27511	up
LIPID-P-1279	C17H35NO2	SPH(d17:1)	SP	SPH	-	372105	302945	335100	117194	143199	274407	1.23494	0.0666635	0.529427	-0.917497	insig
LIPID-P-0094	C18H39NO2	SPH(d18:0)	SP	SPH	-	579809	431465	531631	149195	176585	384226	1.25818	0.0434754	0.460175	-1.11975	down
LIPID-P-0096	C18H37NO2	SPH(d18:1)	SP	SPH	-	1.11921e+07	9.3838e+06	1.10467e+07	2.30735e+06	2.68567e+06	6.01803e+06	1.36463	0.0146174	0.348202	-1.52201	down
LIPID-P-0097	C18H35NO2	SPH(d18:2)	SP	SPH	-	1.2623e+06	857046	1.1298e+06	341137	358829	663912	1.35641	0.0172499	0.419766	-1.25234	down
LIPID-P-1280	C19H39NO2	SPH(d19:1)	SP	SPH	-	296431	236572	249819	107774	121849	212442	1.25664	0.0535156	0.564707	-0.824427	insig
LIPID-P-1281	C20H41NO2	SPH(d20:1)	SP	SPH	-	165995	152254	170268	191965	244226	410151	1.14592	0.210752	1.73247	0.792834	insig
LIPID-P-0769	C39H74O6	TG(10:0_12:0_14:0)	GL	TG	-	42074.8	29406	44201.4	33270.9	32897.4	115561	0.479259	0.508593	1.57094	0.651624	insig
LIPID-P-0771	C41H78O6	TG(10:0_16:0_12:0)	GL	TG	-	61121.6	61193.1	59334.8	66762.6	113236	127779	1.19507	0.149548	1.69435	0.760732	insig
LIPID-P-0823	C45H84O6	TG(12:0_14:0_16:1)	GL	TG	-	40146.1	36528.6	32897.5	9	9	9	1.54548	0.00326778	0.000246413	-11.9866	down
LIPID-P-0829	C47H88O6	TG(12:0_14:0_18:1)	GL	TG	-	124918	181629	138468	221891	289202	549590	1.24494	0.173129	2.38347	1.25307	up
LIPID-P-0886	C47H86O6	TG(12:0_14:0_18:2)	GL	TG	-	48576.9	24457.1	21576	27594.4	34987.3	76602	0.617138	0.455402	1.47113	0.556926	insig
LIPID-P-0784	C47H90O6	TG(12:0_16:0_16:0)	GL	TG	-	149663	95287.9	86161.7	193882	198180	307859	1.31835	0.0608199	2.11385	1.07987	up
LIPID-P-0827	C47H88O6	TG(12:0_16:0_16:1)	GL	TG	-	217864	141864	165362	240795	229449	360777	1.18572	0.120105	1.58263	0.662324	insig
LIPID-P-0833	C49H92O6	TG(12:0_16:0_18:1)	GL	TG	-	210340	189076	176757	137292	167958	229017	0.457886	0.665451	0.927268	-0.108942	insig
LIPID-P-0893	C49H90O6	TG(12:0_16:0_18:2)	GL	TG	-	50768.8	38967.8	32744.1	51727.6	46159.4	68370.8	1.01515	0.165364	1.35742	0.440867	insig
LIPID-P-0780	C46H88O6	TG(13:0_14:0_16:0)	GL	TG	-	386292	248280	286335	565204	531349	869660	1.36159	0.0687697	2.13508	1.09429	up
LIPID-P-0782	C47H90O6	TG(14:0_14:0_16:0)	GL	TG	-	595188	418246	527939	913450	1.03864e+06	1.51894e+06	1.40696	0.064116	2.2519	1.17114	up
LIPID-P-2284	C47H88O6	TG(14:0_14:0_16:1)	TG	TG	-	191363	135993	148305	217231	312308	460072	1.27249	0.129488	2.0805	1.05693	up
LIPID-P-0884	C47H86O6	TG(14:0_14:1_16:1)	GL	TG	-	93336	66953.2	99616.9	150283	124622	232331	1.28596	0.116127	1.95161	0.964667	insig
LIPID-P-0894	C49H90O6	TG(14:0_14:1_18:1)	GL	TG	-	67489.2	52447.9	34733.2	50606.6	75086.8	115347	0.860411	0.267542	1.55841	0.640077	insig
LIPID-P-0785	C48H92O6	TG(14:0_15:0_16:0)	GL	TG	-	214979	527551	693921	1.12265e+06	1.17123e+06	1.76529e+06	1.28664	0.0305804	2.82584	1.49868	up
LIPID-P-2285	C49H94O6	TG(14:0_15:0_17:0)	TG	TG	-	1.03365e+06	763506	833713	1.16069e+06	1.50456e+06	1.9291e+06	1.30639	0.0847708	1.74632	0.804318	insig
LIPID-P-0786	C49H94O6	TG(14:0_16:0_16:0)	GL	TG	-	2.39749e+06	1.63269e+06	1.74884e+06	2.67718e+06	2.73546e+06	4.23917e+06	1.23105	0.111384	1.67015	0.739973	insig
LIPID-P-0834	C49H92O6	TG(14:0_16:0_16:1)	GL	TG	-	462371	429679	379155	377998	468496	542393	0.478253	0.515865	1.09257	0.127732	insig
LIPID-P-0789	C51H98O6	TG(14:0_16:0_18:0)	GL	TG	-	621696	472146	549568	729798	906271	1.55261e+06	1.22522	0.172334	1.94028	0.956267	insig
LIPID-P-0839	C51H96O6	TG(14:0_16:0_18:1)	GL	TG	-	696367	577934	528534	266166	306793	449432	1.32981	0.0256914	0.567102	-0.81832	insig
LIPID-P-0902	C51H94O6	TG(14:0_16:0_18:2)	GL	TG	-	255761	224863	165529	70390.2	66207.6	227695	1.02106	0.213697	0.563787	-0.826777	insig
LIPID-P-0799	C55H106O6	TG(14:0_16:0_22:0)	GL	TG	-	50762.3	28403.5	35442.3	9	9	9	1.54357	0.0285896	0.000235585	-12.0515	down
LIPID-P-0904	C51H94O6	TG(14:0_16:1_18:1)	GL	TG	-	324357	240536	273057	130432	204276	221096	1.16562	0.0650147	0.66329	-0.592288	insig
LIPID-P-0966	C51H92O6	TG(14:0_16:1_18:2)	GL	TG	-	79259.2	75239.5	68416.5	23837.8	19917.5	92485	0.941683	0.34458	0.611176	-0.710341	insig
LIPID-P-2286	C53H100O6	TG(14:0_18:0_18:1)	TG	TG	-	235283	226520	198654	70722.5	99171.2	240728	0.992589	0.251337	0.621722	-0.685658	insig
LIPID-P-0911	C53H98O6	TG(14:0_18:0_18:2)	GL	TG	-	96728.6	90342.1	102398	17259.9	22490.5	7770.14	1.46145	0.000170199	0.164165	-2.60678	down
LIPID-P-0798	C55H106O6	TG(14:0_18:0_20:0)	GL	TG	-	280010	249444	249603	400433	530882	951608	1.30486	0.156928	2.41692	1.27317	up
LIPID-P-0918	C55H102O6	TG(14:0_18:0_20:2)	GL	TG	-	116078	130995	131954	26299.7	43800.1	27429	1.501	0.000266133	0.257313	-1.9584	down
LIPID-P-0983	C55H100O6	TG(14:0_18:1_20:2)	GL	TG	-	47395.2	38745	62208.7	11599.2	10951.1	21023.9	1.4275	0.0213782	0.293728	-1.76745	down
LIPID-P-1036	C53H94O6	TG(14:0_18:2_18:2)	GL	TG	-	38566.5	28130.1	29193.4	3052.94	5756.74	7972.98	1.46815	0.00737611	0.17502	-2.51441	down
LIPID-P-0895	C49H90O6	TG(14:1_16:0_16:1)	GL	TG	-	92469.3	67221.4	97610.9	117384	119871	182199	1.23821	0.109808	1.63021	0.705054	insig
LIPID-P-0960	C49H88O6	TG(14:1_16:1_16:1)	GL	TG	-	50401.2	30146.9	47584.1	29720.4	43454.6	26797.3	0.735727	0.316343	0.780227	-0.358034	insig
LIPID-P-0964	C51H92O6	TG(14:1_16:1_18:1)	GL	TG	-	280889	204333	225501	310356	364287	416380	1.33301	0.033028	1.53509	0.618322	insig
LIPID-P-0787	C50H96O6	TG(15:0_16:0_16:0)	GL	TG	-	1.81509e+06	1.17326e+06	1.44493e+06	2.15867e+06	2.54791e+06	3.75462e+06	1.29811	0.0931248	1.90856	0.932486	insig
LIPID-P-0835	C50H94O6	TG(15:0_16:0_16:1)	GL	TG	-	274710	214622	231661	102655	371322	197751	0.392246	0.855929	0.931671	-0.102108	insig
LIPID-P-0896	C50H92O6	TG(15:0_16:1_16:1)	GL	TG	-	344898	252073	326337	328818	388679	588765	0.988398	0.240914	1.41476	0.500559	insig
LIPID-P-0801	C56H108O6	TG(15:0_18:0_20:0)	GL	TG	-	100543	112575	89359.2	198057	233895	447699	1.3695	0.131264	2.90816	1.54011	up
LIPID-P-0968	C51H92O6	TG(16:0_14:1_18:2)	GL	TG	-	45334.7	34690.1	32212	24926.3	36067	47373.1	0.217611	0.875428	0.965517	-0.0506264	insig
LIPID-P-0788	C51H98O6	TG(16:0_16:0_16:0)	GL	TG	555-44-2	1.45091e+07	1.30935e+07	1.21736e+07	2.9036e+07	4.15298e+07	7.69929e+07	1.39546	0.129186	3.70972	1.89131	up
LIPID-P-0837	C51H96O6	TG(16:0_16:0_16:1)	GL	TG	-	1.36697e+06	1.25083e+06	1.18748e+06	904329	1.10987e+06	1.61905e+06	0.327473	0.815419	0.95479	-0.0667444	insig
LIPID-P-0791	C52H100O6	TG(16:0_16:0_17:0)	GL	TG	-	590059	490987	499037	756171	1.20479e+06	1.6486e+06	1.32333	0.117455	2.28441	1.19182	up
LIPID-P-0793	C53H102O6	TG(16:0_16:0_18:0)	GL	TG	-	2.12993e+07	1.92235e+07	1.79372e+07	5.07706e+07	7.12003e+07	1.26684e+08	1.43499	0.10742	4.25342	2.08862	up
LIPID-P-0842	C53H100O6	TG(16:0_16:0_18:1)	GL	TG	-	703044	705809	595598	403223	521821	1.12772e+06	0.188651	0.949669	1.0241	0.0343633	insig
LIPID-P-2307	C55H102O6	TG(16:0_16:0_20:2)	TG	TG	-	189652	134207	125614	60842.5	65517.9	130828	1.14784	0.102161	0.572201	-0.805406	insig
LIPID-P-1046	C55H98O6	TG(16:0_16:0_20:4)	GL	TG	-	53540.4	46453.9	31123.4	10114	9689.73	24891.8	1.33217	0.0286018	0.340881	-1.55266	down
LIPID-P-0810	C59H114O6	TG(16:0_16:0_24:0)	GL	TG	-	103002	86908.6	81941.9	135246	157631	218200	1.3725	0.0763312	1.87998	0.910716	insig
LIPID-P-0901	C51H94O6	TG(16:0_16:1_16:1)	GL	TG	-	394289	258575	348086	249250	314750	395132	0.175125	0.821989	0.958221	-0.0615691	insig
LIPID-P-0910	C53H98O6	TG(16:0_16:1_18:1)	GL	TG	-	274468	250576	235282	105375	164086	251424	1.01226	0.194782	0.685081	-0.545654	insig
LIPID-P-0975	C53H96O6	TG(16:0_16:1_18:2)	GL	TG	-	224846	219407	156653	54797.2	80411.5	47131	1.47563	0.0122313	0.303441	-1.72051	down
LIPID-P-0848	C55H104O6	TG(16:0_16:1_20:0)	GL	TG	-	89270.6	82449.2	72991.2	35446.2	69559.4	87717.5	0.748271	0.37712	0.787554	-0.344549	insig
LIPID-P-0917	C55H102O6	TG(16:0_16:1_20:1)	GL	TG	-	480004	458849	451902	186335	247697	162153	1.48379	0.00505661	0.428677	-1.22204	down
LIPID-P-1098	C55H96O6	TG(16:0_16:1_20:4)	GL	TG	-	51804.1	73662.4	41314.6	9	16967.7	12951.4	0.939446	0.0233423	0.179446	-2.47838	insig
LIPID-P-0927	C57H106O6	TG(16:0_16:1_22:1)	GL	TG	-	94012.5	94807.2	77268.3	21921.6	26697.6	18734.3	1.5252	0.00299881	0.253125	-1.98208	down
LIPID-P-0795	C54H104O6	TG(16:0_17:0_18:0)	GL	TG	-	221042	92525.6	122439	365557	327536	842072	1.30397	0.151265	3.52097	1.81597	up
LIPID-P-0844	C54H102O6	TG(16:0_17:0_18:1)	GL	TG	-	275581	182251	166490	9	9	9	1.54492	0.0257323	4.3247e-05	-14.497	down
LIPID-P-0914	C54H100O6	TG(16:0_17:1_18:1)	GL	TG	-	120925	119742	118414	17437.1	80678.9	35063.1	1.23835	0.0570878	0.370888	-1.43094	down
LIPID-P-0797	C55H106O6	TG(16:0_18:0_18:0)	GL	TG	-	8.31222e+06	7.60332e+06	6.89981e+06	1.96462e+07	2.60606e+07	5.17318e+07	1.41791	0.126251	4.27074	2.09449	up
LIPID-P-0846	C55H104O6	TG(16:0_18:0_18:1)	GL	TG	-	2.06411e+06	1.92941e+06	1.87822e+06	2.00544e+06	895582	4.88918e+06	0.0818918	0.644966	1.32673	0.407872	insig
LIPID-P-0919	C55H102O6	TG(16:0_18:0_18:2)	GL	TG	-	378919	343822	337013	149778	191068	394834	0.947057	0.288602	0.694197	-0.526582	insig
LIPID-P-0806	C57H110O6	TG(16:0_18:0_20:0)	GL	TG	-	273757	212787	226721	402088	469254	904296	1.31904	0.151624	2.48945	1.31583	up
LIPID-P-0851	C57H108O6	TG(16:0_18:0_20:1)	GL	TG	-	309819	250063	237090	131242	135540	321013	0.838379	0.384552	0.737535	-0.439217	insig
LIPID-P-0808	C59H114O6	TG(16:0_18:0_22:0)	GL	TG	-	189351	146077	166156	257299	284159	431233	1.3586	0.0940464	1.93924	0.955491	insig
LIPID-P-0812	C60H116O6	TG(16:0_18:0_23:0)	GL	TG	-	28612.6	20502.8	22736.5	46253.1	51908.4	101070	1.35774	0.132315	2.77281	1.47135	up
LIPID-P-0813	C61H118O6	TG(16:0_18:0_24:0)	GL	TG	-	112129	87238.6	98342.8	149533	164168	291644	1.29043	0.147847	2.03334	1.02385	up
LIPID-P-0915	C55H102O6	TG(16:0_18:1_18:1)	GL	TG	-	1.32117e+06	1.11828e+06	1.08915e+06	394517	514139	650604	1.44906	0.00321366	0.441892	-1.17824	down
LIPID-P-0980	C55H100O6	TG(16:0_18:1_18:2)	GL	TG	-	227623	197897	189482	51417.6	71852.6	99913.4	1.44645	0.00229352	0.362899	-1.46236	down
LIPID-P-0922	C56H104O6	TG(16:0_18:1_19:1)	GL	TG	-	83543.2	62740.1	54094	14872.6	38000.1	37895.7	1.22274	0.0356817	0.452988	-1.14246	down
LIPID-P-0924	C57H106O6	TG(16:0_18:1_20:1)	GL	TG	-	746035	684283	639407	177030	257541	457292	1.32289	0.0301951	0.430909	-1.21455	down
LIPID-P-0991	C57H104O6	TG(16:0_18:1_20:2)	GL	TG	-	429830	353998	313810	22992.9	116085	172996	1.20654	0.0105199	0.284314	-1.81444	down
LIPID-P-1105	C57H100O6	TG(16:0_18:1_20:4)	GL	TG	-	213294	165913	149329	30732.1	31323	50723.2	1.50201	0.011666	0.213379	-2.22851	down
LIPID-P-0858	C59H112O6	TG(16:0_18:1_22:0)	GL	TG	-	103050	103135	87194	57106.9	78356.1	156294	0.246852	0.987423	0.994468	-0.00800278	insig
LIPID-P-0935	C59H110O6	TG(16:0_18:1_22:1)	GL	TG	-	272751	251359	221911	63010.3	106909	160714	1.31238	0.0223005	0.443196	-1.17398	down
LIPID-P-1060	C59H106O6	TG(16:0_18:1_22:3)	GL	TG	-	794705	744656	645739	143444	238028	304184	1.44763	0.00147167	0.313787	-1.67214	down
LIPID-P-1114	C59H104O6	TG(16:0_18:1_22:4)	GL	TG	-	21713.6	24742.2	19641.5	8789.16	18793	9	0.801576	0.133504	0.417433	-1.26038	insig
LIPID-P-0941	C61H114O6	TG(16:0_18:1_24:1)	GL	TG	-	318524	279694	229609	77316.9	109976	179041	1.33001	0.0184231	0.442525	-1.17617	down
LIPID-P-0947	C63H118O6	TG(16:0_18:1_26:1)	GL	TG	-	93442.7	82979.8	66467.9	33114.8	42810.5	77937.8	1.0698	0.149738	0.633467	-0.658658	insig
LIPID-P-1048	C55H98O6	TG(16:0_18:2_18:2)	GL	TG	-	112174	94001.7	116454	48254.4	45032.1	109430	1.05075	0.188841	0.628328	-0.67041	insig
LIPID-P-1144	C57H98O6	TG(16:0_18:2_20:4)	GL	TG	-	111469	120055	112124	10068.8	15433.4	29455.6	1.47162	0.000816184	0.159924	-2.64454	down
LIPID-P-0853	C57H108O6	TG(16:0_20:0_18:1)	GL	TG	-	300128	272570	243231	140681	166499	325137	0.811245	0.401733	0.774965	-0.367796	insig
LIPID-P-2328	C57H104O6	TG(16:0_20:1_18:2)	TG	TG	-	637109	651063	530774	242115	285776	464979	1.30781	0.0361249	0.545849	-0.873426	insig
LIPID-P-0867	C61H116O6	TG(16:0_20:1_22:0)	GL	TG	-	30308.2	29055.1	24094.5	20114.3	23146.6	43483.1	0.0617044	0.896917	1.03938	0.0557169	insig
LIPID-P-2338	C59H108O6	TG(16:0_22:1_18:2)	TG	TG	-	133507	109342	110299	40250.2	70409	106516	1.07547	0.127881	0.61497	-0.701411	insig
LIPID-P-0859	C59H112O6	TG(16:0_24:0_16:1)	GL	TG	-	82205.4	61969	59014	9	9	9	1.54511	0.0113846	0.000132882	-12.8776	down
LIPID-P-0866	C61H116O6	TG(16:0_24:0_18:1)	GL	TG	-	109251	104367	101928	60977.9	51700.3	118841	0.921372	0.313588	0.733713	-0.446712	insig
LIPID-P-0871	C63H120O6	TG(16:0_26:0_18:1)	GL	TG	-	69148.6	57785.4	47710	31986.4	44252.8	83422.9	0.40778	0.787028	0.914215	-0.129395	insig
LIPID-P-0973	C53H96O6	TG(16:1_16:1_18:1)	GL	TG	-	564032	529137	474976	213171	221283	283076	1.50012	0.00126345	0.457566	-1.12795	down
LIPID-P-1038	C53H94O6	TG(16:1_16:1_18:2)	GL	TG	-	106087	106631	129586	28838.5	67447.8	124008	0.886012	0.276216	0.643565	-0.635841	insig
LIPID-P-0925	C57H106O6	TG(16:1_18:0_20:1)	GL	TG	-	1.39048e+06	1.42419e+06	1.0826e+06	308066	483435	724273	1.37535	0.00833403	0.388932	-1.36241	down
LIPID-P-0981	C55H100O6	TG(16:1_18:1_18:1)	GL	TG	-	697269	639474	598821	125314	233825	328366	1.37662	0.00866112	0.355196	-1.49331	down
LIPID-P-1044	C55H98O6	TG(16:1_18:1_18:2)	GL	TG	-	77029.8	99021.5	67550.8	32865	26061.3	77247.7	1.0923	0.143168	0.559002	-0.839075	insig
LIPID-P-1002	C59H108O6	TG(16:1_18:1_22:1)	GL	TG	-	49264.3	37553.7	48036.8	9	9	9	1.54431	0.00676683	0.000200215	-12.2862	down
LIPID-P-1007	C61H112O6	TG(16:1_18:1_24:1)	GL	TG	-	29847.6	42366.6	40291.7	9	9	9	1.54471	0.010507	0.000239987	-12.0248	down
LIPID-P-1095	C55H96O6	TG(16:1_18:2_18:2)	GL	TG	-	97778.9	85915.7	77292.6	14632.2	36911.7	19352.2	1.43241	0.00229793	0.271646	-1.8802	down
LIPID-P-0850	C56H106O6	TG(17:0_17:0_19:1)	GL	TG	-	24888.5	28789.6	16028.1	9	9	9	1.54557	0.0254203	0.00038734	-11.3341	down
LIPID-P-0802	C56H108O6	TG(17:0_18:0_18:0)	GL	TG	-	356329	296993	377115	761277	1.32105e+06	2.454e+06	1.38276	0.143147	4.40233	2.13827	up
LIPID-P-0921	C56H104O6	TG(17:0_18:1_18:1)	GL	TG	-	106897	113882	72059.4	9	9	9	1.54578	0.0171129	9.22012e-05	-13.4049	down
LIPID-P-0987	C56H102O6	TG(17:0_18:1_18:2)	GL	TG	-	115684	69695.8	63489.4	17340	37006.7	31517.2	1.3583	0.0673944	0.345016	-1.53526	down
LIPID-P-0984	C56H102O6	TG(17:1_18:1_18:1)	GL	TG	-	300117	250442	250177	68334.5	86523.1	191919	1.28003	0.0429123	0.433073	-1.20732	down
LIPID-P-1049	C56H100O6	TG(17:1_18:1_18:2)	GL	TG	-	62708.9	38308.8	25876.7	22420	8243.28	15375.9	1.24204	0.117062	0.362815	-1.46269	down
LIPID-P-1057	C58H104O6	TG(17:1_18:1_20:2)	GL	TG	-	66611.6	45742.3	41984.3	24700.1	12898.9	56735.2	0.909175	0.273208	0.611218	-0.710242	insig
LIPID-P-1013	C62H114O6	TG(17:1_18:1_24:1)	GL	TG	-	9900.23	5190.07	7810.24	1733.96	625.535	4651.99	1.18237	0.0442466	0.306172	-1.70759	down
LIPID-P-2327	C57H106O6	TG(18:0_16:1_20:1)	TG	TG	-	429615	454256	348401	175746	465932	693842	0.122101	0.841656	1.08379	0.116081	insig
LIPID-P-2329	C57H102O6	TG(18:0_16:2_20:2)	TG	TG	-	174007	215256	167389	36726.3	40448.8	81757.4	1.43885	0.00312034	0.285515	-1.80836	down
LIPID-P-2325	C56H104O6	TG(18:0_17:1_18:1)	TG	TG	-	625819	533217	204165	157930	235763	346854	0.882475	0.242008	0.543241	-0.880336	insig
LIPID-P-0804	C57H110O6	TG(18:0_18:0_18:0)	GL	TG	-	8.16651e+06	7.37135e+06	7.18443e+06	1.72541e+07	2.57936e+07	5.22777e+07	1.38484	0.148511	4.19524	2.06875	up
LIPID-P-0852	C57H108O6	TG(18:0_18:0_18:1)	GL	TG	-	1.44842e+06	1.38135e+06	1.27534e+06	397245	449110	1.01556e+06	1.28529	0.0558144	0.45356	-1.14063	down
LIPID-P-0926	C57H106O6	TG(18:0_18:1_18:1)	GL	TG	-	2.36779e+06	2.13231e+06	1.88729e+06	735889	1.09035e+06	1.73591e+06	1.21264	0.0659807	0.557685	-0.842477	insig
LIPID-P-0989	C57H104O6	TG(18:0_18:1_18:2)	GL	TG	-	665634	594501	571187	149322	304262	493787	1.14648	0.08811	0.517315	-0.950884	insig
LIPID-P-0930	C58H108O6	TG(18:0_18:1_19:1)	GL	TG	-	50764.2	36141.7	30211.9	2198.18	24343.8	29039	0.89487	0.122995	0.474573	-1.0753	insig
LIPID-P-0856	C59H112O6	TG(18:0_18:1_20:0)	GL	TG	-	119683	128183	96222.9	82430.7	98019.9	183955	0.00975075	0.853666	1.05905	0.0827651	insig
LIPID-P-0933	C59H110O6	TG(18:0_18:1_20:1)	GL	TG	-	507905	468310	458153	181061	252205	440650	1.13563	0.132537	0.609269	-0.714848	insig
LIPID-P-1062	C59H106O6	TG(18:0_18:1_20:3)	GL	TG	-	76556.9	60044.8	65351.9	22474	36317.5	44211.9	1.32302	0.0166843	0.510035	-0.971331	insig
LIPID-P-1116	C59H104O6	TG(18:0_18:1_20:4)	GL	TG	-	71851	59087.2	41284.2	3292.76	7535.16	9000.48	1.47914	0.0255956	0.115133	-3.11863	down
LIPID-P-1121	C61H108O6	TG(18:0_18:1_22:4)	GL	TG	-	49570.5	18581.5	33768.3	98698	138504	306029	1.36542	0.14402	5.32996	2.41412	up
LIPID-P-0934	C59H110O6	TG(18:0_18:2_20:0)	GL	TG	-	161465	172203	139224	81997.6	102699	175286	0.886569	0.314221	0.761236	-0.393584	insig
LIPID-P-2355	C59H106O6	TG(18:0_18:2_20:2)	TG	TG	-	351746	349571	294636	84827.6	100761	196257	1.38048	0.0132179	0.383397	-1.38309	down
LIPID-P-2356	C59H104O6	TG(18:0_18:2_20:3)	TG	TG	-	83232.9	107804	106873	18205.1	35062.1	45032.6	1.3915	0.00406398	0.329965	-1.59962	down
LIPID-P-1150	C59H102O6	TG(18:0_18:2_20:4)	GL	TG	-	134839	184533	105997	17796.8	12959.4	49449.5	1.40085	0.0215705	0.188556	-2.40694	down
LIPID-P-1113	C59H104O6	TG(18:0_18:3_20:2)	GL	TG	-	172256	150926	137971	40738.1	48470.3	56762.7	1.51824	0.00314195	0.316535	-1.65956	down
LIPID-P-0816	C63H122O6	TG(18:0_20:0_22:0)	GL	TG	-	65371	52277.2	54650.1	92491.4	97824.5	163733	1.34591	0.114067	2.05486	1.03904	up
LIPID-P-0873	C63H120O6	TG(18:0_20:1_22:0)	GL	TG	-	20361.8	17940.3	17096.2	6908.83	9307.18	19140.1	1.0264	0.211035	0.638218	-0.647879	insig
LIPID-P-0946	C63H118O6	TG(18:0_20:1_22:1)	GL	TG	-	53328	46973.3	39677.2	15387.7	21251.9	42228.6	1.13241	0.11332	0.563431	-0.827688	insig
LIPID-P-0940	C61H114O6	TG(18:0_22:0_18:2)	GL	TG	-	57412.7	49735.3	36557.9	12828.4	31735.9	67299.7	0.642787	0.585222	0.778424	-0.361372	insig
LIPID-P-2330	C57H100O6	TG(18:1_17:2_19:2)	TG	TG	-	508293	411504	588141	193553	201367	322664	1.36717	0.0175018	0.475871	-1.07136	down
LIPID-P-0988	C57H104O6	TG(18:1_18:1_18:1)	GL	TG	-	940602	939298	803545	174673	300513	401316	1.4264	0.00258622	0.326633	-1.61426	down
LIPID-P-1053	C57H102O6	TG(18:1_18:1_18:2)	GL	TG	-	318856	331445	297286	70119.4	145480	136167	1.41139	0.00660834	0.371223	-1.42964	down
LIPID-P-0994	C58H106O6	TG(18:1_18:1_19:1)	GL	TG	-	150959	162341	121682	28633.4	39252.8	54305	1.48012	0.00366917	0.280911	-1.83181	down
LIPID-P-0999	C59H108O6	TG(18:1_18:1_20:1)	GL	TG	-	1.24364e+06	1.21952e+06	1.17876e+06	215492	388285	629947	1.36825	0.019613	0.338756	-1.56168	down
LIPID-P-1009	C61H112O6	TG(18:1_18:1_22:1)	GL	TG	-	205610	193423	159347	54410.2	91352.2	122163	1.31109	0.0192748	0.479826	-1.05942	down
LIPID-P-1071	C61H110O6	TG(18:1_18:1_22:2)	GL	TG	-	84208.1	82334.4	86514.5	9	9	9	1.54512	0.000205357	0.000106695	-13.1942	down
LIPID-P-1017	C63H116O6	TG(18:1_18:1_24:1)	GL	TG	-	232701	239983	209122	57631.4	82727.6	108076	1.45841	0.00220666	0.364378	-1.45649	down
LIPID-P-1025	C65H120O6	TG(18:1_18:1_26:1)	GL	TG	-	107882	98956.5	83915.1	33699.4	44671	66362.6	1.34704	0.0178177	0.497785	-1.0064	down
LIPID-P-1104	C57H100O6	TG(18:1_18:2_18:2)	GL	TG	-	62906.9	57798.9	74481.1	7710.13	15971.2	31299.5	1.33415	0.00708524	0.281683	-1.82786	down
LIPID-P-1142	C57H98O6	TG(18:1_18:2_18:3)	GL	TG	-	38257.3	28844.5	38316.4	8304.18	17628.1	52461.5	0.713929	0.575093	0.743645	-0.427313	insig
LIPID-P-0997	C59H108O6	TG(18:1_18:2_20:0)	GL	TG	-	124296	93457.7	99825.3	30502.9	56451.2	108332	0.974458	0.209488	0.614921	-0.701526	insig
LIPID-P-1061	C59H106O6	TG(18:1_18:2_20:1)	GL	TG	-	562409	421315	459060	90647.4	158217	191075	1.4396	0.00421747	0.304924	-1.71348	down
LIPID-P-1111	C59H104O6	TG(18:1_18:2_20:2)	GL	TG	-	158503	142717	131205	50099.4	75468.6	82169.1	1.4233	0.00454831	0.4804	-1.05769	down
LIPID-P-1176	C59H100O6	TG(18:1_18:2_20:4)	GL	TG	-	150398	126429	113027	14542.1	35306.4	57309.1	1.3443	0.0048494	0.274866	-1.8632	down
LIPID-P-1010	C61H112O6	TG(18:1_18:2_22:0)	GL	TG	-	59112.7	51660.1	53669.3	19104.3	23437.3	40245.1	1.31791	0.0400593	0.50344	-0.990108	insig
LIPID-P-1123	C61H108O6	TG(18:1_18:2_22:2)	GL	TG	-	27709.8	21000.3	20365.3	9	9	9	1.54502	0.0102602	0.000390877	-11.321	down
LIPID-P-1011	C61H112O6	TG(18:1_20:1_20:1)	GL	TG	-	292307	296634	244623	72656.4	109681	163790	1.37585	0.0103082	0.415237	-1.26799	down
LIPID-P-2373	C61H110O6	TG(18:1_20:1_20:2)	TG	TG	-	114212	102184	79927.6	23221.1	54545.2	75520.4	1.11935	0.0681881	0.517294	-0.950943	insig
LIPID-P-1016	C63H116O6	TG(18:1_20:1_22:1)	GL	TG	-	376494	335551	297725	75865.9	129131	175826	1.38909	0.00548515	0.377138	-1.40684	down
LIPID-P-1024	C65H120O6	TG(18:1_20:1_24:1)	GL	TG	-	59007.6	53641.6	46644.6	13866.1	23414.5	31085.9	1.35917	0.0099897	0.429185	-1.22033	down
LIPID-P-1072	C61H110O6	TG(18:1_22:1_18:2)	GL	TG	-	69707.3	69795.6	57513.5	17394.3	34781.6	41694.7	1.28278	0.0231374	0.476461	-1.06957	down
LIPID-P-1075	C63H114O6	TG(18:1_24:1_18:2)	GL	TG	-	127141	131604	21047.7	39164.3	49543.7	92837.7	0.295659	0.473879	0.648859	-0.624023	insig
LIPID-P-1169	C57H96O6	TG(18:2_18:2_18:3)	GL	TG	-	27128.1	19264.3	38133.4	22437.9	42025.5	23124	0.109913	0.909666	1.03622	0.0513301	insig
LIPID-P-1117	C59H104O6	TG(18:2_18:2_20:1)	GL	TG	-	80877.8	60883.1	55533.8	30251.3	32522.2	29287	1.4793	0.0432185	0.466614	-1.0997	down
LIPID-P-1152	C59H102O6	TG(18:2_18:2_20:2)	GL	TG	-	61966.7	58336.4	55196.4	10548.1	15393.2	38748.7	1.28464	0.0454458	0.368605	-1.43985	down
LIPID-P-2336	C58H104O6	TG(19:0_18:2_18:2)	TG	TG	-	34040	37819.4	26102.7	4533.04	6547.03	10111.9	1.47539	0.00794683	0.216328	-2.20871	down
LIPID-P-2339	C59H106O6	TG(20:0_18:2_18:2)	TG	TG	-	380306	337442	270345	94519.3	104602	162143	1.45224	0.0082701	0.365618	-1.45159	down
LIPID-P-0815	C63H122O6	TG(20:0_20:0_20:0)	GL	TG	-	89539.1	64282.8	71791.7	123227	133253	182320	1.40101	0.0447531	1.94492	0.959711	insig
LIPID-P-1001	C59H108O6	TG(20:1_18:2_18:0)	GL	TG	-	223280	207407	184373	76113.9	106975	190165	1.12146	0.130767	0.606858	-0.72057	insig
LIPID-P-1079	C65H118O6	TG(20:1_24:1_18:2)	GL	TG	-	45248.1	41886.5	30642	13025.1	18904.6	21825.4	1.39806	0.0217312	0.456416	-1.13158	down
LIPID-P-1005	C60H110O6	TG(21:0_18:1_18:2)	GL	TG	-	54929.7	40003.2	45403.2	10921.6	8105.58	22828.6	1.38459	0.00640445	0.298254	-1.74539	down
LIPID-P-0939	C61H114O6	TG(22:0_18:1_18:1)	GL	TG	-	47595.2	44314.5	41596.9	7872.81	22752.3	39906.3	1.02164	0.147211	0.528299	-0.920574	insig
LIPID-P-0945	C63H118O6	TG(24:0_18:1_18:1)	GL	TG	-	71998.5	64695	59600.4	26015	32542	53560.9	1.25346	0.060634	0.571173	-0.807999	insig
LIPID-P-1020	C63H116O6	TG(24:0_18:1_18:2)	GL	TG	-	30621.9	22632	20076.8	10122.5	16209.7	28619.6	0.759118	0.398184	0.749371	-0.416248	insig
LIPID-P-0949	C65H122O6	TG(24:0_18:1_20:1)	GL	TG	-	28087	23498.3	18093.1	8332.58	9326.59	28906.3	0.867374	0.375579	0.668291	-0.581452	insig
LIPID-N-0016	C26H45NO6S	Taurochenodeoxycholic acid	ST	BA	516-35-8	95211	80678.4	74239	99733.9	102594	210157	1.00749	0.273288	1.64909	0.721674	insig
LIPID-N-0010	C24H40O5	Ursocholic acid	ST	BA	2955-27-3	161857	128788	154948	177903	211679	393984	1.10232	0.233411	1.75847	0.814325	insig
LIPID-N-0014	C24H38O3	lithocholic acid-3-sulfate	ST	BA	34669-57-3	71518.7	44318.9	56177.4	62661.8	51834.1	122698	0.643967	0.433821	1.37891	0.463529	insig
