# Supplementary material for: Helicobacter pylori CagA-mediated ether lipid biosynthesis promotes ferroptosis susceptibility in gastric cancer
Source: Exp Mol Med. 2024 Feb 21;56(2):441–52. doi: 10.1038/s12276-024-01167-5 (PMC10907675; doi:10.1038/s12276-024-01167-5)
Supplement: Supplementary file 3 — Supplementary Table 7 [file 12276_2024_1167_MOESM3_ESM.xlsx]

## Sheet: Sheet1
Index	Formula	Compounds	Class I	Class II	CAS	Vector+Vehicle-1	Vector+Vehicle-2	Vector+Vehicle-3	Vector+U0126-1	Vector+U0126-2	Vector+U0126-3	CagA+Vehicle-1	CagA+Vehicle-2	CagA+Vehicle-3	CagA+U0126-1	CagA+U0126-2	CagA+U0126-3	VIP	P-value	Type
LIPID-N-0032	C20H30O3	15-oxoETE	FA	Eicosanoid	81416-72-0	5141.98	7675.59	5352.17	6284.26	8993.57	7301.53	10940.7	8604.74	4815.38	7041	6338.73	2327.85	0.370647	0.419219	insig
LIPID-P-1589	C44H77O10P	BMP(18:1_20:4)	GP	BMP	-	123471	120408	51787.4	76908.7	70851.4	115535	85600.5	86004.5	108146	115961	90163.5	80377.2	0.161873	0.962933	insig
LIPID-P-1599	C46H77O10P	BMP(18:1_22:6)	GP	BMP	-	63214.2	83100.5	41057.7	63669.9	55971	75872.6	60188.7	52833.4	75550.2	56524	69475.1	68675.2	0.241841	0.991884	insig
LIPID-P-0056	C43H76O2	CE(16:0)	ST	CE	601-34-3	16182.2	18022.1	15353.9	19334.3	16352.3	20546.6	27748.6	25074.5	23370.7	26777.3	17554.1	17890	1.01247	0.0410718	sig
LIPID-P-0066	C45H78O2	CE(18:1)	ST	CE	303-43-5	56450.4	33798.2	31711.3	48153.8	63962.5	72699.9	97463	115006	102968	100485	79450.3	81053	1.56785	0.000762039	sig
LIPID-P-0068	C47H82O2	CE(20:1)	ST	CE	70832-37-0	18808.6	21009	11548.5	13095.8	18409.4	13506.7	62301.6	68840.7	78021.1	71549.2	30874.6	54823.3	1.46675	0.000791744	sig
LIPID-P-0083	C47H76O2	CE(20:4)	ST	CE	604-34-2	14748.7	7244.98	13980.3	19376.2	14123.3	20233.3	8467.29	11341.9	21630.9	10024.3	30512.3	15075.8	0.472328	0.612561	insig
LIPID-P-0069	C49H86O2	CE(22:1)	ST	CE	-	5767.41	8258.65	5607.02	7106.96	5569.33	4667.61	22392.9	25446.5	31482.3	32383.5	11496.9	21222.6	1.46387	0.00455944	sig
LIPID-P-1252	C53H92O2	CE(26:2)	ST	CE	-	6728.61	11134.1	6197.62	4724.86	7136.78	5238.94	24843.6	31049.7	37226.9	31263.6	12889.9	22875.8	1.36487	0.0018471	sig
LIPID-P-0019	C19H35NO6	Carnitine C12:1-2OH	FA	CAR	-	86571.4	94970.5	81762.9	57161.8	61465.1	80000.8	83386.8	75750	93752.4	87999.9	78684.1	71205.8	0.105721	0.0884457	insig
LIPID-P-0017	C21H41NO4	Carnitine C14:0	FA	CAR	25597-07-3	18043.2	17135.1	11204.2	33135.9	28585.1	27343.6	166193	169837	202906	265412	76349.5	154551	1.71687	0.00499787	sig
LIPID-P-0021	C23H45NO4	Carnitine C16:0	FA	CAR	2364-67-2	71255.7	81146.2	58081.4	153677	148585	130530	511429	545857	584988	813683	253661	427817	1.70203	0.00735126	sig
LIPID-P-0039	C23H43NO4	Carnitine C16:1	FA	CAR	-	11261.2	11564.7	3246.45	20962.4	30051.4	15800.3	204213	199936	251622	270805	96552	146441	1.71943	0.00121594	sig
LIPID-P-0023	C25H49NO4	Carnitine C18:0	FA	CAR	25597-09-5	28003.9	31560.6	24008.3	48478.2	50226	40748.2	128194	177643	214246	208025	64126	130222	1.59228	0.00801136	sig
LIPID-P-0042	C25H47NO4	Carnitine C18:1	FA	CAR	38677-66-6	87318.4	116444	70182.4	182418	233268	174874	1.18857e+06	1.25864e+06	1.23917e+06	1.81398e+06	511288	843677	1.70943	0.00643318	sig
LIPID-P-0045	C25H47NO5	Carnitine C18:1-OH	FA	CAR	-	1874.34	4600.13	1309.87	6138.45	7240.48	6610.66	26270.8	13499.4	21630.7	50185.3	15933	14258.6	1.70189	0.0732991	sig
LIPID-P-0049	C25H45NO4	Carnitine C18:2	FA	CAR	36816-10-1	7114.81	4020.22	2532.61	6410.33	12677.6	5219.66	75234.3	60325.4	77929.6	95805.4	27288.1	36471.1	1.63463	0.00650206	sig
LIPID-P-0024	C27H53NO4	Carnitine C20:0	FA	CAR	-	2927.63	4033.5	3570.89	3822.38	5393.47	4927.98	47012	116449	183066	94593.4	10514.6	56611.8	1.46184	0.0271333	sig
LIPID-P-1284	C29H57NO4	Carnitine C22:0	FA	CAR	-	6287.23	4485.61	658.263	2314.59	4857.48	2866.55	28203.4	66294	94356.2	53800.9	5878.02	26355.1	1.32397	0.022829	sig
LIPID-P-0044	C29H55NO4	Carnitine C22:1	FA	CAR	-	35272.7	34432.3	30804.5	34766.1	28133.4	33256.2	28943.8	30051.6	26758.3	30155.1	22959.6	28459.4	1.39661	0.0957035	sig
LIPID-P-0002	C9H17NO4	Carnitine C2:0	FA	CAR	3040-38-8	45439.7	50771.1	28792.3	299571	62981.9	34150.4	112913	65059.7	87379.9	121642	78743.9	62936.1	0.76625	0.568264	insig
LIPID-P-0003	C10H19NO4	Carnitine C3:0	FA	CAR	17298-37-2	21620.8	22445	17916.6	29146.9	18255.7	20871	34839.9	32066.5	33543.8	41257	18300.9	20232.8	0.710495	0.21043	insig
LIPID-P-0004	C11H21NO4	Carnitine C4:0	FA	CAR	25576-40-3	18949.7	16903.7	12616.1	32424.5	16563.7	18795	24454.6	16834.3	24121.8	23131.7	11658.9	12659.9	0.164764	0.407646	insig
LIPID-P-0005	C12H23NO4	Carnitine C5:0	FA	CAR	31023-24-2	510034	518384	420753	353890	384996	426277	455729	533370	450178	379894	363814	416245	0.719177	0.0313837	insig
LIPID-P-0028	C12H21NO4	Carnitine C5:1	FA	CAR	64681-36-3	10487.5	15038	14731.9	9738.43	10828.5	8500.48	15172.7	10787.1	12844	12152.4	12213.3	8896.44	0.360205	0.167636	insig
LIPID-P-0030	C12H19NO6	Carnitine C5:1-2OH	FA	CAR	-	1.05073e+07	1.14142e+07	9.73136e+06	7.96498e+06	8.60077e+06	9.78925e+06	1.17115e+07	9.44881e+06	1.01511e+07	9.26549e+06	8.16985e+06	8.73357e+06	0.760013	0.0586764	insig
LIPID-P-0011	C13H23NO6	Carnitine C6-2OH	FA	CAR	102673-95-0	182556	183194	148323	134894	142863	169815	174732	181823	158366	147132	136766	140724	0.780928	0.0864789	insig
LIPID-P-0009	C13H25NO5	Carnitine C6-OH	FA	CAR	-	118895	123341	101669	82651.7	94275	102074	128372	104748	106439	96476.7	81174.1	93366.4	0.831418	0.0442285	insig
LIPID-P-0007	C13H25NO4	Carnitine C6:0	FA	CAR	6418-78-6	24337.4	25357.9	21276.1	16897.2	16900.9	19372.4	26656.8	21214.1	23666.4	27823.8	17197.8	20863.8	0.021904	0.15948	insig
LIPID-P-0010	C15H29NO4	Carnitine C8:0	FA	CAR	25243-95-2	30516.2	41070.4	30813.6	30822.5	22642.7	24963.1	38242.8	58056.2	40640.7	29001	23008.5	24226.6	0.265704	0.0202216	insig
LIPID-P-2003	C32H63NO3	Cer(d14:0/18:1)	SP	Cer-NDS	-	25331.7	19890	14280.8	17708	31744.2	22479.8	25985	26447.9	26803.3	18671.2	34417.5	24173.4	0.87726	0.566707	insig
LIPID-P-2042	C34H67NO3	Cer(d15:1/19:0)	SP	Cer-NS	-	9	9	9	7414.48	4287.12	6693.66	7361.04	9540.79	15273.2	14625.3	8792.53	1246.45	1.4767	0.0547191	sig
LIPID-P-2005	C34H69NO3	Cer(d16:0/18:0)	SP	Cer-NDS	-	43222.1	33650.7	31455.1	31342.7	45858.6	62434.3	55288.2	51467.1	37237.3	61449.4	68374.4	52106.5	1.37076	0.111004	sig
LIPID-P-2006	C34H67NO3	Cer(d16:0/18:1)	SP	Cer-NDS	-	333404	381049	300780	316357	352355	476511	510469	457044	578015	499755	528339	537837	1.60662	0.00806012	sig
LIPID-P-2007	C34H65NO3	Cer(d16:0/18:2)	SP	Cer-NDS	-	7908.05	6186.77	4857.13	5689.52	9308.14	10499.2	22941.5	5510.18	21103.1	12308.3	15846.5	11346.1	1.19169	0.144511	sig
LIPID-P-2008	C35H71NO3	Cer(d16:0/19:0)	SP	Cer-NDS	-	37782.3	27954.2	38854.8	21097.4	20005.4	33037.3	59693.4	32690.6	54337	27335.5	22924.3	25662.3	0.204032	0.0283597	insig
LIPID-P-2009	C35H69NO3	Cer(d16:0/19:1)	SP	Cer-NDS	-	1.61332e+06	1.42811e+06	1.61584e+06	1.31658e+06	1.11549e+06	1.49656e+06	2.5067e+06	1.45108e+06	2.0279e+06	1.51838e+06	1.19749e+06	1.20372e+06	0.175056	0.069901	insig
LIPID-P-2012	C37H75NO3	Cer(d16:0/21:0)	SP	Cer-NDS	-	211295	199779	199520	158073	152408	198730	360860	228308	238693	201465	143209	160274	0.152346	0.0428389	insig
LIPID-P-0126	C32H63NO3	Cer(d16:1/16:0)	SP	Cer-NS	-	45557.9	33859	28462.2	41475.8	49390.9	60432.4	56352	78036.2	50005.2	66378.6	98819.5	50629.5	1.51794	0.102474	sig
LIPID-P-0127	C34H67NO3	Cer(d16:1/18:0)	SP	Cer-NS	-	8798.06	8768.53	14004	11416.6	2662.25	16557.5	17264.2	21265.5	19788.8	20349.5	18885.8	23772.9	1.09554	0.0217468	sig
LIPID-P-0129	C38H75NO3	Cer(d16:1/22:0)	SP	Cer-NS	-	25893.6	30759	23202.4	25422.4	27073.2	29853.5	40811.8	41149.1	43985.8	38285	30324.3	31647.1	1.19496	0.00126986	sig
LIPID-P-0130	C39H77NO3	Cer(d16:1/23:0)	SP	Cer-NS	-	6553.19	4754.06	9201.55	9885.51	9881.11	4636.72	8787.81	16213.2	13122.5	15685.9	10546.9	9101.32	1.19543	0.144674	sig
LIPID-P-0131	C40H79NO3	Cer(d16:1/24:0)	SP	Cer-NS	-	66870.4	51012.4	27292.6	30716.1	28293.9	32148.8	40479.8	46437.1	49964.5	55883.5	48320.6	48865.9	0.589978	0.151268	insig
LIPID-P-0132	C40H77NO3	Cer(d16:1/24:1)	SP	Cer-NS	-	82218.1	72393.9	65635.8	73840.8	77737.7	72813	93068.4	123005	108839	121185	87751.9	131796	1.55773	0.0146847	sig
LIPID-P-2047	C42H83NO3	Cer(d16:1/26:0)	SP	Cer-NS	-	37225.5	11110	30843.1	15998.2	20913.1	28546.5	36590.9	30606.8	24002	44069.7	26777.6	21601.3	0.597372	0.678021	insig
LIPID-P-2048	C42H81NO3	Cer(d16:1/26:1)	SP	Cer-NS	-	78486.6	51351.4	32846.2	22540.9	26777.5	48911.6	50140.8	63041.5	86225.4	50114.1	71764.7	63627.1	0.71646	0.158159	insig
LIPID-P-2049	C31H61NO3	Cer(d17:1/14:0)	SP	Cer-NS	-	40906.7	42733.9	30252.7	39573.9	42810.9	38538.6	48489.2	49206.5	41786.4	48532	51268.8	30104.5	0.667182	0.517359	insig
LIPID-P-2482	C32H61NO4	Cer(d17:1/15:1(2OH))	SP	Cer-AS	-	142301	123200	123461	127827	119899	155796	110325	112402	140682	106495	122580	139405	0.528177	0.727048	insig
LIPID-P-2051	C33H65NO3	Cer(d17:1/16:0)	SP	Cer-NS	-	305823	359577	294812	357049	436351	449089	444442	489709	538103	622765	480063	491980	1.7055	0.00703805	sig
LIPID-P-2484	C33H61NO4	Cer(d17:1/16:2(2OH))	SP	Cer-AS	-	25715	15700.5	23004.1	11369.9	17351.6	16623.9	25879.5	27618.3	31021.6	21988.3	12640.4	21449.7	0.124565	0.0291672	insig
LIPID-P-2052	C34H67NO3	Cer(d17:1/17:0)	SP	Cer-NS	-	15171.3	10568.4	7779.54	14858.8	10409.3	12666.7	13711.6	13549.4	7913.35	16453.1	11409.9	12531.6	0.502117	0.80173	insig
LIPID-P-2053	C35H69NO3	Cer(d17:1/18:0)	SP	Cer-NS	-	20691.2	23639.5	33749.7	37868.1	34386.1	40319.2	54691	37418	47027.4	44731.6	40814.1	49368.9	1.48637	0.0126481	sig
LIPID-P-2055	C37H73NO3	Cer(d17:1/20:0)	SP	Cer-NS	-	18124.8	18862.6	16766	20795.8	24365	18816.7	30855.3	29413.8	27454.8	30671.6	20213	25185.2	1.35233	0.0109437	sig
LIPID-P-2057	C39H77NO3	Cer(d17:1/22:0)	SP	Cer-NS	-	16937.5	22095.3	19534.3	17841.7	15524.7	16649.2	35068.8	35969.6	36719.2	26062.9	16855.7	19103.4	0.609539	0.000130825	insig
LIPID-P-2060	C40H77NO3	Cer(d17:1/23:1)	SP	Cer-NS	-	38653.8	50842	37935.1	29650.2	31595.9	25936.3	57410.2	69764	68385.1	42768.5	46930.9	45849.1	0.733071	0.000237524	insig
LIPID-P-2061	C41H81NO3	Cer(d17:1/24:0)	SP	Cer-NS	-	29455.3	32032.6	22077.7	19060.5	10237.9	40634	42023.3	35611.1	30732	27155.3	29430.1	29964.7	0.417194	0.401913	insig
LIPID-P-2062	C41H79NO3	Cer(d17:1/24:1)	SP	Cer-NS	-	289540	303543	233914	267142	334199	311935	405727	412670	460598	500303	365993	490934	1.66848	0.0041442	sig
LIPID-P-2065	C42H81NO3	Cer(d17:1/25:1)	SP	Cer-NS	-	326002	134278	85745.8	48027.8	91235.8	69381.2	140098	178959	174178	123613	91422.3	99847.9	0.131072	0.210471	insig
LIPID-P-0102	C34H69NO3	Cer(d18:0/16:0)	SP	Cer-NDS	-	274451	237570	263802	341314	366674	509868	358501	367581	369487	503305	463759	452702	1.57782	0.0039485	sig
LIPID-P-0103	C36H73NO3	Cer(d18:0/18:0)	SP	Cer-NDS	-	25928.2	24477.3	33114.2	24320	30275.2	39276.4	41260.6	56343	44732	63101.6	35299.8	39867.1	1.37462	0.0767081	sig
LIPID-P-2017	C36H71NO3	Cer(d18:0/18:1)	SP	Cer-NDS	-	17374.6	20684.1	20463.6	22994.2	24585.3	27468.2	51770.9	40470.9	33912.7	50878.6	35046.4	43349.7	1.72127	0.00309263	sig
LIPID-P-2019	C37H73NO3	Cer(d18:0/19:1)	SP	Cer-NDS	-	535413	557820	492065	412874	394734	579467	770979	529080	708767	575055	443027	477697	0.176509	0.0897925	insig
LIPID-P-0104	C38H77NO3	Cer(d18:0/20:0)	SP	Cer-NDS	-	17673.1	14173.7	12863.9	19462.5	19849.7	24917.2	17474.2	23672.9	23333.7	28006.3	29216.1	22362	1.58998	0.0145022	sig
LIPID-P-0106	C42H85NO3	Cer(d18:0/24:0)	SP	Cer-NDS	-	352262	108176	121005	167733	173005	172161	170941	172871	263982	277819	107863	175895	0.164269	0.972335	insig
LIPID-P-0107	C42H83NO3	Cer(d18:0/24:1)	SP	Cer-NDS	-	755653	316315	283804	381976	405487	524644	441329	320641	485550	506576	637579	508275	0.661754	0.701662	insig
LIPID-P-2070	C30H59NO3	Cer(d18:1/12:0)	SP	Cer-NS	-	49637.9	29396.4	31650.5	54366.8	61895.8	44781.5	19106.3	35877.8	41734.8	40573.7	51552.3	60485.9	0.344808	0.0935175	insig
LIPID-P-2499	C31H59NO4	Cer(d18:1/13:1(2OH))	SP	Cer-AS	-	536568	584172	718396	445968	833939	847094	748515	579479	690323	831631	781085	622397	0.653826	0.708496	insig
LIPID-P-0108	C32H63NO3	Cer(d18:1/14:0)	SP	Cer-NS	-	311671	308150	271559	278166	378379	400375	295665	397662	314822	428421	469625	355611	1.28354	0.111416	sig
LIPID-P-2500	C33H65NO4	Cer(d18:1/15:0(2OH))	SP	Cer-AS	-	40624.6	98757.1	91840.4	60489.2	50497.7	61816.6	117624	93015.5	122127	92938.3	70296.9	57120.9	0.396599	0.0607757	insig
LIPID-P-2071	C33H65NO3	Cer(d18:1/15:0)	SP	Cer-NS	-	78095.7	73740.8	59322	58486.3	62531.5	67255	78682.9	73524.1	90122.3	107637	89132.9	67406.3	1.09452	0.131497	sig
LIPID-P-2501	C33H63NO4	Cer(d18:1/15:1(2OH))	SP	Cer-AS	-	1.6837e+07	1.64531e+07	1.21494e+07	1.35833e+07	1.41712e+07	1.79538e+07	2.09205e+07	1.47837e+07	1.52424e+07	1.43561e+07	1.42152e+07	1.45502e+07	0.0334478	0.63042	insig
LIPID-P-0109	C34H67NO3	Cer(d18:1/16:0)	SP	Cer-NS	-	8.76813e+06	8.17368e+06	4.96683e+06	5.90722e+06	6.67928e+06	8.76791e+06	9.26584e+06	7.71771e+06	9.82989e+06	9.55936e+06	9.11118e+06	9.78285e+06	1.16852	0.169481	sig
LIPID-P-2503	C34H65NO4	Cer(d18:1/16:1(2OH))	SP	Cer-AS	-	75589.3	108029	80991.8	77862.5	72699.7	87615	129541	141011	125553	87564.1	70968.4	100746	0.420968	0.00359685	insig
LIPID-P-0120	C34H65NO3	Cer(d18:1/16:1)	SP	Cer-NS	141980-53-2	116072	128840	96466.5	114994	82353.9	119715	136777	90084.7	92261.2	97327.2	82352.7	104347	0.773901	0.694886	insig
LIPID-P-2504	C34H63NO4	Cer(d18:1/16:2(2OH))	SP	Cer-AS	-	49311.1	33930.4	53786.9	38689.5	23057.6	46682.3	59139	33712.8	41340.4	39189.7	41276.4	43923.3	0.0652898	0.681297	insig
LIPID-P-0110	C35H69NO3	Cer(d18:1/17:0)	SP	Cer-NS	-	68735.1	87042.4	59680.4	76360.4	74703.4	89387.5	116815	72252.2	84359.1	101849	77037.1	94766.7	1.01644	0.398699	sig
LIPID-P-0111	C36H71NO3	Cer(d18:1/18:0)	SP	Cer-NS	-	395447	405673	313207	500037	385738	518999	665039	685593	701147	881558	608260	761070	1.7437	0.00144104	sig
LIPID-P-0121	C36H69NO3	Cer(d18:1/18:1)	SP	Cer-NS	-	51959.8	37315.4	31458.1	8822.09	46932	53484.9	68377.4	43437.9	26579.3	46017.9	76122.9	59770.5	0.69228	0.442735	insig
LIPID-P-2507	C37H71NO4	Cer(d18:1/19:1(2OH))	SP	Cer-AS	-	233304	227453	198393	188485	242234	254853	168013	184238	224471	186574	198665	202849	0.856054	0.28517	insig
LIPID-P-0113	C38H75NO3	Cer(d18:1/20:0)	SP	Cer-NS	-	159608	158976	135491	164724	176360	167910	258925	269773	287034	365417	192813	302063	1.60746	0.01183	sig
LIPID-P-0122	C38H73NO3	Cer(d18:1/20:1)	SP	Cer-NS	-	32972.7	35512.7	21810.4	36626	30040.9	42144.4	31084.5	45355.4	14984.3	62713.7	44040.5	50707.6	0.863404	0.0826794	insig
LIPID-P-2510	C39H77NO4	Cer(d18:1/21:0(2OH))	SP	Cer-AS	-	123673	60764.1	54259	63902.7	58741.1	84249.9	86101.7	92457.5	98357.8	100026	76100.1	112053	0.879603	0.47849	insig
LIPID-P-2511	C39H75NO4	Cer(d18:1/21:1(2OH))	SP	Cer-AS	-	1.29018e+06	1.44268e+06	1.45079e+06	1.58504e+06	1.44538e+06	1.68713e+06	1.31821e+06	1.56733e+06	1.46862e+06	1.20203e+06	1.25763e+06	1.42755e+06	0.664005	0.0918832	insig
LIPID-P-0115	C40H79NO3	Cer(d18:1/22:0)	SP	Cer-NS	-	857461	586626	404008	830303	780471	756103	698161	792464	840278	792880	780968	789550	0.959547	0.297459	insig
LIPID-P-2513	C40H77NO4	Cer(d18:1/22:1(2OH))	SP	Cer-AS	-	62529.7	56423.1	47060.5	54698.6	24813.8	77528.4	38516.2	60118.5	48285.9	35962.8	52257.8	40848.4	0.553626	0.787919	insig
LIPID-P-0123	C40H77NO3	Cer(d18:1/22:1)	SP	Cer-NS	-	306967	269802	243970	245699	198986	308618	382890	427413	427781	517920	461265	499656	1.62484	0.000123388	sig
LIPID-P-2514	C40H75NO4	Cer(d18:1/22:2(2OH))	SP	Cer-AS	-	369620	360184	382299	309549	443611	504158	334824	294264	376098	277103	364253	330316	0.814985	0.260705	insig
LIPID-P-2515	C41H81NO4	Cer(d18:1/23:0(2OH))	SP	Cer-AS	-	15948.7	15512.3	7127.98	18812.8	11176.9	16712.8	10009.2	12705.5	16180.9	12020.7	9754.81	12191.3	0.299218	0.567872	insig
LIPID-P-0116	C41H81NO3	Cer(d18:1/23:0)	SP	Cer-NS	67605-84-9	502788	192979	157549	214367	262911	300670	236228	256803	316402	335824	305349	302336	0.599965	0.91203	insig
LIPID-P-2074	C41H79NO3	Cer(d18:1/23:1)	SP	Cer-NS	-	358477	365256	317404	401137	361420	465458	481334	532001	491215	537729	577402	578330	1.83729	0.000242855	sig
LIPID-P-1559	C42H83NO4	Cer(d18:1/24:0(2OH))	SP	Cer-AS	-	116319	100597	93746.3	85229.2	93224.2	66810.3	140712	152015	145657	138800	137561	125179	1.19699	0.000199955	sig
LIPID-P-0117	C42H83NO3	Cer(d18:1/24:0)	SP	Cer-NS	-	6.64879e+06	2.69476e+06	2.03766e+06	3.51409e+06	2.69581e+06	3.36302e+06	2.50341e+06	4.51435e+06	4.84954e+06	4.71494e+06	3.57198e+06	3.83937e+06	0.533122	0.886004	insig
LIPID-P-0124	C42H81NO3	Cer(d18:1/24:1)	SP	Cer-NS	-	9.90848e+06	8.07257e+06	5.75147e+06	8.28481e+06	8.01466e+06	9.68741e+06	9.19237e+06	9.16592e+06	9.31058e+06	9.51916e+06	1.20221e+07	7.94753e+06	1.00073	0.502405	sig
LIPID-P-2075	C42H79NO3	Cer(d18:1/24:2)	SP	Cer-NS	-	725702	637968	558186	625821	653906	753568	839531	985015	1.0686e+06	913506	978007	940550	1.63991	0.00168882	sig
LIPID-P-0118	C43H85NO3	Cer(d18:1/25:0)	SP	Cer-NS	-	535587	181009	188026	218138	201807	245232	205461	91176.2	181655	204740	251627	234246	0.471298	0.487874	insig
LIPID-P-2076	C43H83NO3	Cer(d18:1/25:1)	SP	Cer-NS	-	873289	301697	294367	304950	372474	439838	373877	434708	417917	491673	488452	505319	0.442309	0.769433	insig
LIPID-P-0119	C44H87NO3	Cer(d18:1/26:0)	SP	Cer-NS	-	439123	209543	140449	220463	150761	280931	188438	193698	237501	224022	278321	260858	0.170126	0.823024	insig
LIPID-P-0125	C44H85NO3	Cer(d18:1/26:1)	SP	Cer-NS	-	2.44634e+06	914436	643912	941820	945399	1.17963e+06	661261	970535	932424	1.11254e+06	1.11999e+06	1.04119e+06	0.163566	0.705496	insig
LIPID-P-2519	C44H83NO4	Cer(d18:1/26:2(2OH))	SP	Cer-AS	-	244148	249882	234314	155586	191181	266087	283934	226562	263466	205154	238443	220754	0.0311672	0.279774	insig
LIPID-P-2077	C44H83NO3	Cer(d18:1/26:2)	SP	Cer-NS	-	601690	310897	256145	303792	331115	391326	302662	378542	372583	424495	459475	474179	0.686025	0.537962	insig
LIPID-P-2078	C46H91NO3	Cer(d18:1/28:0)	SP	Cer-NS	-	57096.8	35158.2	22131.2	13769.1	39265.2	23722.9	31832	38247.7	42279.5	49563.4	30262.7	32402.3	0.351058	0.572047	insig
LIPID-P-0133	C32H61NO3	Cer(d18:2/14:0)	SP	Cer-NS	-	64437.1	53974.1	47048.7	15569.5	28454.8	69412	68990.7	70427.6	96620.8	54589	55431.2	32351.9	0.195457	0.10487	insig
LIPID-P-0134	C34H65NO3	Cer(d18:2/16:0)	SP	Cer-NS	-	171586	224058	159495	210339	172613	187522	360021	297030	293966	155419	243172	201101	0.615278	0.00469645	insig
LIPID-P-0136	C36H69NO3	Cer(d18:2/18:0)	SP	Cer-NS	-	19017.2	20426	13834.2	13891.6	18898.7	20318.1	38529.9	32031	13784.9	44477.5	29849.7	41884.4	1.40761	0.0327231	sig
LIPID-P-0137	C38H73NO3	Cer(d18:2/20:0)	SP	Cer-NS	-	23900.5	17005	20874	12216.9	9447.07	16542.1	28789.4	31295	30492.2	14571.8	18864.5	17890.9	0.202953	0.00037648	insig
LIPID-P-2530	C39H73NO4	Cer(d18:2/21:1(2OH))	SP	Cer-AS	-	146026	127966	100435	79017.2	84581.2	83441.8	93544.1	80194.4	95927	53228.9	53817.2	40356.9	1.66964	0.000727664	sig
LIPID-P-0139	C40H77NO3	Cer(d18:2/22:0)	SP	Cer-NS	-	94040.2	95254.2	78444.2	64948.5	87784.3	97248.2	184119	186411	222048	130272	95311.8	117001	0.958793	0.000111546	insig
LIPID-P-2083	C40H75NO3	Cer(d18:2/22:1)	SP	Cer-NS	-	57379.3	41028.1	25917.9	38067	28856.7	53411.4	52887.6	69079.1	78336.1	41001	57753.2	59646	0.947377	0.113573	insig
LIPID-P-0140	C41H79NO3	Cer(d18:2/23:0)	SP	Cer-NS	-	43321.4	43447.7	31834.6	21801	41341.1	16783.1	83700.5	52082.9	104641	69861.2	40799.7	48365.1	0.84377	0.0238439	insig
LIPID-P-2532	C41H77NO4	Cer(d18:2/23:1(2OH))	SP	Cer-AS	-	373305	368445	309671	209706	248744	230005	330542	296236	292995	223974	191353	182795	1.29793	0.00028645	sig
LIPID-P-0141	C42H81NO3	Cer(d18:2/24:0)	SP	Cer-NS	-	744901	283349	244516	150582	147293	128625	300956	486323	466159	344736	213553	246043	0.00383082	0.147919	insig
LIPID-P-0142	C42H79NO3	Cer(d18:2/24:1)	SP	Cer-NS	-	771445	778040	633564	351993	473250	450842	1.08187e+06	1.10471e+06	1.18218e+06	643983	593246	649412	0.328337	4.21029e-06	insig
LIPID-P-2084	C42H77NO3	Cer(d18:2/24:2)	SP	Cer-NS	-	46974.6	31314.5	39100.5	17708	32010.8	40599.1	55004.8	63780.3	66616.3	44609.3	40888.4	47710.9	0.76712	0.00655278	insig
LIPID-P-2085	C43H83NO3	Cer(d18:2/25:0)	SP	Cer-NS	-	185617	92218.1	125414	36183.5	48919.9	34747.5	98846.9	118842	109099	82870.8	49407.3	78323.5	0.407981	0.00981912	insig
LIPID-P-2086	C43H81NO3	Cer(d18:2/25:1)	SP	Cer-NS	-	57678.1	61911	54317.8	27706	28289.9	25196.1	63612.6	62542	98017.5	41629	43167.2	42194.6	0.0119222	0.00259115	insig
LIPID-P-2087	C44H83NO3	Cer(d18:2/26:1)	SP	Cer-NS	-	1.22448e+06	500404	354802	212063	240683	273628	472651	557005	551733	302012	325991	286907	0.584159	0.149489	insig
LIPID-P-2089	C35H69NO3	Cer(d19:1/16:0)	SP	Cer-NS	-	10305.7	8382.24	12794.5	16033	12058	16164.3	13177.4	24366.1	21583	22775.8	19636	16936.3	1.51558	0.0388926	sig
LIPID-P-2092	C41H81NO3	Cer(d19:1/22:0)	SP	Cer-NS	-	61534.8	8070.31	22276.5	24939.5	30487.2	38585.4	38038.5	17266.3	39817.7	53156.2	41160.8	39384.8	0.81968	0.67891	insig
LIPID-P-2094	C42H83NO3	Cer(d19:1/23:0)	SP	Cer-NS	-	71178	29547.6	32296.3	50240.3	38331.1	39232.7	39496.3	54353	55061.9	41421.8	43743.1	50920.4	0.436313	0.922678	insig
LIPID-P-2096	C43H83NO3	Cer(d19:1/24:1)	SP	Cer-NS	-	334722	215228	151623	158844	264146	143890	292266	199258	309198	324026	329629	326698	1.05316	0.137694	sig
LIPID-P-2104	C44H85NO3	Cer(d20:1/24:1)	SP	Cer-NS	-	227806	104997	82644	111837	104143	116741	161263	172476	130850	135939	110839	147871	0.380149	0.649843	insig
LIPID-P-2108	C46H91NO3	Cer(d20:1/26:0)	SP	Cer-NS	-	99460.9	58867.1	44952.2	50246.2	46482.1	56980.1	60946.7	61036.6	61826.6	43601.1	37133.8	36478.4	1.07934	0.163152	sig
LIPID-P-2113	C44H85NO3	Cer(d20:2/24:0)	SP	Cer-NS	-	73594.5	23867.2	23588	28720	34789.9	49826.6	50128.8	27115.7	27968.9	21290	47139.3	35717.5	0.111886	0.977108	insig
LIPID-P-2114	C44H83NO3	Cer(d20:2/24:1)	SP	Cer-NS	-	144725	78992.7	62724.2	103254	115301	102255	117493	117624	114369	91484.7	133602	117535	0.818094	0.725254	insig
LIPID-P-2116	C37H69NO3	Cer(d21:3/16:0)	SP	Cer-NS	-	112555	114052	113858	119788	94758.3	127569	160633	117025	169769	113128	104015	125611	0.337489	0.0900625	insig
LIPID-P-2025	C40H79NO3	Cer(d22:0/18:1)	SP	Cer-NDS	-	57123.3	77160.2	71229.6	56378.9	63350.3	66519.4	78205.7	111183	117829	85153.7	84723	74826	1.02402	0.0178605	sig
LIPID-P-2029	C42H85NO3	Cer(d24:0/18:0)	SP	Cer-NDS	-	245540	100682	89000.7	59487.3	111238	90551.7	124326	128216	113462	145103	94669.1	88622.6	0.134965	0.549017	insig
LIPID-P-2030	C42H83NO3	Cer(d24:0/18:1)	SP	Cer-NDS	-	173071	127074	153797	188967	175292	221831	170336	156693	159660	158578	166861	142649	0.097648	0.0638565	insig
LIPID-P-2579	C42H83NO4	Cer(d24:1/18:0(2OH))	SP	Cer-AS	-	2.16948e+06	2.72055e+06	2.60138e+06	2.11036e+06	2.17661e+06	2.64317e+06	3.14202e+06	2.77953e+06	3.09256e+06	2.51822e+06	2.40639e+06	2.56066e+06	0.466347	0.0304218	insig
LIPID-P-2586	C39H71NO4	Cer(d24:3/15:1(2OH))	SP	Cer-AS	-	87679.7	110851	116618	85427.8	77106.7	95680.9	152526	97437.3	124212	113026	87185.2	85592.9	0.0157171	0.133749	insig
LIPID-P-1941	C38H73NO5	Cer(t14:1/24:1(2OH))	SP	Cer-AP	-	31235.2	56773.6	56800.5	35123.6	34094.4	36021	78517.8	37581	55971.4	54015.8	30278.1	36299.8	0.12293	0.301833	insig
LIPID-P-2400	C37H73NO4	Cer(t15:0/22:1)	SP	Cer-NP	-	38332	29433.6	24439.9	22968.8	37051.2	28047.9	24443.8	25612.9	37077.1	24531.7	30283	25903.2	0.405429	0.900066	insig
LIPID-P-2406	C42H83NO4	Cer(t16:1/26:0)	SP	Cer-NP	-	45830.5	22837.4	30945.5	35964.5	36572.2	40914.5	37798.3	31099.6	49914	52886.4	33875.1	31974.8	0.570414	0.826975	insig
LIPID-P-2410	C39H77NO4	Cer(t17:0/22:1)	SP	Cer-NP	-	65351.1	63941.6	41310.6	48039.4	32749.4	56425.6	67983.6	68419.7	65949.7	74105.8	68148.8	72660	1.0337	0.0341315	sig
LIPID-P-2412	C33H65NO4	Cer(t17:1/16:0)	SP	Cer-NP	-	360451	716130	572851	530026	519458	687990	744236	521088	657262	200106	546708	516297	0.528749	0.390691	insig
LIPID-P-2415	C37H73NO4	Cer(t17:1/20:0)	SP	Cer-NP	-	51091.5	44345.3	22830.9	40979.1	9133.52	57548.8	47858.7	61700.8	70107.8	42627.1	47023.2	47975.8	0.55896	0.310644	insig
LIPID-P-2416	C37H71NO4	Cer(t17:1/20:1)	SP	Cer-NP	-	16968.8	20792.8	20002	21414.9	22627.7	24622.2	22773.6	28003.4	38237.5	40051.4	33676.3	29452.6	1.66101	0.0220656	sig
LIPID-P-2417	C39H77NO4	Cer(t17:1/22:0)	SP	Cer-NP	-	151266	173497	110411	125583	278830	188007	200599	219587	209253	201568	184442	189381	0.965623	0.325025	insig
LIPID-P-2418	C39H75NO4	Cer(t17:1/22:1)	SP	Cer-NP	-	365783	397749	372686	379654	373312	492238	445275	401610	469247	393714	461890	448965	1.04348	0.355545	sig
LIPID-P-2419	C39H73NO4	Cer(t17:1/22:2)	SP	Cer-NP	-	49740	38678.7	31674.9	37694.9	44854.9	25157	48752.2	33277.8	51803.3	34051.1	43706.2	44842.2	0.327129	0.702236	insig
LIPID-P-2422	C33H63NO4	Cer(t17:2/16:0)	SP	Cer-NP	-	6.714e+06	7.23424e+06	6.42731e+06	5.76555e+06	5.28776e+06	6.67389e+06	8.06905e+06	6.01012e+06	7.73318e+06	6.33734e+06	7.24176e+06	5.36435e+06	0.075763	0.284965	insig
LIPID-P-2423	C33H61NO4	Cer(t17:2/16:1)	SP	Cer-NP	-	276510	312764	220274	257393	260466	202550	132076	70267.8	239813	74361.1	245125	151029	1.13648	0.136121	sig
LIPID-P-2425	C35H67NO4	Cer(t17:2/18:0)	SP	Cer-NP	-	149156	175604	141636	154853	176601	141268	190291	203425	207521	197390	173811	205917	1.39478	0.0151774	sig
LIPID-P-2427	C37H69NO4	Cer(t17:2/20:1)	SP	Cer-NP	-	182832	157054	150446	143479	173211	210718	174353	146083	183782	216325	216379	195210	1.09664	0.121948	sig
LIPID-P-2429	C39H75NO4	Cer(t17:2/22:0)	SP	Cer-NP	-	281465	230056	250003	228100	218519	266083	334876	66937.4	367520	279085	294631	239802	0.021437	0.97034	insig
LIPID-P-2430	C39H73NO4	Cer(t17:2/22:1)	SP	Cer-NP	-	52252.7	63876.6	9190.19	61872.2	74060.4	91651.3	29295.6	59896.2	113204	66258.1	70261.2	58964.6	0.732237	0.488634	insig
LIPID-P-2433	C41H77NO4	Cer(t17:2/24:1)	SP	Cer-NP	-	1.56538e+06	1.21143e+06	1.20659e+06	1.0223e+06	1.07423e+06	1.21849e+06	2.36981e+06	1.83498e+06	1.89846e+06	1.60751e+06	1.42002e+06	1.25423e+06	0.726511	0.00310003	insig
LIPID-P-2434	C42H81NO4	Cer(t17:2/25:0)	SP	Cer-NP	-	85930.6	99352.7	87741	55207.8	45803.1	63425.8	74906.2	85129	70307.6	58603	65218.4	70661	0.709958	0.00191725	insig
LIPID-P-2435	C43H81NO4	Cer(t17:2/26:1)	SP	Cer-NP	-	260252	341089	174495	143396	149344	269509	378113	350994	95936.2	140451	274382	284632	0.0222711	0.750418	insig
LIPID-P-2437	C50H97NO4	Cer(t17:2/33:0)	SP	Cer-NP	-	66232	52011.3	53109.1	46114.2	55955.5	61755.9	72880	85789.1	67796.8	55707.4	64193.6	55099.9	0.573703	0.0375493	insig
LIPID-P-2438	C52H101NO4	Cer(t17:2/35:0)	SP	Cer-NP	-	62172.6	46179.3	30251.6	53954.9	57552.6	27582.3	62520.7	61364.5	52054.4	49469.1	47727	45350.7	0.428796	0.540847	insig
LIPID-P-2439	C52H99NO4	Cer(t17:2/35:1)	SP	Cer-NP	-	135281	87189.1	61542.3	71255.6	50827.4	51022	123833	157705	134949	111419	99107.7	118397	0.840117	0.0122101	insig
LIPID-P-2442	C34H69NO4	Cer(t18:0/16:0)	SP	Cer-NP	-	48999.8	77047.8	56103.7	27295.3	42764.2	72453.2	92839.8	70475	38111.8	62404.9	80491.8	61646.3	0.48634	0.591585	insig
LIPID-P-1540	C36H73NO4	Cer(t18:0/18:0)	SP	Cer-NP	-	129221	118217	95785.1	124285	123778	157392	114187	125036	119079	122233	146302	106946	0.323552	0.49255	insig
LIPID-P-1541	C40H81NO4	Cer(t18:0/22:0)	SP	Cer-NP	-	191684	156586	197661	164309	182965	232758	134198	139712	160635	122135	163816	145316	1.20966	0.079779	sig
LIPID-P-1950	C40H77NO5	Cer(t18:0/22:2(2OH))	SP	Cer-AP	-	110253	95555.7	71007.7	84661.7	99391.5	118499	74528.7	69965.6	86996.9	57906	70995.3	73426.5	1.21078	0.0812084	sig
LIPID-P-1512	C41H83NO5	Cer(t18:0/23:0(2OH))	SP	Cer-AP	-	495926	451272	409591	411395	427027	387976	589291	477287	642217	499680	539254	515240	1.08048	0.0174957	sig
LIPID-P-2447	C42H85NO4	Cer(t18:0/24:0)	SP	Cer-NP	-	66317.4	29886.2	15159.6	29541.4	23330.5	23126.5	44647.4	29536.9	17570.5	34378.9	27132	13189.2	0.388082	0.764592	insig
LIPID-P-2448	C42H83NO4	Cer(t18:0/24:1)	SP	Cer-NP	-	26187.8	25696.9	22836.4	23305.1	19166.2	24077.7	36809.1	46834	46320.7	21084.7	40076.1	40963.5	1.05013	0.0150515	sig
LIPID-P-2451	C33H63NO4	Cer(t18:1/15:1)	SP	Cer-NP	-	185201	225987	155623	213537	223911	231370	298211	316184	260080	268688	237764	275661	1.44952	0.00541256	sig
LIPID-P-1963	C37H67NO5	Cer(t19:2/18:2(2OH))	SP	Cer-AP	-	8416.45	10919.7	7371.39	7519.98	7044.19	5822.52	25727.6	11952.4	8088.34	9115.03	5316.13	12718.5	0.283143	0.277098	insig
LIPID-P-2462	C43H83NO4	Cer(t21:1/22:1)	SP	Cer-NP	-	37268.2	12788.9	32415.8	36081.8	27686.1	44547.9	47722.9	38074.7	47284.1	39883.9	45936.6	53413	1.23049	0.105357	sig
LIPID-P-2465	C42H85NO4	Cer(t24:0/18:0)	SP	Cer-NP	-	34621.6	12383.7	15113.8	16104	22190.6	18642.3	19114.7	30365.5	41520.4	42743.7	27574.6	41627.2	1.29521	0.132986	sig
LIPID-P-2466	C42H83NO4	Cer(t24:0/18:1)	SP	Cer-NP	-	13601.1	19804.6	7450.8	13844.9	12324.6	13756.5	11092	15252	22992.5	25925.8	20898.7	16065.5	1.0915	0.283633	sig
LIPID-P-2000	C48H95NO5	Cer(t30:0/18:1(2OH))	SP	Cer-AP	-	79501.2	58293.6	32788.5	50507.1	62053.9	40218.4	41129.2	54412.8	57219.1	61435.2	55801.1	61825.7	0.354048	0.818612	insig
LIPID-N-0600	C30H60NO6P	CerP(d18:1/12:0)	SP	CerP	-	11113	7475.29	15089.9	17215.7	9963.31	10086.4	6863.31	10970.8	18053.2	17797.2	9605.2	12172.7	0.26642	0.957645	insig
LIPID-N-0602	C34H68NO6P	CerP(d18:1/16:0)	SP	CerP	-	177185	185286	160072	167942	173411	224895	140400	163994	166856	159182	195227	236140	0.279094	0.342814	insig
LIPID-P-0152	C34H66NO6P	CerP(d18:1/16:1)	SP	CerP	-	163967	207415	138357	159191	107038	148638	184666	194953	146810	133568	129464	116614	0.68959	0.130871	insig
LIPID-N-0609	C36H70NO6P	CerP(d18:1/18:1)	SP	CerP	-	6.73764e+06	6.47111e+06	5.83128e+06	7.3877e+06	5.58613e+06	7.7584e+06	5.87381e+06	7.26303e+06	6.26093e+06	5.23287e+06	7.65295e+06	6.33134e+06	0.0668	0.877637	insig
LIPID-N-0612	C36H66NO6P	CerP(d18:1/18:3)	SP	CerP	-	11578.4	5857.73	12573	4911.26	2919.68	12595.7	10112	12722.2	7776.86	8901.72	14485.5	12112.3	0.545294	0.442569	insig
LIPID-N-0613	C38H70NO6P	CerP(d18:1/20:3)	SP	CerP	-	178995	197542	145398	171846	117685	143507	137365	143098	169649	145540	132602	111537	1.12915	0.193069	sig
LIPID-N-0606	C42H84NO6P	CerP(d18:1/24:0)	SP	CerP	-	33260.4	27754.8	21704.5	19355.6	28256	34076.5	20955	23222.5	23253.8	22071.5	27587	30173.9	0.250168	0.618452	insig
LIPID-N-0005	C24H40O4	Chenodeoxycholic acid	ST	BA	474-25-9	72408.6	71953.2	68365.2	70680.3	70738.8	78970.2	74005.1	74055.2	76295.8	66319.8	63551.4	64082.9	0.856043	0.00959022	insig
LIPID-P-0052	C27H46O	Cholesterol	ST	Cho	-	494814	528171	428934	334210	439215	463065	532336	472344	510418	432381	486324	391001	0.141533	0.181224	insig
LIPID-P-0161	C59H90O4	Coenzyme Q10	PR	CoQ	303-98-0	2.77383e+06	2.20278e+06	1.69901e+06	1.36052e+06	1.64226e+06	1.63763e+06	2.27293e+06	2.18894e+06	2.30793e+06	1.24474e+06	1.31442e+06	1.39601e+06	0.956365	0.00751411	insig
LIPID-P-0160	C54H82O4	Coenzyme Q9	PR	CoQ	303-97-9	175526	105235	90226.2	96787.9	92977.9	102176	139306	170020	131216	108362	109952	101450	0.103127	0.160654	insig
LIPID-P-0189	C33H62O5	DG(12:0_18:1)	GL	DG	-	25634.9	31141.2	28080.4	20717.1	17627.1	21797.6	15861.4	17515.3	19392.8	20785.2	17806.1	22729.4	1.25482	0.00250659	sig
LIPID-P-0171	C35H68O5	DG(12:0_20:0)	GL	DG	-	118916	152849	116925	40659	134180	138939	205494	124714	194275	146640	133620	127816	0.457646	0.216675	insig
LIPID-P-0164	C31H60O5	DG(14:0_14:0)	GL	DG	-	83873.2	75184.1	43270.3	35452.9	47826.4	56763.3	84837.5	66167.5	78087.7	54801	49425	48614.8	0.172045	0.0710798	insig
LIPID-P-0167	C33H64O5	DG(14:0_16:0)	GL	DG	-	252742	197863	221905	173827	139908	213323	276096	203469	240853	212674	172693	161633	0.395039	0.103715	insig
LIPID-P-0188	C33H62O5	DG(14:0_16:1)	GL	DG	-	256004	216648	195916	200788	240182	170061	338743	332946	278000	306782	243738	260319	1.08205	0.0123404	sig
LIPID-P-0170	C35H68O5	DG(14:0_18:0)	GL	DG	-	83361.5	89406.5	92040.9	70638.1	76210.9	77024	111841	81653.8	98792	69229.6	69614.8	62026.6	0.791162	0.00863159	insig
LIPID-P-0191	C35H66O5	DG(14:0_18:1)	GL	DG	-	744888	604742	575178	533833	479012	784960	812133	556485	644843	584934	491681	517314	0.572261	0.519408	insig
LIPID-P-0210	C35H64O5	DG(14:0_18:2)	GL	DG	-	101545	64513.2	73754.2	36479.1	67571.7	52116.2	76311.3	81182.1	102001	82561.8	63364.3	62154	0.112084	0.100621	insig
LIPID-P-0175	C37H72O5	DG(14:0_20:0)	GL	DG	-	47415.5	43164.8	45343.9	46055.4	47417.4	42760.4	44162.7	50262.2	58858.9	45860.6	55337.8	38522.2	0.358054	0.601193	insig
LIPID-P-0180	C39H76O5	DG(14:0_22:0)	GL	DG	-	85441.4	41226.7	70895.5	38927.1	29905.4	37815	73020.8	48759.9	72927	47552.7	45956.8	64379.7	0.0331952	0.10268	insig
LIPID-P-0169	C35H68O5	DG(16:0_16:0)	GL	DG	-	6.88696e+06	8.15425e+06	7.41836e+06	5.64962e+06	6.74674e+06	6.84075e+06	1.26e+07	7.71507e+06	9.76579e+06	8.06139e+06	7.45588e+06	6.49668e+06	0.373582	0.056642	insig
LIPID-P-0192	C35H66O5	DG(16:0_16:1)	GL	DG	-	464415	462393	337630	396102	362506	450921	630828	499674	590486	568697	400766	529123	0.968175	0.0592573	insig
LIPID-P-0193	C36H68O5	DG(16:0_17:1)	GL	DG	-	37423.7	42618.2	39650.7	34944.1	42505.3	38505.3	42616.4	48852.1	49599.9	43504	42778	35871.1	0.548361	0.0880182	insig
LIPID-P-0174	C37H72O5	DG(16:0_18:0)	GL	DG	-	2.69575e+06	2.62916e+06	3.39821e+06	2.19651e+06	3.1368e+06	2.20771e+06	3.74985e+06	2.38395e+06	3.27972e+06	2.86442e+06	3.86084e+06	3.03507e+06	0.63856	0.428735	insig
LIPID-P-0196	C37H70O5	DG(16:0_18:1)	GL	DG	-	4.31568e+06	4.46071e+06	4.59038e+06	3.45371e+06	3.99894e+06	3.84815e+06	4.89394e+06	5.18196e+06	5.75493e+06	5.22848e+06	3.68145e+06	3.50712e+06	0.0744487	0.0470152	insig
LIPID-P-0214	C37H68O5	DG(16:0_18:2)	GL	DG	-	529169	540841	384340	484387	504422	476563	606334	698273	787898	620278	459758	519532	0.763678	0.0262157	insig
LIPID-P-0199	C38H72O5	DG(16:0_19:1)	GL	DG	-	67733.7	54339.9	44316.9	32306.7	29084.4	40930.5	63335.1	59669.6	68080.5	16285.6	35608.4	41198.8	0.684017	0.00735772	insig
LIPID-P-0200	C39H74O5	DG(16:0_20:1)	GL	DG	-	573837	443884	516040	251741	326226	331809	469650	353678	444084	267039	304285	216914	1.25531	0.00192276	sig
LIPID-P-0216	C39H72O5	DG(16:0_20:2)	GL	DG	-	115899	117030	122452	69025.7	14267.3	80256.8	124292	112072	112520	96937.4	81176.6	73320.8	0.0680841	0.00998516	insig
LIPID-P-0239	C39H68O5	DG(16:0_20:4)	GL	DG	-	88255.9	35405.7	68051.4	84119.4	39450.5	86582.8	48899.3	113309	119298	95356.1	37166.5	68397.2	0.199988	0.637736	insig
LIPID-P-0204	C41H78O5	DG(16:0_22:1)	GL	DG	-	178458	72800.3	66887.1	72822.5	39801.9	76180.5	57175.9	64947.1	58566	30935.5	45957.2	32095.5	1.4252	0.156308	sig
LIPID-P-0261	C41H68O5	DG(16:0_22:6)	GL	DG	-	23323.9	26332.3	16059.9	22250.9	17539.1	22755	27410.6	27910.9	33111.7	25019.8	34737.8	20796.7	0.962956	0.184046	insig
LIPID-P-0206	C43H82O5	DG(16:0_24:1)	GL	DG	-	333709	111553	88971.8	79294.6	108638	93335.3	132414	150817	117624	69781.1	90703.8	92692.2	0.741408	0.383365	insig
LIPID-P-0211	C35H64O5	DG(16:1_16:1)	GL	DG	-	190688	227841	164101	174058	204302	210198	305766	293374	417349	322613	290130	303521	1.51438	0.00375109	sig
LIPID-P-0195	C37H70O5	DG(16:1_18:0)	GL	DG	-	126884	169449	135451	139767	149030	166558	235321	241242	234453	233439	160491	218720	1.36613	0.00358569	sig
LIPID-P-0213	C37H68O5	DG(16:1_18:1)	GL	DG	-	1.11051e+06	1.3076e+06	952496	961458	1.14206e+06	1.40068e+06	2.00648e+06	1.56332e+06	1.90306e+06	1.61108e+06	1.52156e+06	1.63206e+06	1.38985	0.00444685	sig
LIPID-P-0227	C39H70O5	DG(16:1_20:2)	GL	DG	-	38685.8	57467.1	25406.5	41156.2	46447	45770.2	65703.4	57480.5	12334	61738	39374	46637.8	0.244444	0.942411	insig
LIPID-P-0248	C39H66O5	DG(16:1_20:4)	GL	DG	-	60452	71194.6	41400.1	34357.1	24941.6	39065	54012.5	67051.3	54188.4	42807.1	39077.2	39119	0.317244	0.0211966	insig
LIPID-P-1456	C43H78O5	DG(16:1_24:2)	GL	DG	-	36361.5	24602.7	26674.9	11322.3	15970.8	24852.5	27958.9	28881.2	21063.5	15324.6	23136.2	29086.4	0.257971	0.190491	insig
LIPID-P-0172	C36H70O5	DG(17:0_16:0)	GL	DG	-	35768.1	38240.2	42062.8	42203.6	34550.7	33097	60758.6	34767.4	51464.6	38680.4	44017.2	41823.5	0.568545	0.256062	insig
LIPID-P-0177	C38H74O5	DG(17:0_18:0)	GL	DG	-	37942.4	9453.96	19686.9	26418.3	3228.3	25191.3	33132.9	18839	22099.3	34987.6	15811.8	26640.9	0.396772	0.857422	insig
LIPID-P-0215	C38H70O5	DG(17:1_18:1)	GL	DG	-	138440	137886	114118	118054	148673	134660	154936	190001	175281	148428	150416	152437	1.15634	0.0168343	sig
LIPID-P-0178	C39H76O5	DG(18:0_18:0)	GL	DG	-	8.38265e+06	3.55714e+06	3.74718e+06	2.74822e+06	3.08618e+06	3.727e+06	4.54284e+06	4.03894e+06	3.44754e+06	5.92486e+06	3.63042e+06	3.59978e+06	0.116342	0.491036	insig
LIPID-P-0201	C39H74O5	DG(18:0_18:1)	GL	DG	-	492255	442978	396832	384336	429840	466185	691709	582782	751840	561091	775395	501204	1.31615	0.0220099	sig
LIPID-P-0217	C39H72O5	DG(18:0_18:2)	GL	DG	-	206346	210915	203171	186445	175506	237018	328900	295496	323257	332780	235306	284171	1.33818	0.00384832	sig
LIPID-P-1426	C41H78O5	DG(18:0_20:1)	GL	DG	-	110247	56927.4	62046.7	55325.7	58869.4	69508.9	78617.4	90051.8	54800.5	68703.6	56679.6	54638.3	0.417206	0.586484	insig
LIPID-P-0220	C41H76O5	DG(18:0_20:2)	GL	DG	-	80301.3	82418.5	70177.8	88536.3	82555	108458	73269.9	94376.2	120798	102672	133719	90272.1	1.19753	0.280147	sig
LIPID-P-0234	C41H74O5	DG(18:0_20:3)	GL	DG	-	77106.5	79351.5	53274.9	61391.2	65900.9	79437.3	115729	111416	80233.7	94460.7	108592	109146	1.46611	0.017597	sig
LIPID-P-0243	C41H72O5	DG(18:0_20:4)	GL	DG	-	369032	375391	364767	292805	358962	385673	494028	511739	574759	484845	393478	467112	1.16547	0.00216838	sig
LIPID-P-0245	C43H76O5	DG(18:0_22:4)	GL	DG	-	21686.3	26977.8	34200.5	22129.3	31041.2	23174	36771.7	45695.2	53325.8	37628.1	42222.5	47089.4	1.39272	0.00893115	sig
LIPID-P-0256	C43H74O5	DG(18:0_22:5)	GL	DG	-	32165.7	26299.9	35475.8	18448.1	31458.7	35230.5	39338.4	38665.7	42537.1	36182.3	5377.01	7674.9	0.894252	0.101094	insig
LIPID-P-0218	C39H72O5	DG(18:1_18:1)	GL	DG	-	1.00586e+07	1.27472e+07	1.22462e+07	1.00926e+07	1.04876e+07	1.10416e+07	1.49052e+07	1.62998e+07	1.67382e+07	1.44934e+07	1.28428e+07	1.23877e+07	1.01266	0.00117581	sig
LIPID-P-0229	C39H70O5	DG(18:1_18:2)	GL	DG	-	1.04665e+06	1.04233e+06	855644	938998	1.08057e+06	1.13361e+06	1.6441e+06	1.58652e+06	1.81921e+06	1.19133e+06	1.32075e+06	1.33446e+06	1.26851	0.000135976	sig
LIPID-P-0205	C41H78O5	DG(18:1_20:0)	GL	DG	-	67190.5	48314.3	28215.5	21496.4	24508.7	34995.4	44871.4	55948.3	22579.1	37445.7	27709	36302.6	0.310752	0.335764	insig
LIPID-P-0219	C41H76O5	DG(18:1_20:1)	GL	DG	-	1.02363e+06	899992	949998	710108	863842	1.09639e+06	1.4201e+06	1.20384e+06	1.40583e+06	831632	1.1387e+06	870161	0.404557	0.0178765	insig
LIPID-P-0233	C41H74O5	DG(18:1_20:2)	GL	DG	-	163275	190171	192399	126902	162019	156044	200646	217865	230643	165497	178036	156924	0.181549	0.00385106	insig
LIPID-P-0242	C41H72O5	DG(18:1_20:3)	GL	DG	-	56348.4	62922.9	45980.5	50203.9	71844.9	51624.6	87164.9	85145.8	74866.5	87917.6	76249.9	68342.4	1.41949	0.0168512	sig
LIPID-P-0252	C41H70O5	DG(18:1_20:4)	GL	DG	-	270689	305355	226020	246973	242880	297077	323828	263192	304749	285059	262443	247022	0.228214	0.509641	insig
LIPID-P-0221	C43H80O5	DG(18:1_22:1)	GL	DG	-	535146	229882	142092	145028	167700	233510	217654	240846	229327	167044	209214	190026	0.43944	0.523342	insig
LIPID-P-0235	C43H78O5	DG(18:1_22:2)	GL	DG	-	130137	130479	117098	105811	121361	114376	142249	125694	141263	96265.5	145829	94174.3	0.322203	0.296199	insig
LIPID-P-0257	C43H74O5	DG(18:1_22:4)	GL	DG	-	70940.8	89593.1	73143.7	67829.8	76601.2	80722.7	79953.6	126537	106797	72258.1	72588.8	91704.8	0.458134	0.112714	insig
LIPID-P-0269	C43H70O5	DG(18:1_22:6)	GL	DG	-	46524.1	74676	56921.9	55734.2	56535.9	71268.6	80630.3	66766	76793.9	54866.4	71072.1	64925.5	0.618858	0.3029	insig
LIPID-P-0207	C45H86O5	DG(18:1_24:0)	GL	DG	-	148512	91340.5	54108.7	46168.8	47525.4	71715	94010	115975	120632	105180	61930.8	85017.4	0.251272	0.172627	insig
LIPID-P-1446	C45H84O5	DG(18:1_24:1)	GL	DG	-	986990	405258	468517	506241	526937	630905	610960	614410	554287	531880	551063	480619	0.20035	0.888012	insig
LIPID-P-0240	C39H68O5	DG(18:2_18:2)	GL	DG	-	123964	135691	110935	123567	112609	136138	220841	156311	204434	149257	120312	130765	0.667575	0.00754493	insig
LIPID-P-0247	C39H66O5	DG(18:2_18:3)	GL	DG	-	30955.4	4429.18	20380.4	24450.4	40843.3	23403.9	27045.6	22470.1	46595.9	28144.3	36059.1	18091.1	0.751958	0.531514	insig
LIPID-P-0232	C41H74O5	DG(18:2_20:1)	GL	DG	-	112005	125694	122099	91936	98298.2	103662	170163	176031	177564	141153	135287	129362	0.950536	1.48143e-06	insig
LIPID-P-0259	C41H68O5	DG(18:2_20:4)	GL	DG	-	33973.8	40024.8	23394.3	29106.7	35177.6	37625.9	45170.4	39310.7	44966.8	34011.8	27318.3	31813	0.209415	0.0852044	insig
LIPID-P-0236	C43H78O5	DG(18:2_22:1)	GL	DG	-	12852.3	18043.2	17706.6	16290.7	32454.4	21873.6	23962.2	20598.2	26831.9	23643.7	20556.9	28788.3	1.13178	0.236677	sig
LIPID-P-0183	C41H80O5	DG(20:0_18:0)	GL	DG	-	70934.1	18953.3	29290.7	20272.2	19524.9	22489.7	24539.5	27171.7	36416.4	19677.4	14652.6	18674.2	0.917112	0.297186	insig
LIPID-P-1428	C43H82O5	DG(22:0_18:1)	GL	DG	-	40305.1	24557.2	18076.5	19845.8	18360.2	19423.4	19404.7	34478.9	43677.8	31216.7	30819.2	30023	0.694483	0.292258	insig
LIPID-P-1430	C45H86O5	DG(24:0_18:1)	GL	DG	-	110524	87701.9	84634.5	38404	61782.3	70059.3	76448.4	104543	93031.8	87862.3	63666.9	77541.7	0.102962	0.0429803	insig
LIPID-P-0162	C27H52O5	DG(8:0_16:0)	GL	DG	-	40823.5	64986.9	52335.9	37454.9	40140.3	48393.2	42995.1	40105.7	58065.2	41543.5	34552.5	42634.4	0.893448	0.312051	insig
LIPID-P-1648	C35H68O4	DG(O-16:1_16:0)	GL	DG-O	-	112253	104814	96654.9	95957.4	85760	144396	130555	107527	195623	153664	127339	124357	1.0054	0.321589	sig
LIPID-P-1639	C38H76O4	DG(O-19:0_16:0)	GL	DG-O	-	2.5301e+06	4.30972e+06	3.46147e+06	2.52517e+06	2.74558e+06	3.02509e+06	5.28626e+06	3.19012e+06	4.02968e+06	2.94268e+06	3.51078e+06	3.47736e+06	0.325254	0.202457	insig
LIPID-P-1643	C40H80O4	DG(O-21:0_16:0)	GL	DG-O	-	73566.8	23730.9	31765.8	20133.3	31980.4	20794.2	41024.3	50154.6	3496.35	15141.5	25256.4	31725.6	0.504815	0.599405	insig
LIPID-P-1790	C49H90O15	DGDG(16:0_18:1)	GL	DGDG	-	66605.7	59209.1	60194.5	36337.9	52489.1	63432.6	42119.8	24571.5	19791.8	29850.7	24833.7	25995.4	1.61769	0.0042425	sig
LIPID-P-1795	C47H84O15	DGDG(16:1_16:1)	GL	DGDG	-	11231.5	24732.1	15804.2	7202.23	17634.2	20464.2	12764.8	5737.55	18138	13786.3	19078.2	20566.5	0.00314297	0.677035	insig
LIPID-P-1798	C49H88O15	DGDG(16:1_18:1)	GL	DGDG	-	39417	25872.9	32226.9	31715.4	27594	43515.4	24351.8	25494.3	16039.7	12971.4	37086.6	29932.9	0.787302	0.341912	insig
LIPID-P-0001	C7H15NO3	DL-Carnitine	FA	CAR	541-15-1	6743.68	9995.55	4872.52	106765	7678.79	5109.54	15000.7	9201.38	9986	25040.2	10493.2	7716.95	0.352848	0.551745	insig
LIPID-N-0067	C10H20O2	FFA(10:0)	FA	FFA	-	2.07743e+06	1.99234e+06	1.8343e+06	2.19451e+06	1.74908e+06	1.87061e+06	2.33136e+06	2.03403e+06	2.75128e+06	2.0856e+06	1.73037e+06	1.76618e+06	0.00376378	0.118313	insig
LIPID-N-0071	C14H28O2	FFA(14:0)	FA	FFA	-	1.27178e+06	857422	931838	807575	788003	1.0391e+06	1.00041e+06	958746	904899	807213	857215	835801	0.778671	0.385974	insig
LIPID-N-0072	C15H30O2	FFA(15:0)	FA	FFA	-	255399	263598	241789	220656	375924	258552	271078	242207	265134	237472	202986	220361	0.704874	0.375673	insig
LIPID-N-0073	C16H32O2	FFA(16:0)	FA	FFA	-	1.24596e+06	1.26205e+06	995019	888282	882909	1.02451e+06	1.3347e+06	1.26301e+06	1.20797e+06	1.09417e+06	1.07258e+06	1.07914e+06	0.155357	0.010828	insig
LIPID-N-0082	C16H30O2	FFA(16:1)	FA	FFA	-	155942	182467	123467	151093	150537	192734	206968	192082	175286	199679	178629	193433	1.24877	0.151742	sig
LIPID-N-0083	C17H32O2	FFA(17:1)	FA	FFA	-	324435	352181	283190	255311	309770	334417	348050	305352	304387	292898	304146	306554	0.236469	0.746804	insig
LIPID-N-0075	C18H36O2	FFA(18:0)	FA	FFA	-	4.43303e+06	4.65775e+06	4.1561e+06	3.41233e+06	3.75699e+06	4.06344e+06	4.61221e+06	4.58655e+06	4.33999e+06	3.57032e+06	4.01166e+06	3.74767e+06	0.589814	0.00770687	insig
LIPID-N-0084	C18H34O2	FFA(18:1)	FA	FFA	-	6.98735e+06	7.31842e+06	4.88061e+06	6.235e+06	5.44667e+06	6.47876e+06	6.73227e+06	4.98143e+06	5.24227e+06	6.45086e+06	6.53249e+06	6.56663e+06	0.0336501	0.623825	insig
LIPID-N-0090	C18H32O2	FFA(18:2)	FA	FFA	-	567940	555796	432245	454609	417322	503449	498230	469115	413998	449523	430778	468542	0.88142	0.358583	insig
LIPID-N-0695	C19H38O2	FFA(19:0)	FA	FFA	-	258077	264428	198419	212611	137489	137812	234571	181298	303044	256012	191075	245926	0.187771	0.183749	insig
LIPID-N-0085	C19H36O2	FFA(19:1)	FA	FFA	-	394741	402454	329069	318372	312879	361870	378335	326572	328283	312705	331508	345415	0.868544	0.275152	insig
LIPID-N-0719	C19H34O2	FFA(19:2)	FA	FFA	-	871111	611846	760173	721241	729939	796403	861543	767985	792026	738965	700607	727701	0.00792976	0.566043	insig
LIPID-N-0086	C20H38O2	FFA(20:1)	FA	FFA	-	1.31666e+06	1.42831e+06	1.18949e+06	1.0791e+06	1.24202e+06	1.23204e+06	1.49678e+06	1.26545e+06	1.21262e+06	1.16868e+06	1.67059e+06	1.32747e+06	0.515725	0.53219	insig
LIPID-N-0091	C20H36O2	FFA(20:2)	FA	FFA	-	728975	900622	666596	641243	646084	653434	659366	661698	639792	560415	658576	649340	1.20223	0.114559	sig
LIPID-N-0095	C20H34O2	FFA(20:3)	FA	FFA	-	80470.2	73769.5	58054.5	62795.8	61854.7	64430.9	74551.5	57133.1	45471.3	60726.3	51786	56418.9	1.07862	0.342915	sig
LIPID-N-0098	C20H32O2	FFA(20:4)	FA	FFA	-	112963	103547	90507.9	102146	82739.1	96459.8	81664.2	71288.7	53948.5	88292.3	62420.8	90974.1	1.14517	0.0564667	sig
LIPID-N-0024	C20H30O2	FFA(20:5)	FA	FFA	10417-94-4	12365.8	11442.5	11837.2	14802.8	11383.1	13314.3	9593.79	9394.56	8253.87	12040.9	8725.3	11871.2	0.883018	0.0309054	insig
LIPID-N-0720	C21H38O2	FFA(21:2)	FA	FFA	-	70236	117327	77034	65996.9	93942.2	85977.3	107366	82471.1	61581.9	88309.8	94062.3	88667.8	0.196809	0.940392	insig
LIPID-N-0078	C22H44O2	FFA(22:0)	FA	FFA	-	51421.3	193483	173551	177390	171119	43947.2	106526	152530	201516	177747	173430	155928	0.566707	0.865714	insig
LIPID-N-0087	C22H42O2	FFA(22:1)	FA	FFA	-	602021	413676	425519	476681	428431	443323	468688	503572	506865	424505	498804	410741	0.18795	0.717221	insig
LIPID-N-0092	C22H40O2	FFA(22:2)	FA	FFA	-	647996	722222	734583	517909	839096	704150	595440	461539	597194	490422	1.26093e+06	534671	0.162733	0.738408	insig
LIPID-N-0096	C22H38O2	FFA(22:3)	FA	FFA	-	166469	173134	141258	148055	134357	161194	149520	147150	137669	134026	146219	145719	1.03146	0.306266	sig
LIPID-N-0099	C22H36O2	FFA(22:4)	FA	FFA	-	95434.2	45899	86946.7	86150.7	87299	94928.4	41265.3	81976.4	29428.2	84776.4	36387.1	83017.3	0.556698	0.313511	insig
LIPID-N-0102	C22H34O2	FFA(22:5)	FA	FFA	-	37960.5	35306.6	31650.1	35705.6	30492.2	37533.5	28191.8	25364.3	24857.4	27460	24490.7	31446.6	1.39636	0.0158756	sig
LIPID-N-0088	C24H46O2	FFA(24:1)	FA	FFA	-	653405	541339	525776	453401	470549	502315	644569	590161	631169	461649	558479	444222	0.339254	0.0204853	insig
LIPID-N-0093	C24H44O2	FFA(24:2)	FA	FFA	-	391301	359881	289179	275718	318930	287839	324333	356182	312243	267662	312351	266266	0.854135	0.133492	insig
LIPID-N-0100	C24H40O2	FFA(24:4)	FA	FFA	-	158994	177144	156822	164956	151139	164662	177649	199307	176344	149829	145673	156091	0.294483	0.0160356	insig
LIPID-N-0103	C24H38O2	FFA(24:5)	FA	FFA	-	78194.7	55058.7	40999.5	55352.1	48840	79930.5	13328.7	72649.1	84828.8	9	9	9	1.51108	0.0306755	sig
LIPID-N-0105	C24H36O2	FFA(24:6)	FA	FFA	-	65038	64679.6	56202.1	51981.8	52923.6	63841.9	67680.1	58007.2	61022	54340.8	47978.7	49975.6	0.991336	0.0721878	insig
LIPID-N-0721	C26H48O2	FFA(26:2)	FA	FFA	-	138359	102314	119332	89977.9	82005.3	117247	132898	50078.1	157257	112910	140212	107890	0.0190824	0.779712	insig
LIPID-N-0722	C28H52O2	FFA(28:2)	FA	FFA	-	147958	153412	126328	107747	148315	168808	149959	115599	140988	118677	146900	117523	0.558161	0.81134	insig
LIPID-P-0349	C63H114N2O21	GM3(d18:1/22:1)	SP	GM3	-	37590.3	32048.4	33212.2	34022.6	35305.5	55710.3	34515.1	31126.1	34135.4	38830.4	41221.6	35562.7	0.248082	0.408944	insig
LIPID-P-0317	C46H87NO13	Hex2Cer(d18:1/16:0)	SP	Hex2Cer	-	7.45229e+06	7.07998e+06	5.61362e+06	4.88185e+06	5.20797e+06	6.17228e+06	8.39924e+06	5.33647e+06	6.52709e+06	4.84813e+06	7.24661e+06	5.5095e+06	0.270729	0.452672	insig
LIPID-P-0318	C48H91NO13	Hex2Cer(d18:1/18:0)	SP	Hex2Cer	-	137697	196948	129705	57325.6	134727	127682	118809	140471	224126	157350	216774	148241	0.54845	0.321591	insig
LIPID-P-0319	C50H95NO13	Hex2Cer(d18:1/20:0)	SP	Hex2Cer	-	137233	72527.1	96538.6	120407	127488	150635	186775	137789	149463	105629	62713.2	127973	0.0207997	0.09193	insig
LIPID-P-0320	C52H99NO13	Hex2Cer(d18:1/22:0)	SP	Hex2Cer	-	643340	817796	686858	596498	610307	820665	884712	911779	912073	703050	740872	657231	0.372147	0.0307126	insig
LIPID-P-0321	C54H103NO13	Hex2Cer(d18:1/24:0)	SP	Hex2Cer	-	1.24133e+06	976688	833625	901253	954162	1.11409e+06	937752	893921	1.01417e+06	982950	1.01064e+06	875485	0.363491	0.901301	insig
LIPID-P-0322	C54H101NO13	Hex2Cer(d18:1/24:1)	SP	Hex2Cer	-	4.08749e+06	4.03253e+06	3.40245e+06	2.87664e+06	3.61597e+06	3.90688e+06	4.49154e+06	4.50047e+06	504628	3.92651e+06	3.63035e+06	3.9238e+06	0.169958	0.881576	insig
LIPID-P-0323	C46H85NO13	Hex2Cer(d18:2/16:0)	SP	Hex2Cer	-	339944	310450	265843	236511	254364	279859	173319	286155	333861	170697	203455	231218	1.19328	0.156968	sig
LIPID-P-0325	C52H97NO18	Hex3Cer(d18:1/16:0)	SP	Hex3Cer	-	5.09415e+06	5.21974e+06	4.42233e+06	4.01764e+06	4.18232e+06	4.79009e+06	4.59893e+06	5.10031e+06	2.71006e+06	3.87915e+06	4.69951e+06	3.94261e+06	0.694253	0.566746	insig
LIPID-P-0326	C54H101NO18	Hex3Cer(d18:1/18:0)	SP	Hex3Cer	-	178688	159868	210908	146954	203805	232641	244767	204506	218709	204001	172046	163377	0.144406	0.333535	insig
LIPID-P-0327	C56H105NO18	Hex3Cer(d18:1/20:0)	SP	Hex3Cer	-	184260	180421	165607	175863	161942	244442	206209	146977	213255	136902	162768	133330	0.801434	0.254436	insig
LIPID-P-0328	C58H109NO18	Hex3Cer(d18:1/22:0)	SP	Hex3Cer	-	773045	727085	626220	578339	663963	868245	659440	620222	702239	514274	519603	641140	1.12379	0.246873	sig
LIPID-P-0329	C60H113NO18	Hex3Cer(d18:1/24:0)	SP	Hex3Cer	-	1.30507e+06	747296	854184	753561	838351	933948	741993	816947	786597	829838	1.05026e+06	720749	0.43288	0.643436	insig
LIPID-P-0330	C60H111NO18	Hex3Cer(d18:1/24:1)	SP	Hex3Cer	-	6.14205e+06	4.4102e+06	4.33343e+06	4.37439e+06	4.32565e+06	5.85247e+06	4.1112e+06	4.06524e+06	4.69068e+06	3.62828e+06	4.0687e+06	3.92494e+06	1.17884	0.271225	sig
LIPID-P-0288	C46H89NO8	HexCer(d16:1/24:0)	SP	HexCer-NS	-	31770.9	34037.3	21704	15795.3	24064.4	26906.2	39909.5	51425.1	60119.1	31446.9	31227.9	32887.4	0.743274	0.00484376	insig
LIPID-P-2199	C48H91NO8	HexCer(d16:1/26:1)	SP	HexCer-NS	-	8988.35	12060.8	3060.86	8153.66	15059.5	13214.6	13477.5	10792.1	9441.14	9777.64	11479.9	13415.2	0.834732	0.445737	insig
LIPID-P-2220	C47H87NO8	HexCer(d17:2/24:1)	SP	HexCer-NS	-	49520.1	55943.8	48635.7	45340.6	60874.8	73947.3	53967.1	57848.8	57000.9	9616.09	48343.3	44051.5	0.804532	0.148296	insig
LIPID-P-0291	C38H73NO8	HexCer(d18:1/14:0)	SP	HexCer-NS	-	454776	342251	321840	200845	372366	362597	544615	422482	480743	345008	452298	378702	0.589496	0.106372	insig
LIPID-P-0292	C40H77NO8	HexCer(d18:1/16:0)	SP	HexCer-NS	-	3.24916e+06	3.22825e+06	3.12971e+06	2.43175e+06	2.82477e+06	2.87653e+06	6.70794e+06	6.08355e+06	6.67616e+06	3.61439e+06	3.58169e+06	4.90174e+06	0.9754	2.38934e-05	insig
LIPID-P-0302	C40H75NO8	HexCer(d18:1/16:1)	SP	HexCer-NS	-	273520	274480	210172	244166	250112	288461	282524	197450	204423	216058	173376	224978	1.09087	0.27088	sig
LIPID-P-0293	C41H79NO8	HexCer(d18:1/17:0)	SP	HexCer-NS	-	112719	128380	121476	85199.6	129653	70045.6	143385	145276	201792	105041	94799	159255	0.354515	0.100048	insig
LIPID-P-0294	C42H81NO8	HexCer(d18:1/18:0)	SP	HexCer-NS	-	95582.5	102155	84223	97633.8	101734	111195	225233	194825	293407	161311	145136	174198	1.37837	0.000629262	sig
LIPID-P-0296	C44H85NO8	HexCer(d18:1/20:0)	SP	HexCer-NS	-	242153	253988	194965	215576	197089	212336	439907	387977	411969	429720	256109	335588	1.26882	0.00254215	sig
LIPID-P-0297	C46H89NO8	HexCer(d18:1/22:0)	SP	HexCer-NS	-	2.44576e+06	2.48115e+06	1.87616e+06	1.98456e+06	2.10727e+06	1.98203e+06	3.1616e+06	4.16272e+06	3.80583e+06	2.42308e+06	2.38313e+06	2.9395e+06	0.891561	0.00148803	insig
LIPID-P-0305	C46H87NO8	HexCer(d18:1/22:1)	SP	HexCer-NS	-	142135	147311	163677	75929.6	107076	132367	125636	150195	162273	118868	99165.1	110405	0.618768	0.0302419	insig
LIPID-P-0298	C47H91NO8	HexCer(d18:1/23:0)	SP	HexCer-NS	-	509270	385975	401751	351616	389882	507834	572962	603836	623196	512580	524236	480915	1.06451	0.0132553	sig
LIPID-P-2228	C47H89NO8	HexCer(d18:1/23:1)	SP	HexCer-NS	-	21346.8	28672.2	18189.4	15497.3	18363	24100.8	25198.5	35524.3	26046.8	25951.7	33773.3	35676.8	1.23299	0.0650012	sig
LIPID-P-0299	C48H93NO8	HexCer(d18:1/24:0)	SP	HexCer-NS	-	1.32778e+07	6.89814e+06	5.30634e+06	4.31263e+06	5.45629e+06	3.84077e+06	7.77161e+06	1.16021e+07	8.87281e+06	6.34784e+06	5.94011e+06	7.64286e+06	0.136296	0.142146	insig
LIPID-P-0306	C48H91NO8	HexCer(d18:1/24:1)	SP	HexCer-NS	-	697899	703809	635366	442610	428713	545142	722417	756193	826085	609366	652119	709947	0.423034	0.00076505	insig
LIPID-P-0300	C49H95NO8	HexCer(d18:1/25:0)	SP	HexCer-NS	-	562908	313890	227937	189926	238948	282658	279380	344950	335155	317766	294674	323836	0.042327	0.426654	insig
LIPID-P-2230	C49H93NO8	HexCer(d18:1/25:1)	SP	HexCer-NS	-	60593.7	16915.9	20915.7	23851.9	23622.3	4687.93	24695.1	29548.7	38593.2	8109.56	32239.2	29213.1	0.0734545	0.599341	insig
LIPID-P-0301	C50H97NO8	HexCer(d18:1/26:0)	SP	HexCer-NS	-	683697	386719	330925	439385	321853	430960	493068	547820	522940	653801	647856	530163	1.09493	0.176166	sig
LIPID-P-2231	C50H93NO8	HexCer(d18:1/26:2)	SP	HexCer-NS	-	49272.2	23159.5	21957.9	19938.1	22960.3	19521.9	28231.3	17818.7	19715.4	26492.2	30514.2	33289.3	0.073113	0.34836	insig
LIPID-P-0308	C40H75NO8	HexCer(d18:2/16:0)	SP	HexCer-NS	127842-89-1	140620	165381	80572.5	57994.7	64348.7	94401.3	144463	186605	188808	90287.1	91530.3	116774	0.138018	0.0117483	insig
LIPID-P-0311	C46H87NO8	HexCer(d18:2/22:0)	SP	HexCer-NS	-	79577.9	99483.2	62100.5	44244.5	47366.7	39083.8	110680	144650	144311	65224.6	33402.5	56798.4	0.13569	0.000507097	insig
LIPID-P-0312	C48H91NO8	HexCer(d18:2/24:0)	SP	HexCer-NS	-	325804	247030	284312	120328	122324	135365	358919	446622	554482	252542	209885	219418	0.256849	0.000512415	insig
LIPID-P-0313	C48H89NO8	HexCer(d18:2/24:1)	SP	HexCer-NS	-	43724.3	47130.5	47200.8	18672.7	25101.4	25884.5	80924.3	78483.9	68965.1	49478.8	36058	44320.7	0.473326	1.16551e-05	insig
LIPID-P-2243	C50H93NO8	HexCer(d18:2/26:1)	SP	HexCer-NS	-	75988.8	29953.4	32419.5	15002.1	19325.1	18475	27106.3	25559.8	24849.9	24020.6	24373.4	15158.8	0.919445	0.111058	insig
LIPID-P-2124	C44H83NO10	HexCer(t14:0/24:2(2OH))	SP	HexCer-AP	-	22020.6	28614.7	29432.9	21283.2	34260	22582.6	37366.4	22631.2	33047.4	26690.5	29495.1	26072.4	0.32575	0.716815	insig
LIPID-P-2125	C37H71NO10	HexCer(t14:1/17:0(2OH))	SP	HexCer-AP	-	9532.51	15152.6	14509.9	12415.4	10447.3	12307.6	18671	12878.6	16650.7	14008.9	14364.8	10289.3	0.29427	0.24655	insig
LIPID-P-2129	C44H83NO10	HexCer(t14:1/24:1(2OH))	SP	HexCer-AP	-	209789	281302	256642	227642	209063	247865	328771	280167	323597	222393	202245	213014	0.222723	0.0062938	insig
LIPID-P-2133	C37H69NO10	HexCer(t15:0/16:2(2OH))	SP	HexCer-AP	-	18428.3	19119.4	16521	17817.7	17431.2	19553.5	19487	19104.4	18611.6	20297.4	18818	19842.1	1.19381	0.236096	sig
LIPID-P-2145	C45H81NO10	HexCer(t17:2/22:2(2OH))	SP	HexCer-AP	-	191523	239848	181869	148224	139318	170124	211322	186000	248688	145241	158733	126748	0.762668	0.0164252	insig
LIPID-P-2146	C47H85NO10	HexCer(t17:2/24:2(2OH))	SP	HexCer-AP	-	22279.8	34869.4	16628	16383.5	16581	26486.4	29410	3352.99	41876.7	36372.6	34415.6	29175.1	0.25196	0.564276	insig
LIPID-P-2149	C57H105NO10	HexCer(t17:2/34:2(2OH))	SP	HexCer-AP	-	111786	75586.5	37356	46935.3	83826.6	71963.2	134385	109096	121904	78450.4	100824	105004	0.965056	0.0759911	insig
LIPID-P-2157	C44H83NO10	HexCer(t18:0/20:2(2OH))	SP	HexCer-AP	-	21022.2	17455.8	12091.2	10960.5	9873.89	14426.8	16142.6	13745.7	12477.8	14094.4	9394.08	18759	0.37685	0.433609	insig
LIPID-P-2158	C48H95NO10	HexCer(t18:0/24:0(2OH))	SP	HexCer-AP	-	97640.2	92354.6	85123.9	77981.9	77523.5	108847	132667	147904	121061	114730	136987	120313	1.38817	0.00545543	sig
LIPID-P-2159	C44H85NO10	HexCer(t18:1/20:0(2OH))	SP	HexCer-AP	-	2340.68	16626.2	2815.55	11599.3	9076.41	13024.6	17506.3	9757.73	9188.86	5488.11	8708.41	10077.8	0.562513	0.579619	insig
LIPID-P-2160	C44H83NO10	HexCer(t18:1/20:1(2OH))	SP	HexCer-AP	-	253170	418280	333763	265720	254824	342595	463197	367994	456855	350533	310289	387235	0.595141	0.0892023	insig
LIPID-P-2162	C51H97NO10	HexCer(t19:1/26:1(2OH))	SP	HexCer-AP	-	709530	648136	573065	453448	536570	610039	650490	677465	629887	508153	470400	525773	0.809085	0.0210182	insig
LIPID-P-2166	C44H83NO10	HexCer(t20:2/18:0(2OH))	SP	HexCer-AP	-	18296.9	19674.4	19645.8	19394	10934	24420.4	11643.3	19401.5	30734.3	21922.5	15316.5	17022.7	0.102991	0.954699	insig
LIPID-P-2167	C64H119NO10	HexCer(t20:2/38:2(2OH))	SP	HexCer-AP	-	27192.7	24011.2	14922.5	34852.3	32745.9	24193.5	32128.3	20610	30678.6	26190.6	15687.4	15804.7	0.388892	0.166531	insig
LIPID-P-2168	C44H83NO10	HexCer(t22:1/16:1(2OH))	SP	HexCer-AP	-	16354.3	10736.7	12433.2	10614.8	9425.9	16928.4	19877.3	21521.7	27533.8	17716.8	18100.9	11119.6	0.777001	0.0305251	insig
LIPID-N-0958	C37H72NO8P	LNAPE(16:1/N-16:0)	GP	LNAPE	-	4.80631e+06	4.82424e+06	4.06362e+06	4.69772e+06	4.77322e+06	6.13775e+06	6.59387e+06	6.42918e+06	6.80483e+06	6.60932e+06	8.26777e+06	7.18981e+06	1.76368	0.00229573	sig
LIPID-N-0960	C40H78NO8P	LNAPE(18:1/N-17:0)	GP	LNAPE	-	1.53302e+06	1.61592e+06	1.40605e+06	1.4524e+06	1.57412e+06	1.9139e+06	1.46327e+06	1.49497e+06	1.53001e+06	1.45436e+06	1.65581e+06	1.74134e+06	0.296953	0.571173	insig
LIPID-N-0964	C41H76NO8P	LNAPE(18:1/N-18:2)	GP	LNAPE	-	1.93712e+07	2.21604e+07	1.96487e+07	2.16753e+07	2.0914e+07	2.88475e+07	1.821e+07	2.14464e+07	1.9121e+07	2.01503e+07	2.50378e+07	2.33652e+07	0.308953	0.271742	insig
LIPID-N-0965	C41H74NO8P	LNAPE(18:2/N-18:2)	GP	LNAPE	-	2.32723e+06	2.5304e+06	2.06934e+06	2.32437e+06	2.54206e+06	3.11671e+06	2.27115e+06	2.42802e+06	2.31551e+06	2.24864e+06	2.89372e+06	2.79396e+06	0.592696	0.352865	insig
LIPID-N-0968	C43H74NO8P	LNAPE(20:4/N-18:2)	GP	LNAPE	-	340244	346596	141395	276210	286167	325857	259723	352140	373367	301859	342723	293702	0.664927	0.807767	insig
LIPID-N-0976	C47H78NO8P	LNAPE(20:4/N-22:4)	GP	LNAPE	-	99449.4	104102	81480.4	96332.7	88740.9	112429	97574.5	100053	117269	111864	100030	110690	0.967172	0.500956	insig
LIPID-N-0969	C43H74NO8P	LNAPE(20:5/N-18:1)	GP	LNAPE	-	181894	151001	179231	206342	218986	309726	163261	188126	164899	195203	211670	213674	0.337272	0.0540116	insig
LIPID-N-0972	C47H80NO8P	LNAPE(22:5/N-20:2)	GP	LNAPE	-	1.02741e+06	1.03224e+06	828766	865212	883905	956867	1.10439e+06	1.19476e+06	1.15981e+06	909208	1.03949e+06	1.02207e+06	0.692424	0.0189748	insig
LIPID-N-0973	C47H80NO8P	LNAPE(22:6/N-20:1)	GP	LNAPE	-	6967.36	7980.66	11325.7	9928.98	10726.8	19969.2	12546	8821.87	12821.8	13263.8	8026.58	13359.2	0.509089	0.476825	insig
LIPID-N-0615	C19H39O7P	LPA(0:0/16:0)	GP	LPA	-	133522	134260	110826	127683	113679	115914	139878	107493	137069	115386	107834	104887	0.792051	0.291436	insig
LIPID-N-0616	C21H43O7P	LPA(0:0/18:0)	GP	LPA	-	19228.8	22769.2	23844	26959.5	18127.2	20112.1	25719.6	23195.4	22300.4	20647.5	14101.1	16539.5	0.867415	0.150754	insig
LIPID-N-0617	C21H41O7P	LPA(0:0/18:1)	GP	LPA	-	16195.9	15639.7	14159.4	27057.1	17008.7	15574.8	24770.4	26373	26709.6	25441.4	17670.6	21640.1	1.14943	0.0490478	sig
LIPID-N-0659	C25H39O7P	LPA(22:5)	GP	LPA	-	4666.24	4042.76	4990.72	5884.87	3857.48	4629.07	3189.33	4304.32	3487.83	2603.36	2984.17	3080.36	1.5253	0.0243537	sig
LIPID-P-0351	C23H48NO7P	LPC(0:0/15:0)	GP	LPC	-	448885	308522	426410	519918	317336	1.06828e+06	209540	240348	195460	247656	223357	354254	0.963745	0.128336	insig
LIPID-P-0353	C24H50NO7P	LPC(0:0/16:0)	GP	LPC	-	562786	537066	598046	700309	464660	545005	390108	417811	365524	492313	342995	448921	1.34462	0.0353522	sig
LIPID-P-0355	C25H52NO7P	LPC(0:0/17:0)	GP	LPC	-	638460	667868	664808	734024	469772	617284	413259	444394	403645	478782	341109	515986	1.49206	0.0177817	sig
LIPID-P-0357	C26H54NO7P	LPC(0:0/18:0)	GP	LPC	4421-58-3	95697.3	95022.9	105206	129040	76951.1	104956	61741.4	72421.9	64058.1	81650.8	52682.5	82552.6	1.28145	0.0495663	sig
LIPID-P-0370	C26H52NO7P	LPC(0:0/18:1)	GP	LPC	-	2.74172e+06	2.52773e+06	2.38739e+06	1.9845e+06	2.10557e+06	2.03455e+06	1.72911e+06	1.60521e+06	1.63196e+06	1.43186e+06	1.53613e+06	1.92365e+06	1.7348	0.000385725	sig
LIPID-P-0378	C26H50NO7P	LPC(0:0/18:2)	GP	LPC	-	738188	719556	642594	584080	535563	561731	588348	508446	526305	450919	446977	531931	1.72858	0.00127123	sig
LIPID-P-0359	C27H56NO7P	LPC(0:0/19:0)	GP	LPC	-	55497.5	61156.6	60932.4	66361.7	52711.2	61387	28247.8	47348.6	43053.3	52510.3	41497.1	58133.1	0.884505	0.0343434	insig
LIPID-P-0361	C28H58NO7P	LPC(0:0/20:0)	GP	LPC	-	239413	266563	215068	217322	186032	196679	143156	150633	148058	153038	107320	169117	1.69466	0.00184877	sig
LIPID-P-0373	C28H56NO7P	LPC(0:0/20:1)	GP	LPC	-	903395	927073	762617	772628	693732	762759	618107	607757	570678	604168	554571	719814	1.58738	0.00429334	sig
LIPID-P-0380	C28H54NO7P	LPC(0:0/20:2)	GP	LPC	-	852200	884914	848741	757991	616074	663016	537201	544829	485299	478081	455790	609322	1.75697	0.000247116	sig
LIPID-P-0375	C30H60NO7P	LPC(0:0/22:1)	GP	LPC	-	836407	925390	657617	847858	676222	808286	556699	568537	638207	540458	458559	621607	1.56758	0.0185528	sig
LIPID-P-0387	C30H54NO7P	LPC(0:0/22:4)	GP	LPC	-	727829	734197	662862	490013	552736	575830	688848	591135	592865	475410	424565	491751	1.44881	0.00078861	sig
LIPID-P-0390	C30H52NO7P	LPC(0:0/22:5)	GP	LPC	-	840219	799374	667551	543032	603311	617031	804297	708555	791702	597626	504109	630672	0.820065	0.00773611	insig
LIPID-P-0350	C22H46NO7P	LPC(14:0/0:0)	GP	LPC	20559-16-4	3.81033e+06	5.67274e+06	5.06979e+06	2.02408e+06	4.42589e+06	2.73563e+06	4.85885e+06	4.3649e+06	4.63778e+06	1.5602e+06	2.26938e+06	1.11391e+06	1.2161	0.00519462	sig
LIPID-P-0352	C23H48NO7P	LPC(15:0/0:0)	GP	LPC	-	971238	949257	949077	964615	744402	908584	690846	605014	609968	652297	610029	793047	1.56087	0.00307998	sig
LIPID-P-0354	C24H50NO7P	LPC(16:0/0:0)	GP	LPC	-	559335	531033	584759	564043	458724	554503	394469	413694	356560	420491	346551	545136	1.30451	0.0320182	sig
LIPID-P-0368	C24H48NO7P	LPC(16:1/0:0)	GP	LPC	76790-27-7	1.28175e+07	1.26241e+07	1.10068e+07	1.1721e+07	1.07135e+07	1.17675e+07	1.21968e+07	4.1892e+06	1.08213e+07	1.14726e+07	1.14218e+07	1.2728e+07	0.335872	0.379923	insig
LIPID-P-0356	C25H52NO7P	LPC(17:0/0:0)	GP	LPC	50930-23-9	1.04695e+06	1.13743e+06	1.17274e+06	1.21881e+06	827073	1.09491e+06	680392	706162	620529	765766	608684	912017	1.45893	0.00800381	sig
LIPID-P-0358	C26H54NO7P	LPC(18:0/0:0)	GP	LPC	-	93367.2	106565	106627	126467	82176.3	99764.4	63578.1	84520.1	69791.4	80556.6	57784.9	87974.9	1.30883	0.0676791	sig
LIPID-P-0379	C26H50NO7P	LPC(18:2/0:0)	GP	LPC	22252-07-9	785786	708319	661096	607935	562097	596780	614199	533842	522809	521601	489478	550892	1.68816	0.00312811	sig
LIPID-P-0383	C26H48NO7P	LPC(18:3/0:0)	GP	LPC	-	356389	340529	302992	327097	283148	326502	247583	228924	240402	228371	207947	280202	1.62564	0.00422654	sig
LIPID-P-0360	C27H56NO7P	LPC(19:0/0:0)	GP	LPC	-	42695.1	41176.4	38664.2	55862.8	42031.6	49943.9	33303.7	40461.6	34751.7	43405.5	30561.5	39256	0.792382	0.0602061	insig
LIPID-P-0372	C27H54NO7P	LPC(19:1/0:0)	GP	LPC	-	510724	451240	475546	461275	379898	437343	287823	345739	281160	321570	269147	426849	1.4405	0.0109196	sig
LIPID-P-0362	C28H58NO7P	LPC(20:0/0:0)	GP	LPC	108341-80-6	189357	183528	173814	189135	172914	187193	200233	225664	213676	228228	153926	238616	0.809106	0.349559	insig
LIPID-P-0374	C28H56NO7P	LPC(20:1/0:0)	GP	LPC	-	1.89878e+06	1.70052e+06	1.78449e+06	1.88743e+06	1.37905e+06	1.66125e+06	1.0727e+06	1.20957e+06	1.06417e+06	1.19362e+06	1.34211e+06	1.71169e+06	1.17753	0.0132905	sig
LIPID-P-0381	C28H54NO7P	LPC(20:2/0:0)	GP	LPC	-	1.08001e+06	1.04327e+06	1.01592e+06	900520	822767	837502	694623	505088	604863	645952	589901	792475	1.58343	0.000387577	sig
LIPID-P-0384	C28H52NO7P	LPC(20:3/0:0)	GP	LPC	1199257-41-4	2.18396e+06	2.09867e+06	1.90526e+06	1.60754e+06	1.65656e+06	1.6792e+06	1.89235e+06	1.81909e+06	1.77116e+06	1.56056e+06	1.25082e+06	1.60019e+06	1.43612	0.00224026	sig
LIPID-P-0386	C28H50NO7P	LPC(20:4/0:0)	GP	LPC	60701-99-7	137727	136645	117196	101535	110349	102638	175663	133940	135685	98346.9	87739.8	113092	0.58182	0.0120349	insig
LIPID-P-0389	C28H48NO7P	LPC(20:5/0:0)	GP	LPC	-	117748	106353	102858	48331.6	90771.6	88943.9	124973	101871	110624	95610.3	71086.1	89477	0.291095	0.0498215	insig
LIPID-P-0363	C30H62NO7P	LPC(22:0/0:0)	GP	LPC	-	69413.3	20735.3	47119.5	53351	45249.1	47865.6	59635.8	66345.7	65800	59036.6	54822	55582.8	0.883566	0.349757	insig
LIPID-P-0376	C30H60NO7P	LPC(22:1/0:0)	GP	LPC	-	514848	538623	451714	532025	435122	476038	268017	421704	359886	464721	351536	502703	0.828021	0.0794113	insig
LIPID-P-0382	C30H58NO7P	LPC(22:2/0:0)	GP	LPC	-	446020	455883	399524	354912	335117	354897	254035	260941	264637	230552	244348	288192	1.80811	2.59571e-05	sig
LIPID-P-0391	C30H52NO7P	LPC(22:5/0:0)	GP	LPC	-	307073	300560	265482	222308	255057	240753	320822	247766	276328	231950	206238	229238	1.08174	0.0228915	sig
LIPID-P-0392	C30H50NO7P	LPC(22:6/0:0)	GP	LPC	-	152382	150054	121112	118765	111592	110745	155632	115164	119016	102430	85085.2	101982	1.30766	0.0312753	sig
LIPID-P-0364	C32H66NO7P	LPC(24:0/0:0)	GP	LPC	-	80149.1	74975.6	59118.9	64738.6	64287.5	66859.1	162693	170812	174267	152263	103080	117738	1.38034	5.33498e-05	sig
LIPID-P-0377	C32H64NO7P	LPC(24:1/0:0)	GP	LPC	-	774952	777921	639373	755562	677547	696988	1.08827e+06	1.11537e+06	1.13503e+06	914025	723793	900439	0.980329	0.000386518	insig
LIPID-P-1930	C32H62NO7P	LPC(24:2)	GP	LPC	-	199994	212513	167575	171853	152977	151729	188300	198114	197240	190723	138716	197280	0.214837	0.194845	insig
LIPID-P-0365	C34H70NO7P	LPC(26:0/0:0)	GP	LPC	-	84412.8	77038.7	62839.5	82009.3	65562.1	57156.5	245705	208607	237976	202096	141127	175185	1.47789	2.03623e-05	sig
LIPID-P-1927	C34H68NO7P	LPC(26:1)	GP	LPC	-	1.13161e+06	1.15227e+06	896842	805167	860076	930622	1.75528e+06	1.86067e+06	1.8511e+06	1.46015e+06	1.27653e+06	1.50252e+06	1.19679	1.49854e-05	sig
LIPID-P-0393	C22H48NO6P	LPC(O-14:0)	GP	LPC-O	-	80408.3	96212.9	85054.2	102226	69007	88568.4	81565.5	78045.6	73680.8	75224	68286.6	84884.3	0.977352	0.466077	insig
LIPID-P-0398	C22H46NO6P	LPC(O-14:1)	GP	LPC-O	-	764625	820611	646401	798002	738379	815186	799995	804061	787989	767618	727202	804627	0.416915	0.646326	insig
LIPID-P-0394	C24H52NO6P	LPC(O-16:0)	GP	LPC-O	-	3.1846e+06	3.38812e+06	3.22042e+06	3.0194e+06	2.2367e+06	3.22005e+06	2.73555e+06	3.3336e+06	2.90889e+06	3.14827e+06	2.69283e+06	2.68304e+06	0.6962	0.400021	insig
LIPID-P-0399	C24H50NO6P	LPC(O-16:1)	GP	LPC-O	-	1.731e+06	1.91941e+06	1.6088e+06	1.8028e+06	1.66185e+06	1.99582e+06	1.65884e+06	1.8846e+06	1.75536e+06	1.81164e+06	1.55757e+06	1.78441e+06	0.26016	0.855945	insig
LIPID-P-0395	C26H56NO6P	LPC(O-18:0)	GP	LPC-O	-	313348	353978	362049	375156	276687	370487	300450	363455	329370	331729	270223	383964	0.367644	0.971271	insig
LIPID-P-0400	C26H54NO6P	LPC(O-18:1)	GP	LPC-O	-	1.89645e+06	1.93991e+06	1.93733e+06	1.91107e+06	1.48434e+06	2.07052e+06	1.6378e+06	1.86983e+06	1.51796e+06	1.73885e+06	1.52888e+06	2.06301e+06	0.663014	0.603489	insig
LIPID-P-0396	C28H60NO6P	LPC(O-20:0)	GP	LPC-O	-	54165.8	62494	45461.7	61784.9	59124	65370.3	55741.4	61530.3	49750.7	53626.4	50009.8	60487.9	0.0895852	0.392458	insig
LIPID-P-0401	C28H58NO6P	LPC(O-20:1)	GP	LPC-O	-	29827.5	35232.1	30192.9	30939.9	23599.2	31357.2	23327.4	32230.7	29848.1	29119.6	31372.2	35699.9	0.0416441	0.553292	insig
LIPID-P-0397	C30H64NO6P	LPC(O-22:0)	GP	LPC-O	-	50628.4	52041.4	52982.5	45447.8	42873.1	55104.4	51154.9	59123.9	35779.2	36224.6	53283.3	67061.2	0.069594	0.933171	insig
LIPID-P-0402	C30H62NO6P	LPC(O-22:1)	GP	LPC-O	-	11993.4	11188.9	11503.1	13578.2	11418.6	13768.9	5870.26	9837.5	8023.66	8364.84	9358.7	13646.3	0.752168	0.0533808	insig
LIPID-P-1936	C32H66NO6P	LPC(O-24:1)	GP	LPC-O	-	91555.7	117701	83842.3	93706.9	99263.7	100128	85187.4	98852.2	101686	91292.1	115214	120572	0.633316	0.573835	insig
LIPID-P-0407	C21H44NO7P	LPE(0:0/16:0)	GP	LPE	-	180873	190233	204564	217716	188529	233657	175678	185551	170476	215414	177928	223606	0.0111653	0.154208	insig
LIPID-P-0410	C23H48NO7P	LPE(0:0/18:0)	GP	LPE	-	2.19888e+06	2.28283e+06	2.20515e+06	2.36108e+06	1.86741e+06	2.2637e+06	1.94111e+06	2.12521e+06	1.88979e+06	2.24643e+06	1.5777e+06	2.20524e+06	0.877244	0.556432	insig
LIPID-P-0417	C23H46NO7P	LPE(0:0/18:1)	GP	LPE	-	1.6538e+06	1.543e+06	1.60541e+06	1.79378e+06	1.30867e+06	1.65887e+06	1.18464e+06	1.26653e+06	1.0951e+06	1.37604e+06	1.13846e+06	1.53565e+06	1.15231	0.0438573	sig
LIPID-P-0423	C23H44NO7P	LPE(0:0/18:2)	GP	LPE	-	850547	767876	770930	614181	605580	643200	700749	636914	584110	669888	620513	677813	1.12886	0.00326688	sig
LIPID-P-0419	C25H50NO7P	LPE(0:0/20:1)	GP	LPE	-	701925	897099	700796	756154	616204	691167	597919	541188	639273	578334	512399	659629	1.46036	0.0685377	sig
LIPID-P-0425	C25H48NO7P	LPE(0:0/20:2)	GP	LPE	-	144779	166943	139507	98362.9	112092	140387	121123	102885	88114.8	28408.7	209134	117484	0.739389	0.684757	insig
LIPID-P-0429	C25H46NO7P	LPE(0:0/20:3)	GP	LPE	-	287947	330100	275196	217870	255403	268210	276357	242632	252296	223425	211128	226503	1.47708	0.0148826	sig
LIPID-P-0435	C27H46NO7P	LPE(0:0/22:5)	GP	LPE	-	420212	472189	385050	286826	382114	363040	493887	409252	424389	367564	322641	335827	0.581958	0.0337064	insig
LIPID-P-0408	C21H44NO7P	LPE(16:0/0:0)	GP	LPE	53862-35-4	169264	187149	214367	207736	179815	191904	159241	173802	136693	205201	167895	209362	0.28974	0.136431	insig
LIPID-P-0415	C21H42NO7P	LPE(16:1/0:0)	GP	LPE	-	297368	394843	274486	274274	276440	311159	435514	356701	342693	340384	319185	398107	0.806009	0.174782	insig
LIPID-P-0409	C22H46NO7P	LPE(17:0/0:0)	GP	LPE	-	32594.2	36708.8	37132.5	34178.1	28332.1	36438.4	22475.6	28344.5	23736.1	27336.1	21592.9	28375.3	1.49767	0.011978	sig
LIPID-P-0411	C23H48NO7P	LPE(18:0/0:0)	GP	LPE	69747-55-3	2.1212e+06	2.27011e+06	1.9811e+06	2.311e+06	1.78845e+06	2.15122e+06	1.94102e+06	2.06539e+06	1.91658e+06	2.12482e+06	1.49143e+06	2.08983e+06	0.834019	0.663762	insig
LIPID-P-0418	C23H46NO7P	LPE(18:1/0:0)	GP	LPE	89576-29-4	1.66664e+06	1.14438e+06	1.49607e+06	1.74528e+06	1.24418e+06	1.46992e+06	1.15521e+06	1.45265e+06	952583	851805	1.50848e+06	1.75053e+06	0.435889	0.694076	insig
LIPID-P-0412	C25H52NO7P	LPE(20:0/0:0)	GP	LPE	-	209978	131111	96534.8	130157	134792	140069	176179	185689	163362	176470	137338	175589	0.789908	0.463321	insig
LIPID-P-0420	C25H50NO7P	LPE(20:1/0:0)	GP	LPE	-	888636	759974	668096	701926	618277	708469	562266	626360	530577	584502	521792	710996	1.30508	0.0685142	sig
LIPID-P-0426	C25H48NO7P	LPE(20:2/0:0)	GP	LPE	-	198778	228968	182633	159831	168552	167559	173224	128243	132426	58780.8	133225	138958	1.43104	0.0218646	sig
LIPID-P-0432	C25H44NO7P	LPE(20:4/0:0)	GP	LPE	-	814390	902783	687493	541188	643099	619187	920695	694724	791421	674129	613734	626297	0.547992	0.0342664	insig
LIPID-P-0434	C25H42NO7P	LPE(20:5/0:0)	GP	LPE	-	38532	45316.9	35836.9	29907.4	39548.1	44638.1	37025.9	37154.6	38664.9	26293.7	30462.6	30092.9	1.24518	0.0772035	sig
LIPID-P-0413	C27H56NO7P	LPE(22:0/0:0)	GP	LPE	-	190434	213388	132685	153906	180107	168841	245172	234171	284733	262327	225828	243805	1.37946	0.00847276	sig
LIPID-P-0421	C27H54NO7P	LPE(22:1/0:0)	GP	LPE	-	620132	1.2493e+06	973445	1.07773e+06	1.02716e+06	1.13576e+06	1.11251e+06	1.07426e+06	1.13181e+06	1.02801e+06	944591	1.19775e+06	0.567973	0.701228	insig
LIPID-P-0427	C27H52NO7P	LPE(22:2/0:0)	GP	LPE	-	941599	991524	783444	639563	756105	767571	700118	632688	750537	673555	548766	685032	1.51781	0.0171342	sig
LIPID-P-0433	C27H48NO7P	LPE(22:4/0:0)	GP	LPE	-	579622	596275	504953	362228	470365	460707	611999	481235	539479	415443	406999	441946	0.858754	0.0185438	insig
LIPID-P-0436	C27H46NO7P	LPE(22:5/0:0)	GP	LPE	-	41436.1	48520	47249.3	30205	39761.3	39930.7	38557	27181.9	46557.1	30356	28681.5	37769.2	1.20231	0.151622	sig
LIPID-P-0437	C27H44NO7P	LPE(22:6/0:0)	GP	LPE	-	203920	226445	193632	144922	175292	175947	221688	172805	188871	172977	143985	162003	1.01743	0.039701	sig
LIPID-P-0414	C29H60NO7P	LPE(24:0/0:0)	GP	LPE	-	207059	231018	148651	155730	165525	156082	572796	386363	450523	393768	300286	347944	1.33973	0.00053619	sig
LIPID-P-0438	C21H44NO6P	LPE(P-16:0)	GP	LPE-P	174062-72-7	1.45836e+06	1.98163e+06	1.71804e+06	2.12692e+06	1.52827e+06	1.97002e+06	1.77911e+06	2.05029e+06	1.72459e+06	2.20829e+06	1.45751e+06	2.34489e+06	0.543798	0.767462	insig
LIPID-P-0439	C22H46NO6P	LPE(P-17:0)	GP	LPE-P	-	73731.2	85433.2	75645.4	98281.1	75822.6	99327.4	79821.9	86852.5	74589.6	89300.7	62757.9	93528.2	0.0632865	0.564111	insig
LIPID-P-0440	C23H48NO6P	LPE(P-18:0)	GP	LPE-P	174062-73-8	1.48235e+06	1.88602e+06	1.66468e+06	2.04341e+06	1.62435e+06	2.00444e+06	1.51878e+06	1.74828e+06	1.58091e+06	1.79536e+06	1.41073e+06	1.95837e+06	0.180998	0.488117	insig
LIPID-P-0445	C23H46NO6P	LPE(P-18:1)	GP	LPE-P	-	876537	1.05552e+06	948917	1.2623e+06	893985	1.13637e+06	929216	1.07893e+06	883155	1.24865e+06	932400	1.37701e+06	0.666443	0.320663	insig
LIPID-P-0441	C25H52NO6P	LPE(P-20:0)	GP	LPE-P	-	266451	267799	245416	265829	273845	321260	286523	279741	304158	281494	283555	300188	1.06791	0.21161	sig
LIPID-P-0442	C27H56NO6P	LPE(P-22:0)	GP	LPE-P	-	47262.5	33341	52344.8	47729.4	51064.2	49389.1	81200.9	45391.6	34962.4	43333.6	63261.5	44588.6	0.389626	0.873287	insig
LIPID-N-0166	C22H45O9P	LPG(16:0/0:0)	GP	LPG	-	41074.8	37269.8	40287.8	54814.2	30842.9	36979.3	25798.4	29283.3	32697.1	29981.8	27485.7	23125.1	1.4358	0.0781874	sig
LIPID-N-0169	C22H43O9P	LPG(16:1/0:0)	GP	LPG	-	37197.1	35122.9	28818.8	26312.2	34166.8	45393	41384.2	43110.1	54509.3	38302.4	40215.8	26547.9	0.419091	0.206681	insig
LIPID-N-0167	C24H49O9P	LPG(18:0/0:0)	GP	LPG	-	47554.2	41870.6	46295.6	52742	38615.1	43485.2	37465.8	44106.2	43380.4	43755.1	32902.4	38435.3	1.09322	0.365378	sig
LIPID-N-0170	C24H47O9P	LPG(18:1/0:0)	GP	LPG	-	916730	893777	730813	672776	890092	1.00604e+06	1.07287e+06	1.10735e+06	1.30187e+06	882207	994065	672200	0.375248	0.0669436	insig
LIPID-N-0171	C24H45O9P	LPG(18:2/0:0)	GP	LPG	-	39855.4	41325.6	28163	38240.6	37362.1	44937.7	42881	40624.9	51832.5	39558.9	38823.6	23608.9	0.121802	0.283029	insig
LIPID-N-0665	C26H49O9P	LPG(20:2)	GP	LPG	-	38932.6	41147.4	31459.7	25008.2	35382	35306.6	49952.3	55188	63410.6	34716.9	42177.7	28898	0.366337	0.00526537	insig
LIPID-N-0175	C25H49O12P	LPI(16:0/0:0)	GP	LPI	-	23736.9	22226.6	27474.2	35081.7	22039.5	19959.3	20971.8	23899.6	30782.7	21650.1	14574.9	16212.2	1.00006	0.270187	sig
LIPID-N-0177	C25H47O12P	LPI(16:1/0:0)	GP	LPI	-	88241.1	63031.5	79377.4	75881.1	58298.4	56169.9	73055.4	60743.9	63225.4	57120.9	68969.2	55596.5	1.02237	0.258925	sig
LIPID-N-0176	C27H53O12P	LPI(18:0/0:0)	GP	LPI	327620-46-2	677563	504134	674034	675751	387256	497709	400127	367791	380241	371207	231251	311054	1.69367	0.015404	sig
LIPID-N-0178	C27H51O12P	LPI(18:1/0:0)	GP	LPI	-	1.17214e+06	975673	1.04662e+06	1.00733e+06	817765	933410	894355	719353	744865	690510	685002	717488	1.77908	0.00336294	sig
LIPID-N-0179	C27H49O12P	LPI(18:2/0:0)	GP	LPI	-	177659	132517	149752	146019	116715	129180	126240	100750	110340	94013.7	94829.8	94461.6	1.7603	0.00731873	sig
LIPID-N-0685	C29H55O12P	LPI(20:1)	GP	LPI	-	42619.8	33560.9	37851	35718.1	28001	29397.9	25395.6	20906.6	23268.2	22387.8	18104	20261.9	1.82976	0.000894163	sig
LIPID-N-0686	C29H53O12P	LPI(20:2)	GP	LPI	-	312641	287496	295760	253544	189068	201589	181586	166870	168038	151910	145255	145519	1.87406	4.73432e-05	sig
LIPID-N-0180	C29H51O12P	LPI(20:3/0:0)	GP	LPI	-	178923	150497	92848	152545	114117	117776	130746	103391	102459	98640.6	85951.1	93775.6	1.26681	0.203384	sig
LIPID-N-0181	C29H49O12P	LPI(20:4/0:0)	GP	LPI	-	191522	160333	188055	173912	126910	132958	133998	108870	113416	101959	87110.5	92389	1.83113	0.00158672	sig
LIPID-N-0182	C31H53O12P	LPI(22:4/0:0)	GP	LPI	-	26896.8	23776	22614.8	19100	18188.5	17247.3	19984.9	14247	16176.3	13412.7	11959.9	12867.3	1.81682	0.000536981	sig
LIPID-N-0187	C24H48NO9P	LPS(18:0/0:0)	GP	LPS	119786-67-3	256598	305306	299169	281497	204309	214182	320153	271868	294709	240410	140679	160076	1.09699	0.0203647	sig
LIPID-N-0192	C24H46NO9P	LPS(18:1/0:0)	GP	LPS	89319-60-8	241524	185275	219509	169507	123698	136627	138257	112284	121555	144439	83443.9	95260.1	1.67131	0.00380389	sig
LIPID-N-0196	C24H44NO9P	LPS(18:2/0:0)	GP	LPS	-	15313.4	8541.56	15510.3	15932.5	10817.7	10603.8	9735.72	9328.11	12414	10999.8	7164.46	7540.27	1.20017	0.268864	sig
LIPID-N-0193	C26H50NO9P	LPS(20:1/0:0)	GP	LPS	-	27339.7	35125.9	32801.2	29497.6	20294.4	22676.9	27619.4	26169.6	26985.8	25369	14387.7	17281.7	1.3528	0.0347984	sig
LIPID-N-0189	C28H56NO9P	LPS(22:0/0:0)	GP	LPS	-	6191.21	5373.33	3988.41	4123.73	4076.91	3540.18	7478.63	7682.55	8341.86	5863.53	3105.96	4516.82	0.132153	0.00387345	insig
LIPID-N-0194	C28H54NO9P	LPS(22:1/0:0)	GP	LPS	-	19323.2	23963.1	21200.2	15388.1	13548.7	16651.9	23554.9	20429.1	23637.9	17883.5	10906	12733.6	0.884959	0.00517067	insig
LIPID-N-0200	C28H46NO9P	LPS(22:5/0:0)	GP	LPS	-	18288.6	10792.5	15783.4	15301.8	11023.4	11619.8	16809.7	10542.8	11364	13088.9	13395	11275.6	0.580411	0.714108	insig
LIPID-N-0195	C30H58NO9P	LPS(24:1/0:0)	GP	LPS	-	10166.2	12580.7	9893.55	6640.58	7706.1	7963.55	15860	12289.2	14434.1	10216.6	8634.4	7695.58	0.00098794	0.00161747	insig
LIPID-P-0274	C19H38O4	MG(16:0)	GL	MG	32899-41-5	1.03144e+06	1.2066e+06	951057	852803	931675	1.01785e+06	1.26079e+06	1.04326e+06	1.12052e+06	927691	871471	933749	0.47113	0.0571543	insig
LIPID-P-0276	C21H42O4	MG(18:0)	GL	MG	22610-61-3	1.18759e+06	1.33849e+06	1.06812e+06	917177	1.0809e+06	1.09211e+06	1.46452e+06	1.10827e+06	1.3314e+06	1.03603e+06	960165	1.02315e+06	0.466542	0.0575309	insig
LIPID-P-1273	C25H40O4	MG(22:5)	GL	MG	-	80948	97863	79462.2	66248.9	73265.8	75576.1	107902	89711.9	92025.2	80979.9	65971.1	81942.8	0.129988	0.0343432	insig
LIPID-P-1707	C39H74O10	MGDG(14:0_16:0)	GL	MGDG	-	124499	117431	118989	51377.4	77076.4	96592.4	141296	106557	102879	65181.5	62814.7	69306.8	0.951943	0.0049838	insig
LIPID-P-1714	C39H72O10	MGDG(14:0_16:1)	GL	MGDG	-	62590.9	52396.7	60826.2	20177.1	46442.8	58135.1	66021.3	57202.1	68609	34315.4	59639.9	36180	0.269037	0.154341	insig
LIPID-P-1708	C41H78O10	MGDG(16:0_16:0)	GL	MGDG	-	230259	254914	226821	147774	186910	195336	191507	231828	285778	145160	139148	183971	0.970222	0.0230931	insig
LIPID-P-1715	C41H76O10	MGDG(16:0_16:1)	GL	MGDG	-	155126	133473	159504	116172	129344	143331	184883	187454	228977	129490	120518	133595	0.0329986	0.00179581	insig
LIPID-P-1717	C43H80O10	MGDG(16:0_18:1)	GL	MGDG	-	464730	471072	391716	259682	291801	344565	393322	339278	80890	214543	242924	218966	1.0906	0.0784472	sig
LIPID-P-1726	C41H74O10	MGDG(16:1_16:1)	GL	MGDG	-	45880.9	82446.1	42069.9	17340.3	41967.2	67536	68565.1	74466.6	77015.5	27556.9	66881.9	43249.7	0.0437962	0.28243	insig
LIPID-P-1729	C43H78O10	MGDG(16:1_18:1)	GL	MGDG	-	263615	202378	261139	168229	152158	175067	238216	260803	265352	167102	163722	171922	0.683877	0.000718722	insig
LIPID-P-1731	C45H82O10	MGDG(18:1_18:1)	GL	MGDG	-	323684	306336	244053	162048	144329	181599	287884	283388	316089	121301	175553	178203	0.831627	0.000406651	insig
LIPID-P-1740	C45H80O10	MGDG(18:1_18:2)	GL	MGDG	-	33077.2	6509.18	21476.7	6998.82	15598.6	32489.5	39365.9	29084.9	18378.4	18101	8843.4	19513.4	0.0742414	0.51694	insig
LIPID-P-1775	C47H78O10	MGDG(18:1_20:5)	GL	MGDG	-	67800.4	61803.4	50357.4	23422.4	62229.9	67316.9	99803	66971.9	62870	69168.4	85795.4	69067.5	0.763838	0.276313	insig
LIPID-N-1477	C33H57O8P	PA(10:0_20:4)	GP	PA	-	10088.4	8500.77	7001.5	8108.59	8993.42	9308.98	11732.2	9059.29	10797.1	9459.77	7373.15	8995.76	0.329892	0.21544	insig
LIPID-N-1444	C27H53O8P	PA(12:0_12:0)	GP	PA	-	14626.8	14576.1	17923	16462.6	14510.2	17857.4	17462.2	15788.4	14995.2	13247.4	12631.6	13156.6	1.08275	0.0740214	sig
LIPID-N-1478	C33H57O8P	PA(12:0_18:4)	GP	PA	-	296799	303080	253054	249719	243990	279404	327172	280115	284099	259054	257590	243304	0.47927	0.104142	insig
LIPID-N-1490	C35H59O8P	PA(12:0_20:5)	GP	PA	-	9865.05	10290.2	6848.32	8940.48	7030.02	8454.63	9697.94	7814.76	7235.64	8213.64	8211.65	7035.45	0.60995	0.722728	insig
LIPID-N-1479	C37H65O8P	PA(12:0_22:4)	GP	PA	-	237139	237335	210041	193940	199728	228465	259904	211452	253661	211756	189123	182507	0.666812	0.0692646	insig
LIPID-N-1499	C37H61O8P	PA(12:0_22:6)	GP	PA	-	75087.8	73380.1	62206.5	51620.7	54250.7	64287	76829.3	65200.4	75602.7	58565.4	53882.9	51006.4	0.753851	0.0134912	insig
LIPID-N-0623	C35H69O8P	PA(16:0_16:0)	GP	PA	-	55696.3	64018	46156.5	40197.1	45426.5	68381.3	40849.1	61604.4	35593.8	51952.2	59131.1	48268.6	0.18839	0.784298	insig
LIPID-N-0624	C37H73O8P	PA(16:0_18:0)	GP	PA	-	13539.9	13497.9	13130.2	16584.4	14947.9	14084.3	11782.7	15917	16080.1	12062	20003.4	15335.7	0.641473	0.666998	insig
LIPID-N-1446	C39H77O8P	PA(16:0_20:0)	GP	PA	-	660143	635721	488750	561694	622053	610108	832483	822196	807335	752966	704603	686081	1.26474	0.0020485	sig
LIPID-N-1462	C39H73O8P	PA(16:0_20:2)	GP	PA	-	909745	849822	493377	495532	684078	544922	651872	810795	713425	625376	585535	470225	0.536077	0.261102	insig
LIPID-N-1447	C41H81O8P	PA(16:0_22:0)	GP	PA	-	2.36666e+06	2.64108e+06	2.18556e+06	1.77766e+06	2.08603e+06	2.38506e+06	2.27035e+06	2.32877e+06	2.41219e+06	1.9751e+06	2.74014e+06	2.14464e+06	0.0328311	0.568169	insig
LIPID-N-1492	C41H71O8P	PA(16:0_22:5)	GP	PA	-	4.98189e+06	5.52847e+06	6.06581e+06	5.12378e+06	5.46537e+06	7.69284e+06	3.55307e+06	4.51237e+06	4.55019e+06	3.98377e+06	4.75526e+06	3.86612e+06	1.23735	0.0540914	sig
LIPID-N-0632	C35H65O8P	PA(16:1_16:1)	GP	PA	-	48706.2	66318.2	49406.4	50460.3	83610.2	77231.9	76534.9	107938	90841.1	98206.2	117427	104586	1.70331	0.00749153	sig
LIPID-N-0634	C37H69O8P	PA(16:1_18:1)	GP	PA	-	319800	407520	294043	405005	374401	467315	372281	425190	404576	425532	457070	515555	1.37682	0.0602402	sig
LIPID-N-0691	C37H67O8P	PA(16:1_18:2)	GP	PA	-	38869.5	43151.4	25973.9	39745.2	46918.1	47957.7	45354	61999.3	60483.4	38512	44225.1	49360.2	0.925422	0.059327	insig
LIPID-N-1500	C41H69O8P	PA(16:1_22:5)	GP	PA	-	267758	297573	248527	293307	304755	403018	266852	379634	309941	276046	493348	387620	1.08625	0.317134	sig
LIPID-N-1470	C41H75O8P	PA(18:0_20:3)	GP	PA	-	843693	955392	701699	706897	800901	910802	815446	834083	942309	853171	839571	815503	0.283504	0.885885	insig
LIPID-N-1484	C43H77O8P	PA(18:0_22:4)	GP	PA	-	1.87152e+06	1.89837e+06	1.68509e+06	1.47481e+06	1.59393e+06	1.83752e+06	2.029e+06	2.08024e+06	2.11013e+06	1.83331e+06	1.91028e+06	1.83453e+06	0.683992	0.010145	insig
LIPID-N-1493	C43H75O8P	PA(18:0_22:5)	GP	PA	-	406962	413057	370407	342464	346440	474446	343897	510466	472996	411061	446164	450958	0.729081	0.613149	insig
LIPID-N-0647	C43H73O8P	PA(18:0_22:6)	GP	PA	-	205455	205060	148776	181824	202496	222174	213740	245649	225756	208135	254691	207159	1.17938	0.218896	sig
LIPID-N-1450	C44H87O8P	PA(18:0_23:0)	GP	PA	-	406600	366650	335835	292885	350760	380210	277186	321226	308436	260118	307246	293821	1.43322	0.0551843	sig
LIPID-N-1452	C46H91O8P	PA(18:0_25:0)	GP	PA	-	44874	41335	30737.1	32436.6	32558.6	34793.6	22586.7	35182.9	34452.3	27240.3	25060.2	30656.9	1.26003	0.140491	sig
LIPID-N-1480	C37H65O8P	PA(18:1_16:3)	GP	PA	-	12240	8222.72	9136.13	6084.13	7828.65	7489.59	11505.2	8785.68	6687.8	8512.4	11464.8	11976.2	0.438491	0.212121	insig
LIPID-N-0692	C39H71O8P	PA(18:1_18:2)	GP	PA	-	431711	365852	249259	365347	335233	392173	355883	374637	402815	353153	343458	368850	0.309415	0.902363	insig
LIPID-N-1471	C41H75O8P	PA(18:1_20:2)	GP	PA	-	1.43895e+06	1.3293e+06	1.24813e+06	1.39627e+06	1.3166e+06	1.44436e+06	1.2715e+06	1.32609e+06	1.49228e+06	1.27205e+06	1.65297e+06	1.41303e+06	0.609028	0.758768	insig
LIPID-N-1501	C41H69O8P	PA(18:1_20:5)	GP	PA	-	244510	260270	209791	223606	259445	285497	271765	290077	261871	285485	368635	293725	1.48768	0.0746526	sig
LIPID-N-0650	C43H71O8P	PA(18:1_22:6)	GP	PA	-	665551	686862	567185	785146	684978	881209	769641	767696	723976	732996	1.03982e+06	930098	1.38992	0.0660438	sig
LIPID-N-1467	C47H89O8P	PA(18:1_26:1)	GP	PA	-	34441.3	34990	34427.2	19071.8	24981.6	26278.3	34934.8	46137.1	39948.6	27456.1	32044	32699.1	0.189832	0.00320789	insig
LIPID-N-0639	C39H69O8P	PA(18:2_18:2)	GP	PA	-	60970.7	72601.5	47136.8	83660.6	77627.4	74645.7	87428.4	79338.9	86798.6	80653	97228.6	79553.6	1.42452	0.0236703	sig
LIPID-N-1482	C41H73O8P	PA(18:2_20:2)	GP	PA	-	353599	372899	353415	301074	351479	425916	339794	470342	342714	359466	308363	377923	0.038901	0.859341	insig
LIPID-N-1510	C43H71O8P	PA(18:2_22:5)	GP	PA	-	165373	180210	253949	320902	270512	361716	206288	325357	140745	170524	317028	219395	0.0753624	0.247245	insig
LIPID-N-1483	C42H75O8P	PA(19:0_20:4)	GP	PA	-	284204	290836	245654	263083	294752	299472	280505	308024	320124	253954	308573	291672	0.566175	0.525223	insig
LIPID-N-1456	C39H75O8P	PA(20:0_16:1)	GP	PA	-	408065	433219	348373	392356	429259	474679	572093	571215	569822	574791	567879	263809	0.588942	0.202312	insig
LIPID-N-1457	C41H79O8P	PA(20:0_18:1)	GP	PA	-	66027.2	76293.1	55737.5	63465.7	65460.3	76175.7	56899.3	65401.9	65795.8	65512.7	88402.8	70336.2	0.569296	0.456361	insig
LIPID-N-1465	C41H77O8P	PA(20:0_18:2)	GP	PA	-	954508	934459	800406	802895	839066	968667	842048	977226	920974	857005	856965	916164	0.0197967	0.875294	insig
LIPID-N-1473	C41H75O8P	PA(20:0_18:3)	GP	PA	-	24318.8	22274.5	19796.2	25142.9	20745.8	26426.3	16199.8	25716.8	23174	26267.5	26244.8	22770.6	0.447421	0.558905	insig
LIPID-N-1486	C43H77O8P	PA(20:0_20:4)	GP	PA	-	1.46484e+06	1.40609e+06	1.24673e+06	1.28429e+06	1.3281e+06	1.5082e+06	1.46238e+06	1.58997e+06	1.43406e+06	1.30704e+06	1.25247e+06	1.26541e+06	0.32254	0.106194	insig
LIPID-N-1451	C44H87O8P	PA(20:0_21:0)	GP	PA	-	174945	156076	153620	153648	163179	194388	174611	175362	172122	170580	190388	180848	1.105	0.405001	sig
LIPID-N-1472	C41H75O8P	PA(20:1_18:2)	GP	PA	-	2.8167e+06	2.78389e+06	2.50387e+06	2.55358e+06	2.62661e+06	2.93766e+06	2.88014e+06	3.01269e+06	3.16226e+06	2.72908e+06	3.33483e+06	3.0973e+06	1.26409	0.142117	sig
LIPID-N-1494	C43H75O8P	PA(20:1_20:4)	GP	PA	-	1.98804e+06	2.01158e+06	1.71453e+06	1.80036e+06	1.79645e+06	2.11983e+06	2.0594e+06	2.15387e+06	1.97789e+06	1.94719e+06	2.16436e+06	2.14457e+06	1.07769	0.317221	sig
LIPID-N-1496	C45H79O8P	PA(20:1_22:4)	GP	PA	-	779256	737676	632441	570456	631485	752747	682346	713029	745668	618420	773279	676969	0.00593787	0.689723	insig
LIPID-N-1507	C45H77O8P	PA(20:1_22:5)	GP	PA	-	101905	87160.5	106348	94041.8	83676.5	128841	71036.7	83241.7	65155.7	64204.8	119766	85407.3	0.665389	0.336996	insig
LIPID-N-1504	C43H73O8P	PA(20:2_20:4)	GP	PA	-	57810.9	72957	54945.5	70446.3	84217.6	120742	63117.5	87451.7	65244.7	65560.3	114565	123328	0.97264	0.19037	insig
LIPID-N-1512	C45H73O8P	PA(20:3_22:5)	GP	PA	-	31494.4	34306	28955.7	29751.4	46479.4	61336.4	18123.4	60108.4	68228.3	37788.2	29581.2	48785.6	0.349959	0.596699	insig
LIPID-N-1513	C45H71O8P	PA(20:4_22:5)	GP	PA	-	46368.8	41717.3	46485.8	57535.2	45288.5	73496.9	57553.9	91172.3	82973	68265.8	93505.1	87077.6	1.61501	0.026218	sig
LIPID-N-1453	C46H91O8P	PA(21:0_22:0)	GP	PA	-	146298	140028	112154	115836	135866	142873	148892	173715	160674	154099	146434	154223	1.16348	0.0657253	sig
LIPID-N-1459	C48H93O8P	PA(21:0_24:1)	GP	PA	-	424259	429271	395459	316763	404213	448291	552610	476999	554456	375019	534552	451369	0.763054	0.0787245	insig
LIPID-N-1497	C45H79O8P	PA(22:1_20:4)	GP	PA	-	81317.1	97238.1	73056.4	68261.1	75476.8	80943.9	70981.5	93301.7	80019.5	80005.4	86953	88668.4	0.352468	0.555657	insig
LIPID-N-1468	C47H89O8P	PA(24:0_20:2)	GP	PA	-	12077.3	16217	16171.2	11446.7	13073.6	13905.5	21781.1	18452.1	13869.6	16060.3	17046.1	14800.4	0.704649	0.147508	insig
LIPID-N-1458	C48H93O8P	PA(25:0_20:1)	GP	PA	-	84955.9	75554.4	67833.7	73213.4	70654.6	93741.8	67840	62427.3	61359	62861.3	78269	66533	0.834366	0.218821	insig
LIPID-N-0980	C36H72NO8P	PC(10:0_18:0)	GP	PC	-	1.67942e+06	2.01365e+06	1.82029e+06	1.45613e+06	1.6076e+06	1.56465e+06	2.24019e+06	1.72673e+06	2.08531e+06	1.46991e+06	1.52138e+06	1.45912e+06	0.588002	0.0114204	insig
LIPID-N-1002	C40H80NO8P	PC(10:0_22:0)	GP	PC	-	40569.5	26805.2	26442.8	35485.7	22516.8	30543.5	26584	32398.9	37640.8	25686.2	23885.1	20405.5	0.790511	0.334698	insig
LIPID-N-1009	C40H76NO8P	PC(10:0_22:2)	GP	PC	-	53488.3	57688.9	49412.3	49893.2	39872.9	63035.9	49473.2	50777.4	65777.9	40616.7	55176	42474.9	0.52072	0.603124	insig
LIPID-N-0978	C34H66NO8P	PC(12:0_14:1)	GP	PC	-	16285.3	12400.1	11565.4	10502.1	11622.5	11504.6	15242.1	12875.6	10113	12279.3	12782.7	13112.3	0.0201161	0.540024	insig
LIPID-N-0981	C36H72NO8P	PC(12:0_16:0)	GP	PC	-	1.27906e+06	1.38013e+06	1.42991e+06	1.49189e+06	1.44925e+06	1.9692e+06	882351	1.05281e+06	1.2359e+06	1.06345e+06	1.24406e+06	926271	1.14224	0.0178467	sig
LIPID-N-0982	C36H70NO8P	PC(12:0_16:1)	GP	PC	-	80064.2	69647.9	79197.3	84771.3	94625.2	109882	91445.9	70701.8	109067	103921	130262	88393.1	1.12367	0.191109	sig
LIPID-N-0989	C38H74NO8P	PC(12:0_18:1)	GP	PC	-	646191	600207	587191	631898	631564	717891	718679	839069	756382	795114	863716	808198	1.78447	0.00178158	sig
LIPID-N-1026	C42H76NO8P	PC(12:0_22:4)	GP	PC	-	6655.77	7214.33	6249.25	6351.94	5592.25	6581.75	6087.42	4733.58	6728.34	5051.19	4801.82	4306.26	1.53897	0.030174	sig
LIPID-N-0979	C35H70NO8P	PC(13:0_14:0)	GP	PC	-	130489	147387	127886	114215	119463	138121	143470	127774	146751	141338	122202	119151	0.173569	0.388015	insig
LIPID-N-0984	C37H74NO8P	PC(13:0_16:0)	GP	PC	-	56435.8	59120.3	49994.6	69760.2	57474.7	75598	53104.3	69914.3	62365.2	83141.4	70061.5	62123.3	1.05252	0.172761	sig
LIPID-N-0994	C39H78NO8P	PC(13:0_18:0)	GP	PC	-	183782	196723	155355	195697	186116	264285	217552	254604	221311	212732	218970	216012	1.08572	0.162968	sig
LIPID-N-0996	C39H76NO8P	PC(13:0_18:1)	GP	PC	-	340975	345811	268355	333158	306452	429891	293765	368892	317522	320734	388762	383349	0.625806	0.596684	insig
LIPID-N-1001	C39H72NO8P	PC(13:1_18:2)	GP	PC	-	179852	232361	183279	151562	167938	183422	226552	180052	224536	173295	158645	171504	0.443446	0.0932153	insig
LIPID-N-0202	C36H72NO8P	PC(14:0_14:0)	GP	PC	18194-24-6	1.83323e+06	1.58609e+06	1.5095e+06	1.47816e+06	1.64812e+06	2.13596e+06	1.87189e+06	2.14336e+06	2.33329e+06	2.0525e+06	2.42774e+06	1.93554e+06	1.37556	0.103481	sig
LIPID-N-0911	C37H74NO8P	PC(14:0_15:0)	GP	PC	-	193833	222875	182240	185239	190850	183829	189099	176076	184404	175748	213675	168825	0.650526	0.634151	insig
LIPID-N-0214	C38H74NO8P	PC(14:0_16:1)	GP	PC	-	1.47912e+06	1.54479e+06	1.1809e+06	1.5582e+06	1.80373e+06	1.72933e+06	1.67896e+06	1.88302e+06	1.61199e+06	1.79148e+06	1.76311e+06	1.82054e+06	1.41739	0.0333915	sig
LIPID-N-0995	C39H78NO8P	PC(14:0_17:0)	GP	PC	-	262522	286411	212973	219861	232884	345577	251152	277072	295380	244031	316856	251342	0.433657	0.948388	insig
LIPID-N-0997	C39H76NO8P	PC(14:0_17:1)	GP	PC	-	86233.1	95448.9	78812.4	91377.1	111444	112439	101190	117192	130532	118551	133686	118867	1.63742	0.0178393	sig
LIPID-N-0217	C40H78NO8P	PC(14:0_18:1)	GP	PC	-	3.88204e+06	3.05687e+06	3.10864e+06	3.33781e+06	3.12292e+06	3.3271e+06	3.30962e+06	4.06991e+06	3.36084e+06	3.10521e+06	4.32758e+06	4.11291e+06	0.9313	0.445065	insig
LIPID-P-0489	C40H76NO8P	PC(14:0_18:2)	GP	PC	-	3.65184e+07	3.77432e+07	2.76881e+07	3.82504e+07	4.09072e+07	4.75102e+07	5.5571e+07	4.8711e+07	5.17301e+07	5.21484e+07	5.61179e+07	5.25752e+07	1.70739	0.00134201	sig
LIPID-P-0497	C40H74NO8P	PC(14:0_18:3)	GP	PC	-	5.41103e+06	5.58092e+06	4.47501e+06	6.97454e+06	7.85151e+06	8.50612e+06	5.68219e+06	6.0895e+06	5.95395e+06	6.45995e+06	8.51089e+06	8.05802e+06	1.06829	0.00515232	sig
LIPID-N-1017	C41H78NO8P	PC(14:0_19:2)	GP	PC	-	32453.5	20621	30772.7	30555.1	36147.5	32619.6	14666.3	30128.7	36637.8	28408.7	28552.6	35100.6	0.087061	0.714889	insig
LIPID-P-0505	C42H76NO8P	PC(14:0_20:4)	GP	PC	-	4.94686e+06	1.33806e+07	9.99821e+06	1.40684e+07	1.44267e+07	1.6533e+07	1.37577e+07	1.4161e+07	1.40876e+07	1.41125e+07	1.582e+07	1.58744e+07	1.12992	0.045321	sig
LIPID-P-0513	C42H74NO8P	PC(14:0_20:5)	GP	PC	-	919074	974465	733514	1.07169e+06	1.10059e+06	1.18025e+06	927806	1.03073e+06	901926	895586	1.10483e+06	1.0543e+06	0.593991	0.0682994	insig
LIPID-P-0520	C44H76NO8P	PC(14:0_22:6)	GP	PC	-	1.26323e+06	1.22232e+06	896908	1.24962e+06	1.39055e+06	1.73008e+06	1.53923e+06	1.47438e+06	1.57152e+06	1.27726e+06	1.65721e+06	1.90956e+06	1.3161	0.119992	sig
LIPID-N-0993	C38H72NO8P	PC(14:1_16:1)	GP	PC	-	473372	542015	418067	581586	517721	643140	576175	621919	601068	674696	830843	732164	1.69721	0.00433217	sig
LIPID-N-1010	C40H76NO8P	PC(14:1_18:1)	GP	PC	-	1.01635e+07	1.16966e+07	9.21782e+06	9.91675e+06	1.0465e+07	1.26651e+07	9.78838e+06	1.11196e+07	1.07367e+07	1.09749e+07	1.19023e+07	1.17565e+07	0.777696	0.545175	insig
LIPID-N-0245	C40H74NO8P	PC(14:1_18:2)	GP	PC	-	1.21904e+06	1.15273e+06	947648	1.30583e+06	1.3816e+06	1.57459e+06	1.37674e+06	1.52144e+06	1.39838e+06	1.44461e+06	1.63586e+06	1.57149e+06	1.56043	0.00889152	sig
LIPID-N-1018	C41H78NO8P	PC(14:1_19:1)	GP	PC	-	310411	320601	219005	248067	297907	322232	268613	295718	336967	281330	373794	336932	0.870842	0.593133	insig
LIPID-N-1022	C42H80NO8P	PC(14:1_20:1)	GP	PC	-	675501	646271	587795	557695	571896	714708	622354	619062	718170	555028	828595	805807	0.75268	0.509007	insig
LIPID-N-1024	C42H78NO8P	PC(14:1_20:2)	GP	PC	-	636879	697715	459082	414148	538944	620605	524484	616193	597616	476873	917359	680215	0.573965	0.552003	insig
LIPID-N-1028	C42H74NO8P	PC(14:1_20:4)	GP	PC	-	52590.6	36914.1	61438.4	51824.7	71406.9	77917.3	92002.4	76893.5	45152.8	73242.4	60166.8	45807.3	0.476364	0.470971	insig
LIPID-N-1036	C44H78NO8P	PC(14:1_22:4)	GP	PC	-	33640.8	46015.3	33658.4	48794.1	28756.8	37774.3	47701.6	49557.8	49597.9	41177.6	48217.9	55095	1.11641	0.168059	sig
LIPID-N-1039	C44H74NO8P	PC(14:1_22:6)	GP	PC	-	9886.15	9397.67	7828.17	6705.94	10184.4	9273.3	10577.5	14373.8	5164.38	7954.11	9988.83	9327.48	0.127001	0.930632	insig
LIPID-N-0205	C39H78NO8P	PC(15:0_16:0)	GP	PC	-	214786	207170	173372	181652	224923	256973	236571	234387	247473	222658	239587	211265	0.949816	0.265947	insig
LIPID-N-0215	C39H76NO8P	PC(15:0_16:1)	GP	PC	-	183767	219736	199896	206706	236405	302057	198111	219575	204300	312258	263711	283247	1.15119	0.0237214	sig
LIPID-N-1012	C41H82NO8P	PC(15:0_18:0)	GP	PC	-	507083	513727	420509	464754	525940	541951	509636	547624	607316	494640	470575	514442	0.463452	0.23549	insig
LIPID-N-0906	C41H80NO8P	PC(15:0_18:1)	GP	PC	-	424371	456338	411155	511619	448282	548127	341703	386570	370866	329861	423888	395193	0.992008	0.0101704	insig
LIPID-P-0506	C43H78NO8P	PC(15:0_20:4)	GP	PC	-	2.32483e+06	2.3373e+06	818072	906875	953934	947551	2.49272e+06	2.24793e+06	1.00045e+06	924140	970295	980216	0.479963	0.139585	insig
LIPID-P-0514	C43H76NO8P	PC(15:0_20:5)	GP	PC	-	269133	286595	211962	261978	248096	298752	271574	312353	294768	258778	278871	309597	0.872891	0.466489	insig
LIPID-N-1044	C45H78NO8P	PC(15:0_22:6)	GP	PC	-	999379	890003	774838	804883	933317	1.07092e+06	1.16428e+06	1.16496e+06	1.17755e+06	943650	860910	1.14226e+06	0.81321	0.0681503	insig
LIPID-P-0472	C38H76NO8P	PC(16:0_14:0)	GP	PC	-	1.20893e+07	1.27704e+07	1.02564e+07	9.54725e+06	1.09457e+07	1.32067e+07	1.43965e+07	1.33593e+07	1.35943e+07	1.01654e+07	1.24891e+07	1.07908e+07	0.149869	0.118173	insig
LIPID-N-0206	C40H80NO8P	PC(16:0_16:0)	GP	PC	63-89-8	1.17163e+07	1.17407e+07	1.0306e+07	7.65643e+06	7.68571e+06	7.62067e+06	9.38419e+06	8.14884e+06	9.09278e+06	6.63064e+06	7.48307e+06	7.15092e+06	1.48764	8.26622e-05	sig
LIPID-P-0481	C40H78NO8P	PC(16:0_16:1)	GP	PC	-	1.89435e+07	1.99111e+07	1.64585e+07	1.71621e+07	1.92091e+07	2.18291e+07	2.38699e+07	2.26233e+07	2.51528e+07	2.07885e+07	2.16397e+07	1.98128e+07	1.06015	0.018288	sig
LIPID-N-1013	C41H82NO8P	PC(16:0_17:0)	GP	PC	-	242564	265715	208900	185670	193707	235080	162178	189592	201341	156262	159851	173139	1.61873	0.0170307	sig
LIPID-P-0475	C42H84NO8P	PC(16:0_18:0)	GP	PC	-	4.9025e+07	4.59109e+07	4.28158e+07	4.02598e+07	4.25519e+07	4.6165e+07	5.53734e+07	5.17203e+07	5.94539e+07	4.52066e+07	3.68407e+07	4.18037e+07	0.126065	0.005209	insig
LIPID-N-0218	C42H82NO8P	PC(16:0_18:1)	GP	PC	-	2.76185e+07	2.74824e+07	2.27949e+07	2.38797e+07	2.51923e+07	2.76936e+07	2.37898e+07	2.44049e+07	2.7039e+07	2.1736e+07	2.37261e+07	2.35702e+07	0.984551	0.326951	insig
LIPID-P-0490	C42H80NO8P	PC(16:0_18:2)	GP	PC	-	2.19503e+07	2.37905e+07	1.93407e+07	2.00982e+07	2.23686e+07	2.41082e+07	2.76757e+07	2.74572e+07	2.94452e+07	2.54692e+07	2.54715e+07	2.38273e+07	1.21046	0.00496435	sig
LIPID-N-0251	C42H78NO8P	PC(16:0_18:3)	GP	PC	-	166178	137704	174122	138334	157042	165913	148673	138876	158958	135835	152780	112403	1.05372	0.324357	sig
LIPID-N-1030	C43H86NO8P	PC(16:0_19:0)	GP	PC	-	54193.9	56636.5	44824.3	43770.7	15295.2	56672.9	48342.2	58026.1	57298	42585.2	42968.5	45768.9	0.0345068	0.354756	insig
LIPID-P-0500	C44H82NO8P	PC(16:0_20:3)	GP	PC	-	1.51855e+07	1.6523e+07	1.32958e+07	1.27964e+07	1.52939e+07	1.68738e+07	1.71896e+07	1.70462e+07	1.81358e+07	1.57641e+07	1.59903e+07	1.58413e+07	0.785883	0.160836	insig
LIPID-P-0507	C44H80NO8P	PC(16:0_20:4)	GP	PC	-	704495	734945	622576	624880	613689	661819	786894	720305	788823	663499	565579	542815	0.523175	0.0122843	insig
LIPID-P-0515	C44H78NO8P	PC(16:0_20:5)	GP	PC	-	1.01157e+06	1.18101e+06	1.00469e+06	1.05425e+06	1.18106e+06	1.35451e+06	1.28781e+06	1.24802e+06	1.26625e+06	1.16399e+06	1.66604e+06	1.17524e+06	1.20114	0.317183	sig
LIPID-P-0477	C46H92NO8P	PC(16:0_22:0)	GP	PC	-	4.43896e+06	2.67148e+06	2.59681e+06	2.61325e+06	3.12001e+06	3.23477e+06	1.14629e+06	2.87245e+06	3.00476e+06	2.43541e+06	3.0968e+06	2.76329e+06	0.465615	0.563629	insig
LIPID-P-0517	C46H82NO8P	PC(16:0_22:5)	GP	PC	-	1.21593e+06	1.29413e+06	1.20654e+06	1.1103e+06	1.24079e+06	1.2277e+06	1.19048e+06	1.25326e+06	1.34062e+06	1.054e+06	1.34495e+06	1.12476e+06	0.30684	0.671551	insig
LIPID-P-0522	C46H80NO8P	PC(16:0_22:6)	GP	PC	-	444182	446220	406616	374754	420298	472967	472444	421692	435098	403312	417805	464612	0.0844747	0.899623	insig
LIPID-N-0228	C40H76NO8P	PC(16:1_16:1)	GP	PC	-	1.86573e+06	2.11516e+06	1.79251e+06	2.62058e+06	2.53298e+06	2.91371e+06	3.42397e+06	3.87875e+06	3.29182e+06	3.55333e+06	4.37331e+06	3.47337e+06	1.82657	0.000368676	sig
LIPID-N-1020	C41H78NO8P	PC(16:1_17:1)	GP	PC	-	103716	148062	118316	142756	135290	145453	208930	220198	202614	241673	217452	178991	1.69593	0.00096778	sig
LIPID-N-0231	C42H80NO8P	PC(16:1_18:1)	GP	PC	-	5.50567e+06	7.1209e+06	4.77916e+06	6.0429e+06	7.15084e+06	7.12212e+06	7.98176e+06	6.60867e+06	8.34346e+06	7.78295e+06	8.16345e+06	7.32836e+06	1.40736	0.0703445	sig
LIPID-N-0250	C42H78NO8P	PC(16:1_18:2)	GP	PC	-	964376	1.10631e+06	840521	1.08547e+06	1.16797e+06	1.23236e+06	1.38469e+06	1.55819e+06	1.16318e+06	1.44513e+06	1.49637e+06	1.49639e+06	1.72301	0.00491007	sig
LIPID-N-0266	C42H76NO8P	PC(16:1_18:3)	GP	PC	-	70658.2	57919.7	58448.6	79449.6	93053.3	139901	91036.7	75027.8	87201.7	95655.6	124344	89498.2	1.16283	0.086346	sig
LIPID-N-1032	C43H80NO8P	PC(16:1_19:2)	GP	PC	-	49278	52168	39643.9	65460.1	63079	66084	62620.9	62876.9	55075.5	70777.3	79503.4	86708.1	1.61612	0.000922108	sig
LIPID-N-1035	C44H80NO8P	PC(16:1_20:3)	GP	PC	-	64040.2	20983.5	37729.7	72805.3	63514	75864.2	87943.3	99764.3	71780.8	65602.9	96945	86902.1	1.35286	0.025846	sig
LIPID-P-0526	C46H78NO8P	PC(16:1_22:6)	GP	PC	-	3.24606e+06	3.48026e+06	2.67906e+06	3.32086e+06	3.57577e+06	4.06466e+06	3.42326e+06	3.64545e+06	3.74015e+06	3.52068e+06	4.00896e+06	3.80268e+06	1.21098	0.14569	sig
LIPID-N-1007	C40H78NO8P	PC(17:0_15:1)	GP	PC	-	9477.72	7776.42	11585.8	7960.97	7097.77	8775.13	4245.87	6480.64	8695.84	7377.93	5050.28	10065	0.8692	0.334829	insig
LIPID-N-1015	C41H80NO8P	PC(17:0_16:1)	GP	PC	-	313402	408661	359730	295659	371745	331401	419013	471367	572080	387174	485830	349529	0.885355	0.0606394	insig
LIPID-P-0483	C43H84NO8P	PC(17:0_18:1)	GP	PC	-	6.85022e+07	5.90751e+07	6.37234e+07	5.94099e+07	6.17862e+07	7.4616e+07	6.51349e+07	5.64617e+07	6.59227e+07	4.25068e+07	4.20878e+07	5.39407e+07	1.32276	0.0202011	sig
LIPID-N-0234	C43H82NO8P	PC(17:0_18:2)	GP	PC	-	242461	247448	211836	185428	236258	168202	265954	274109	242296	213125	133868	263058	0.267301	0.241584	insig
LIPID-P-0501	C45H84NO8P	PC(17:0_20:3)	GP	PC	-	2.08847e+07	1.98098e+07	1.4538e+07	1.77844e+07	1.95282e+07	2.13753e+07	1.90095e+07	1.97681e+07	2.08105e+07	1.91352e+07	2.0062e+07	2.07453e+07	0.706491	0.769827	insig
LIPID-N-0233	C43H82NO8P	PC(17:1_18:1)	GP	PC	-	678888	778622	539509	571215	643753	835049	543179	699133	658130	589244	652984	681507	0.194812	0.926828	insig
LIPID-P-0499	C43H80NO8P	PC(17:1_18:2)	GP	PC	-	9.48206e+06	9.35002e+06	8.1559e+06	8.92231e+06	9.6275e+06	1.1165e+07	1.22039e+07	1.10052e+07	1.11538e+07	1.07293e+07	1.05561e+07	1.06277e+07	1.32431	0.0212427	sig
LIPID-P-0516	C45H80NO8P	PC(17:1_20:4)	GP	PC	-	1.45901e+06	1.68529e+06	1.40383e+06	1.58241e+06	1.53598e+06	1.81629e+06	1.92642e+06	1.55781e+06	2.12587e+06	1.43012e+06	1.76207e+06	1.44681e+06	0.319036	0.209484	insig
LIPID-N-0204	C38H76NO8P	PC(18:0_12:0)	GP	PC	-	107990	92876	93360.1	83326.8	98311.3	107195	94841.3	129381	123735	97361.3	76201.2	94396	0.138284	0.16191	insig
LIPID-N-0207	C40H80NO8P	PC(18:0_14:0)	GP	PC	-	100199	111529	35003.9	73293.4	88642.3	90680.9	85714.5	91056.8	81291.2	73158.5	72232.4	56196	0.14092	0.713656	insig
LIPID-N-1008	C40H78NO8P	PC(18:0_14:1)	GP	PC	-	247351	268600	210924	238193	249693	280589	227433	281854	277263	272040	273769	239277	0.690371	0.761063	insig
LIPID-P-0492	C44H84NO8P	PC(18:0_18:2)	GP	PC	-	3.87062e+07	3.44644e+07	2.9859e+07	3.12639e+07	2.94413e+07	3.9333e+07	3.67928e+07	3.56564e+07	3.8273e+07	3.30011e+07	3.67554e+07	3.56812e+07	0.460452	0.682517	insig
LIPID-P-0494	C46H88NO8P	PC(18:0_20:2)	GP	PC	-	2.68335e+08	2.48735e+08	2.31439e+08	2.04627e+08	2.29467e+08	2.56837e+08	2.59378e+08	2.5721e+08	2.85653e+08	2.29159e+08	2.55823e+08	2.32627e+08	0.102169	0.184957	insig
LIPID-P-0502	C46H86NO8P	PC(18:0_20:3)	GP	PC	-	5.05268e+06	4.56732e+06	4.39044e+06	3.63581e+06	4.09956e+06	4.62339e+06	4.31818e+06	4.80473e+06	5.08178e+06	3.82679e+06	4.8814e+06	4.50648e+06	0.0494028	0.373962	insig
LIPID-P-0509	C46H84NO8P	PC(18:0_20:4)	GP	PC	-	319131	294879	263386	302352	303302	357238	438246	387710	450356	382625	280418	362667	0.943235	0.0138457	insig
LIPID-P-0511	C48H88NO8P	PC(18:0_22:4)	GP	PC	-	1.97271e+07	1.88188e+07	1.70574e+07	1.48619e+07	1.72054e+07	1.96996e+07	1.5616e+07	1.70228e+07	1.83114e+07	1.53675e+07	1.82871e+07	1.75528e+07	0.58249	0.672135	insig
LIPID-P-0518	C48H86NO8P	PC(18:0_22:5)	GP	PC	-	2.16435e+07	1.97376e+07	1.77209e+07	1.52981e+07	1.72714e+07	2.00233e+07	1.71789e+07	1.65022e+07	1.30289e+07	1.4543e+07	1.60537e+07	1.65315e+07	1.25041	0.102064	sig
LIPID-P-0524	C48H84NO8P	PC(18:0_22:6)	GP	PC	-	1.07816e+06	1.12307e+06	958217	467603	987490	996954	839200	912127	893251	774456	883550	836398	0.537579	0.321745	insig
LIPID-P-0504	C50H94NO8P	PC(18:0_24:3)	GP	PC	-	2.16124e+07	2.07516e+07	1.91953e+07	1.48963e+07	1.78234e+07	2.18667e+07	1.74158e+07	2.20174e+07	2.35265e+07	1.65741e+07	2.428e+07	2.04052e+07	0.207413	0.703515	insig
LIPID-N-1025	C42H78NO8P	PC(18:1_16:2)	GP	PC	-	679771	764128	620257	560334	688749	814270	551009	607270	736706	552008	855794	809610	0.182315	0.754091	insig
LIPID-N-1027	C42H76NO8P	PC(18:1_16:3)	GP	PC	-	960819	889771	788926	903143	912859	1.13852e+06	801027	866032	860765	932413	1.00272e+06	976394	0.391383	0.182893	insig
LIPID-N-1033	C43H80NO8P	PC(18:1_17:2)	GP	PC	-	531135	543859	441996	432702	443904	501164	546552	456555	554538	419201	399957	384350	0.9907	0.0407876	insig
LIPID-N-0235	C44H84NO8P	PC(18:1_18:1)	GP	PC	68737-67-7	2.79677e+07	3.34604e+07	2.5635e+07	2.90757e+07	2.49096e+07	2.93673e+07	2.7531e+07	2.99895e+07	2.77639e+07	2.4895e+07	2.84891e+07	2.93697e+07	0.293469	0.912751	insig
LIPID-N-0254	C44H82NO8P	PC(18:1_18:2)	GP	PC	-	5.77437e+06	5.92868e+06	5.06425e+06	4.71579e+06	6.20975e+06	6.36904e+06	5.93956e+06	5.42263e+06	5.93391e+06	5.73171e+06	4.63863e+06	6.0439e+06	0.133036	0.928027	insig
LIPID-N-1040	C45H84NO8P	PC(18:1_19:2)	GP	PC	-	283375	280929	229652	229861	309081	285243	258799	279017	305035	224562	234797	226524	0.683431	0.179669	insig
LIPID-N-0290	C46H82NO8P	PC(18:1_20:4)	GP	PC	-	389325	347285	381028	282194	399576	422881	394154	370320	439490	382463	355297	326691	0.0713246	0.65543	insig
LIPID-P-0487	C48H94NO8P	PC(18:1_22:0)	GP	PC	-	3.88227e+07	1.83096e+07	1.61978e+07	1.25688e+07	1.49331e+07	1.88486e+07	1.6043e+07	1.77814e+07	1.81663e+07	1.34172e+07	1.65937e+07	1.45757e+07	0.880578	0.319585	insig
LIPID-P-0495	C48H92NO8P	PC(18:1_22:1)	GP	PC	-	5.2799e+07	5.26799e+07	5.06288e+07	3.9513e+07	4.72973e+07	5.41229e+07	4.43397e+07	5.46703e+07	5.45101e+07	3.90391e+07	5.74758e+07	4.75444e+07	0.272575	0.752938	insig
LIPID-N-0912	C48H90NO8P	PC(18:1_22:2)	GP	PC	-	191978	188862	179884	121392	163383	180580	126908	166047	158862	134588	150770	149587	1.12688	0.104184	sig
LIPID-N-0315	C48H82NO8P	PC(18:1_22:6)	GP	PC	-	46352.6	50062.1	42745.3	39212.2	31115.7	54394.3	54399.2	61180.8	40770.5	23515.4	51999.3	55510.6	0.0909704	0.730897	insig
LIPID-P-0496	C50H96NO8P	PC(18:1_24:1)	GP	PC	-	6.72245e+07	3.27975e+07	2.9512e+07	2.447e+07	2.9695e+07	3.65641e+07	3.05666e+07	3.55564e+07	3.54968e+07	2.84545e+07	3.63322e+07	2.92733e+07	0.546663	0.514316	insig
LIPID-N-0270	C44H80NO8P	PC(18:2_18:2)	GP	PC	998-06-1	604337	618212	584523	623733	715087	841677	721143	769168	806767	669134	687868	635998	0.722346	0.0471979	insig
LIPID-N-0287	C44H78NO8P	PC(18:2_18:3)	GP	PC	-	15739.6	16111.4	26519	25719	17869.9	21633.1	27941.2	10660.5	19843.2	24592.8	27459.1	27828.6	0.587826	0.423744	insig
LIPID-N-0294	C46H82NO8P	PC(18:2_20:3)	GP	PC	-	41440.8	48706.9	44782.6	34705.8	49311.3	54259.5	51539.6	50492.2	41355.8	53138.2	40448.9	54843.5	0.507932	0.878335	insig
LIPID-N-0304	C46H80NO8P	PC(18:2_20:4)	GP	PC	-	46844.2	33061.5	19927.8	51613.6	35832.6	46464	49869.2	31798.2	36682.4	29252	36331.3	54182.8	0.392879	0.678488	insig
LIPID-P-0503	C48H90NO8P	PC(18:2_22:1)	GP	PC	-	4.00978e+07	3.62362e+07	3.53681e+07	2.9206e+07	3.45996e+07	3.87898e+07	2.92118e+07	3.53045e+07	3.59357e+07	2.75868e+07	3.60372e+07	3.51941e+07	0.728669	0.588567	insig
LIPID-N-0271	C44H80NO8P	PC(18:3_18:1)	GP	PC	-	192120	176381	158624	185486	195648	294027	159497	213921	238757	154323	204376	186668	0.0645514	0.446099	insig
LIPID-N-0222	C45H88NO8P	PC(19:0_18:1)	GP	PC	-	225544	236644	227019	196426	191614	244166	227035	241451	251928	236282	195712	211611	0.20381	0.278363	insig
LIPID-N-0237	C45H86NO8P	PC(19:0_18:2)	GP	PC	-	82387.3	83648.4	75696.9	91586.5	102626	100768	93843.9	87330.4	109584	112673	75454.7	96200.6	0.72836	0.284676	insig
LIPID-N-0257	C45H84NO8P	PC(19:1_18:2)	GP	PC	-	89664.4	96331.5	79451.6	79987.2	112505	130068	77842.4	92877.5	94720.1	99653.5	116244	81343.8	0.260302	0.473328	insig
LIPID-P-0525	C50H88NO8P	PC(20:0_22:6)	GP	PC	-	426201	393039	353418	369491	410761	424557	321244	340879	385895	361536	427084	390719	0.24217	0.282702	insig
LIPID-P-0528	C50H86NO8P	PC(20:1_22:6)	GP	PC	-	805956	633063	624982	564256	593027	700675	546136	629607	591362	491743	630298	575473	1.09954	0.282709	sig
LIPID-N-0260	C46H86NO8P	PC(20:2_18:1)	GP	PC	-	307437	327908	300380	260400	278201	309811	265926	287732	273495	228091	293669	285138	1.10779	0.203667	sig
LIPID-P-0530	C50H84NO8P	PC(20:2_22:6)	GP	PC	-	425227	424284	333426	358161	349669	352820	566255	400559	229868	370544	384335	385231	0.0529849	0.919968	insig
LIPID-N-0274	C46H84NO8P	PC(20:3_18:1)	GP	PC	-	453618	446461	354491	356749	366421	431862	410859	362844	405861	235955	450973	245206	0.981015	0.348118	insig
LIPID-N-0285	C44H78NO8P	PC(20:4_16:1)	GP	PC	-	88023.9	70105.3	48460.5	79387.6	85694.2	62306.8	96514.9	76751.1	63368.5	74657.7	79191.5	78720.5	0.602921	0.832446	insig
LIPID-P-0508	C45H80NO8P	PC(20:4_17:0)	GP	PC	-	3.54437e+06	3.42385e+06	3.24871e+06	1.04866e+06	3.43492e+06	3.80495e+06	1.38532e+06	3.3234e+06	3.53496e+06	2.17273e+06	3.11697e+06	3.18426e+06	0.241254	0.824988	insig
LIPID-P-0529	C48H80NO8P	PC(20:4_20:4)	GP	PC	-	317611	334695	256744	222533	269162	288714	298807	288550	296210	226889	234303	243640	1.01057	0.0501709	sig
LIPID-N-0276	C46H84NO8P	PC(22:4_16:0)	GP	PC	-	109384	95271.9	79671.2	71989.1	70981.7	100619	66696.2	79203.5	93635.8	57172.5	61802.9	63261.8	1.40607	0.0749157	sig
LIPID-N-0297	C48H86NO8P	PC(22:4_18:1)	GP	PC	-	110322	91723.5	77298.2	63097.8	56732.4	84075.8	70792.3	68157	70655.5	63233.8	67110.4	54154.1	1.32593	0.0426577	sig
LIPID-N-0226	C48H94NO8P	PC(24:0_16:1)	GP	PC	-	11635.9	9624.84	10168.6	9339.86	7085.06	10292.6	14794	23862.9	21563.2	16784.3	15033.5	15020.2	1.25622	0.00286282	sig
LIPID-N-0227	C50H98NO8P	PC(24:0_18:1)	GP	PC	-	32621.9	29372.9	26200.9	19711	23456.1	28560	29177.7	37495.3	38981.3	32958.2	26084.7	28566.2	0.450398	0.0633241	insig
LIPID-N-0244	C50H96NO8P	PC(24:0_18:2)	GP	PC	-	8645.94	7419.01	7980.06	5829.6	7236.52	10481.9	11245.7	13356	13469.2	11250.4	5981.05	9448.1	0.570166	0.0474833	insig
LIPID-P-0519	C52H94NO8P	PC(24:1_20:4)	GP	PC	-	1.49675e+06	1.38533e+06	1.2488e+06	1.17026e+06	1.35612e+06	1.68787e+06	1.37112e+06	1.6508e+06	895286	1.38491e+06	1.76974e+06	1.56465e+06	0.409971	0.646623	insig
LIPID-P-0553	C42H78NO7P	PC(O-14:0_20:4)	GP	PC-O	-	1.80494e+06	1.66563e+06	1.47515e+06	1.47828e+06	1.53321e+06	1.75526e+06	3.08957e+06	2.58694e+06	2.4334e+06	1.91893e+06	1.77364e+06	1.86587e+06	0.8601	0.000582552	insig
LIPID-P-0531	C38H78NO7P	PC(O-16:0_14:0)	GP	PC-O	-	1.89168e+07	1.81617e+07	1.58439e+07	1.4859e+07	1.65476e+07	2.06774e+07	2.79011e+07	2.96753e+07	3.04481e+07	2.50354e+07	2.82744e+07	2.72397e+07	1.5437	0.000120907	sig
LIPID-P-0536	C38H76NO7P	PC(O-16:0_14:1)	GP	PC-O	-	5.4849e+06	5.29975e+06	4.34061e+06	5.01381e+06	5.17195e+06	6.01452e+06	4.40188e+06	4.4408e+06	4.93235e+06	4.47517e+06	5.31048e+06	4.90189e+06	0.486093	0.297422	insig
LIPID-P-0532	C40H82NO7P	PC(O-16:0_16:0)	GP	PC-O	-	832557	880971	688482	787641	705347	997948	1.26892e+06	1.19595e+06	1.31748e+06	1.09338e+06	950622	1.17704e+06	1.31744	0.00291537	sig
LIPID-P-0537	C40H80NO7P	PC(O-16:0_16:1)	GP	PC-O	-	2.51598e+06	2.54716e+06	2.22491e+06	2.31164e+06	2.68058e+06	3.06334e+06	2.69867e+06	2.43504e+06	3.39048e+06	2.57537e+06	2.24618e+06	2.33947e+06	0.0170572	0.354123	insig
LIPID-P-0544	C42H82NO7P	PC(O-16:0_18:2)	GP	PC-O	88542-95-4	3.32125e+07	3.07165e+07	2.82736e+07	2.88213e+07	3.00579e+07	3.79331e+07	4.56902e+07	4.64551e+07	4.91513e+07	4.36143e+07	4.7826e+07	4.62988e+07	1.6548	0.000248423	sig
LIPID-P-0554	C44H82NO7P	PC(O-16:0_20:4)	GP	PC-O	-	1.81369e+07	1.73416e+07	1.57038e+07	1.57795e+07	1.66428e+07	1.86801e+07	2.5748e+07	2.59747e+07	2.77886e+07	2.22269e+07	2.05792e+07	2.27444e+07	1.33628	3.93473e-05	sig
LIPID-P-0549	C42H80NO7P	PC(O-16:1_18:2)	GP	PC-O	-	2.01646e+07	2.70553e+07	2.3236e+07	2.17278e+07	2.55448e+07	2.88505e+07	3.22305e+07	3.14441e+07	3.37679e+07	3.19119e+07	2.75641e+07	2.82003e+07	1.28505	0.0180605	sig
LIPID-P-0559	C44H80NO7P	PC(O-16:1_20:4)	GP	PC-O	-	9.64238e+06	9.45485e+06	8.20234e+06	8.37285e+06	8.95872e+06	9.56324e+06	1.80078e+07	1.49991e+07	1.57981e+07	1.28255e+07	1.0505e+07	1.20263e+07	1.16792	0.000115764	sig
LIPID-P-0564	C44H78NO7P	PC(O-16:1_20:5)	GP	PC-O	-	470342	609856	427718	530898	589087	592226	1.20203e+06	928219	1.02087e+06	810117	623266	668557	1.16213	0.000621027	sig
LIPID-P-0568	C46H80NO7P	PC(O-16:1_22:6)	GP	PC-O	-	712828	948504	704320	721381	852512	844227	1.05772e+06	1.07275e+06	1.075e+06	1.07953e+06	666964	839142	0.636473	0.0990223	insig
LIPID-P-0545	C44H86NO7P	PC(O-18:0_18:2)	GP	PC-O	-	1.38849e+07	1.26754e+07	1.15863e+07	1.09112e+07	1.27456e+07	1.47583e+07	1.71895e+07	1.80438e+07	1.87014e+07	1.58768e+07	1.75327e+07	1.74506e+07	1.50471	0.00150041	sig
LIPID-P-0551	C46H88NO7P	PC(O-18:0_20:3)	GP	PC-O	-	4.30349e+06	4.08082e+06	3.57207e+06	3.54704e+06	4.03619e+06	4.33907e+06	5.83446e+06	5.70659e+06	6.03017e+06	5.12138e+06	5.15175e+06	4.96252e+06	1.39597	0.000107409	sig
LIPID-P-0566	C48H86NO7P	PC(O-18:0_22:6)	GP	PC-O	-	1.8545e+06	1.54182e+06	1.42172e+06	1.41866e+06	1.66131e+06	1.87975e+06	2.24601e+06	2.32003e+06	2.51898e+06	1.93397e+06	1.97001e+06	1.97259e+06	1.21741	0.00263503	sig
LIPID-P-0542	C50H100NO7P	PC(O-18:0_24:1)	GP	PC-O	-	961732	936068	389033	435801	676412	715091	1.14118e+06	673430	1.3073e+06	423632	731077	444746	0.202192	0.156892	insig
LIPID-P-0550	C44H84NO7P	PC(O-18:1_18:2)	GP	PC-O	155575-01-2	9.48728e+06	8.55531e+06	7.99396e+06	7.88698e+06	8.26651e+06	1.02809e+07	1.25744e+07	1.25199e+07	1.36677e+07	1.18191e+07	1.12191e+07	1.14956e+07	1.44714	0.000527308	sig
LIPID-P-0546	C46H90NO7P	PC(O-18:1_20:1)	GP	PC-O	-	988894	992858	988127	760044	917166	1.32073e+06	1.14584e+06	1.22882e+06	1.25302e+06	1.01495e+06	1.15975e+06	1.16343e+06	0.847904	0.317866	insig
LIPID-P-0560	C46H84NO7P	PC(O-18:1_20:4)	GP	PC-O	-	1.41631e+07	1.31545e+07	1.18653e+07	1.27221e+07	1.34466e+07	1.47386e+07	2.12739e+07	2.05014e+07	2.10295e+07	1.87392e+07	1.7127e+07	1.8719e+07	1.51972	1.54318e-05	sig
LIPID-P-0547	C48H94NO7P	PC(O-18:1_22:1)	GP	PC-O	-	1.91058e+06	1.80831e+06	1.88253e+06	2.06635e+06	2.37221e+06	2.87863e+06	1.58317e+06	1.55077e+06	1.86526e+06	1.55524e+06	2.27908e+06	2.1902e+06	0.196149	0.0652183	insig
LIPID-P-0569	C48H84NO7P	PC(O-18:1_22:6)	GP	PC-O	-	1.16439e+06	1.11246e+06	966018	1.05524e+06	1.13195e+06	1.17128e+06	763875	932574	1.37518e+06	1.42108e+06	1.15672e+06	950835	0.154918	0.83042	insig
LIPID-P-0565	C46H82NO7P	PC(O-18:2_20:4)	GP	PC-O	-	7.03378e+06	8.21722e+06	6.0784e+06	6.22024e+06	7.13889e+06	7.51483e+06	1.09838e+07	1.26139e+07	1.1657e+07	9.72402e+06	8.27959e+06	9.36278e+06	1.22124	0.000360665	sig
LIPID-P-0561	C48H88NO7P	PC(O-20:1_20:4)	GP	PC-O	-	3.89366e+06	3.7546e+06	3.28169e+06	2.97267e+06	3.41953e+06	3.79998e+06	4.30373e+06	4.73056e+06	5.05368e+06	3.70569e+06	4.29027e+06	4.09519e+06	0.978831	0.00985931	insig
LIPID-P-0567	C50H90NO7P	PC(O-22:2_20:4)	GP	PC-O	-	224371	252323	129922	160371	199580	237780	109312	260026	120996	243891	101662	119681	0.70164	0.771978	insig
LIPID-P-0563	C52H96NO7P	PC(O-24:1_20:4)	GP	PC-O	-	630846	418127	272101	360299	383181	364749	330214	442928	430133	368284	302427	346873	0.549798	0.633174	insig
LIPID-N-1048	C31H62NO8P	PE(12:0_14:0)	GP	PE	-	5021.4	5049.89	2865.68	6411.09	5088.62	3499.71	4529.84	6997.21	8559.39	5533.15	4416.7	4946.89	0.634186	0.279787	insig
LIPID-N-1049	C33H66NO8P	PE(12:0_16:0)	GP	PE	-	4742.98	4611.91	3528.16	3595.22	4743.51	5368.82	5855.35	3928.85	6430.89	5392.73	3570.66	4038.59	0.178118	0.513411	insig
LIPID-N-1051	C34H68NO8P	PE(12:0_17:0)	GP	PE	-	15714.5	13827.7	12846.1	14169	11839	16779.6	17259.9	11906	13766	13379.1	12007.2	8706.81	0.86732	0.383649	insig
LIPID-N-1053	C34H66NO8P	PE(12:0_17:1)	GP	PE	-	361002	353714	340383	368289	331650	403642	424939	391583	393638	346625	341876	320381	0.110429	0.0292226	insig
LIPID-N-1054	C35H68NO8P	PE(12:0_18:1)	GP	PE	-	27161.6	21620.4	23654.8	21033.8	19713.3	24279.3	24071.8	23365.7	25753.3	19530.7	21816.4	17029.3	0.909206	0.0866391	insig
LIPID-N-1050	C33H66NO8P	PE(13:0_15:0)	GP	PE	-	4.59451e+06	4.88501e+06	3.77617e+06	3.41135e+06	3.69297e+06	4.99883e+06	4.80598e+06	4.12879e+06	4.76597e+06	3.84208e+06	4.03103e+06	3.22723e+06	0.584091	0.328548	insig
LIPID-N-1058	C37H70NO8P	PE(13:0_19:2)	GP	PE	-	60730.5	65497.2	55792.7	56384.2	57812.1	66017.7	69484.6	59349	70314.7	57539.6	49174.8	46209.5	0.767539	0.0524931	insig
LIPID-N-1073	C38H68NO8P	PE(13:0_20:4)	GP	PE	-	137686	136927	128272	113273	118361	133605	147045	124555	146062	130308	115473	103294	0.670187	0.107739	insig
LIPID-N-1084	C38H66NO8P	PE(13:0_20:5)	GP	PE	-	3.07189e+06	3.13895e+06	2.74076e+06	2.54797e+06	2.56089e+06	3.0163e+06	3.14294e+06	2.51665e+06	3.14188e+06	2.65807e+06	2.61374e+06	2.24836e+06	0.925723	0.200458	insig
LIPID-N-0332	C37H72NO8P	PE(14:0_18:1)	GP	PE	-	3.30221e+06	3.48536e+06	2.892e+06	2.62729e+06	2.85591e+06	3.51571e+06	3.32637e+06	3.94002e+06	3.444e+06	2.87078e+06	4.1588e+06	3.19387e+06	0.5806	0.510081	insig
LIPID-N-1060	C39H74NO8P	PE(14:0_20:2)	GP	PE	-	792235	732810	704078	537867	648140	907808	733929	806535	626424	699029	812779	842072	0.366844	0.816976	insig
LIPID-N-1069	C41H76NO8P	PE(14:0_22:3)	GP	PE	-	241996	227505	211398	219843	200388	230784	230447	208826	229703	223132	199628	186292	0.944829	0.322578	insig
LIPID-N-1077	C41H74NO8P	PE(14:0_22:4)	GP	PE	-	150845	135747	104868	105208	133523	151359	130202	143763	142080	106994	147656	122028	0.0184281	0.873869	insig
LIPID-N-0333	C38H74NO8P	PE(15:0_18:1)	GP	PE	-	1.85523e+06	1.94126e+06	1.61555e+06	1.84178e+06	1.86274e+06	2.19494e+06	2.89009e+06	3.09101e+06	2.92524e+06	2.84177e+06	3.34015e+06	2.96443e+06	1.77019	6.08798e-05	sig
LIPID-N-1059	C38H72NO8P	PE(15:0_18:2)	GP	PE	-	582248	599190	546108	490414	608417	633890	631352	602469	644193	585748	618488	767801	1.02255	0.388301	sig
LIPID-N-0322	C35H70NO8P	PE(16:0_14:0)	GP	PE	-	1.34919e+06	1.31647e+06	1.0628e+06	1.08184e+06	1.14214e+06	1.50041e+06	1.13491e+06	1.53366e+06	1.30889e+06	1.25543e+06	1.79982e+06	1.39169e+06	0.901036	0.535031	insig
LIPID-N-0323	C37H74NO8P	PE(16:0_16:0)	GP	PE	923-61-5	119058	206104	103418	98497.6	113082	148987	106592	109208	103013	94322.1	83869.5	97479.3	1.22367	0.289591	sig
LIPID-N-1055	C38H74NO8P	PE(16:0_17:1)	GP	PE	-	174865	97617.9	131786	76122	35165.3	142241	108876	119445	97211.4	58421.4	90468	100869	0.565757	0.30987	insig
LIPID-N-0334	C39H76NO8P	PE(16:0_18:1)	GP	PE	-	1.57987e+07	1.63399e+07	1.41232e+07	1.43806e+07	1.56816e+07	1.88484e+07	1.62993e+07	1.75809e+07	1.75724e+07	1.62284e+07	1.80375e+07	1.74818e+07	1.07491	0.407413	sig
LIPID-N-1066	C39H72NO8P	PE(16:0_18:3)	GP	PE	-	81815.5	100486	75935.8	107073	78048.1	90213.9	75998.9	74541.8	79790.6	76194.8	88132.9	84021.4	0.527661	0.396328	insig
LIPID-N-1062	C40H76NO8P	PE(16:0_19:2)	GP	PE	-	528803	456419	432136	437770	438592	502163	444870	459458	495270	446206	404095	410649	0.91216	0.337308	insig
LIPID-N-0369	C41H76NO8P	PE(16:0_20:3)	GP	PE	-	221037	228012	201201	219635	245099	227557	218296	243611	208143	226839	238714	250520	0.938274	0.344329	insig
LIPID-N-0383	C41H74NO8P	PE(16:0_20:4)	GP	PE	-	1.63037e+06	1.51568e+06	1.50515e+06	1.6138e+06	1.7303e+06	1.69246e+06	1.91241e+06	1.83191e+06	1.88064e+06	1.94927e+06	1.72672e+06	1.93108e+06	1.65693	0.00262699	sig
LIPID-N-0397	C41H72NO8P	PE(16:0_20:5)	GP	PE	-	77557.6	52719.7	52590.6	89112.9	73349.2	107530	69490.9	68378.7	64630	99509.9	103884	84073.1	1.07302	0.0228582	sig
LIPID-N-0389	C43H78NO8P	PE(16:0_22:4)	GP	PE	-	871862	808807	712586	707798	750144	800211	720105	875554	861099	714122	751415	731147	0.400547	0.379415	insig
LIPID-N-0401	C43H76NO8P	PE(16:0_22:5)	GP	PE	-	257182	232641	220768	238569	228640	273901	252264	288520	293268	218382	209756	252824	0.00479533	0.0931904	insig
LIPID-N-0329	C35H68NO8P	PE(16:1_14:0)	GP	PE	-	276354	271805	228376	276176	292590	345288	458648	510892	500738	439952	549131	514712	1.78847	8.50031e-05	sig
LIPID-N-0331	C37H72NO8P	PE(16:1_16:0)	GP	PE	-	5.04606e+06	4.70518e+06	4.09952e+06	4.88374e+06	5.06878e+06	6.57128e+06	6.7926e+06	7.42307e+06	6.76774e+06	7.64432e+06	7.69708e+06	7.03236e+06	1.76611	0.00113488	sig
LIPID-N-0347	C37H70NO8P	PE(16:1_16:1)	GP	PE	-	927215	1.10531e+06	745731	1.08231e+06	1.074e+06	1.23113e+06	1.82055e+06	1.86885e+06	2.01798e+06	2.06832e+06	2.10938e+06	2.20654e+06	1.83589	3.6911e-06	sig
LIPID-N-0348	C38H72NO8P	PE(16:1_17:1)	GP	PE	-	223961	147204	249967	230467	286316	217915	271852	289067	264915	331722	307670	322812	1.53581	0.0176056	sig
LIPID-N-0335	C39H76NO8P	PE(16:1_18:0)	GP	PE	-	1.31532e+06	1.38223e+06	1.16212e+06	1.31093e+06	1.21496e+06	1.69252e+06	1.54441e+06	1.63377e+06	1.65792e+06	1.61602e+06	1.80187e+06	1.63192e+06	1.52796	0.0410087	sig
LIPID-N-0366	C39H72NO8P	PE(16:1_18:2)	GP	PE	-	1.04322e+06	1.07251e+06	885650	1.20571e+06	1.30649e+06	1.41326e+06	1.30239e+06	1.3298e+06	1.386e+06	1.41784e+06	1.53008e+06	1.53608e+06	1.71883	0.000542153	sig
LIPID-N-0396	C41H72NO8P	PE(16:1_20:4)	GP	PE	-	320373	320315	236098	343249	367433	489841	385261	403472	406595	459655	498213	470870	1.59696	0.0100935	sig
LIPID-N-1088	C43H76NO8P	PE(16:1_22:4)	GP	PE	-	184831	191688	138887	187157	206735	226558	247613	237541	230494	218836	285853	249391	1.60768	0.0168893	sig
LIPID-N-0422	C43H72NO8P	PE(16:1_22:6)	GP	PE	-	24069.2	27736.2	20653.9	6974.2	29103.7	31297	39395.6	32067.3	28082.9	32526.9	45633.2	35417.8	0.943394	0.147526	insig
LIPID-N-1075	C39H70NO8P	PE(16:2_18:2)	GP	PE	-	59164.9	54139.6	52465.1	43957.1	58562	71303.2	59057.4	77067.2	64977.9	59140.4	73253.8	67121.2	1.07713	0.343969	sig
LIPID-N-0326	C39H78NO8P	PE(17:0_17:0)	GP	PE	-	74508.7	64814.3	50176.8	41840.6	54421	75616.4	95631	72456.9	63781.7	75850.1	96014.7	92670.7	1.18136	0.107729	sig
LIPID-N-0336	C40H78NO8P	PE(17:0_18:1)	GP	PE	-	1.45887e+06	1.39527e+06	1.2959e+06	1.23634e+06	1.34602e+06	1.62982e+06	1.19935e+06	1.3406e+06	1.16585e+06	1.27486e+06	1.38098e+06	1.38636e+06	0.450163	0.396036	insig
LIPID-N-1063	C40H76NO8P	PE(17:0_18:2)	GP	PE	-	42534.6	29202.5	42399.5	43912.7	36694.9	46139.9	33573.6	49547.5	44069.8	49737	40668.6	43724.8	0.749535	0.666249	insig
LIPID-N-0371	C42H78NO8P	PE(17:0_20:3)	GP	PE	-	146308	124863	123805	97646.2	120245	126750	163076	170072	184585	138550	153567	147579	0.969357	0.00214436	insig
LIPID-N-0386	C42H76NO8P	PE(17:0_20:4)	GP	PE	-	176356	162242	147134	179108	146775	306605	152357	161049	147605	166636	165716	166218	0.183669	0.415753	insig
LIPID-N-0398	C42H74NO8P	PE(17:0_20:5)	GP	PE	-	5807.66	6865.96	19924.3	8448.45	5783.81	12596.6	11911.3	6260.71	7736.09	9728.55	6413.36	5853.94	0.521486	0.828057	insig
LIPID-N-0414	C44H76NO8P	PE(17:0_22:6)	GP	PE	-	35880.2	31912.1	36611	27661.1	20842.9	39158.9	24962.3	32823.1	41366.8	36728.1	41157.1	28364.4	0.170399	0.716276	insig
LIPID-N-0351	C40H76NO8P	PE(17:1_18:1)	GP	PE	-	1.35666e+06	1.43516e+06	1.23789e+06	1.31531e+06	1.3797e+06	1.58932e+06	1.09861e+06	1.21089e+06	1.17545e+06	1.40322e+06	1.46911e+06	1.50115e+06	0.130089	0.02015	insig
LIPID-N-0367	C40H74NO8P	PE(17:1_18:2)	GP	PE	-	488787	481905	388427	522490	519558	619595	438651	555400	420366	506425	609565	593691	0.870348	0.111786	insig
LIPID-N-1087	C42H74NO8P	PE(17:2_20:3)	GP	PE	-	294144	376603	259326	293058	256822	360369	337098	338444	303195	281375	372213	320373	0.435535	0.914519	insig
LIPID-N-0324	C37H74NO8P	PE(18:0_14:0)	GP	PE	-	338552	303195	277906	241446	277159	303103	271833	334250	297351	272987	322669	294996	0.0652991	0.572943	insig
LIPID-N-1061	C39H74NO8P	PE(18:0_16:2)	GP	PE	-	35239.7	158766	132481	67559.9	59100.7	95716.6	129648	58948.1	58612.1	51990	48178.4	46972.5	0.883038	0.383193	insig
LIPID-N-1070	C41H76NO8P	PE(18:0_18:3)	GP	PE	-	450755	164294	422897	427140	451833	536849	384956	212114	400357	170478	539442	467508	0.0207608	0.624712	insig
LIPID-N-0400	C43H76NO8P	PE(18:0_20:5)	GP	PE	-	294857	363581	304186	318681	340679	453095	375638	380479	355200	393516	380626	348505	0.948055	0.414294	insig
LIPID-N-1057	C45H88NO8P	PE(18:0_22:1)	GP	PE	-	71327.4	60474.1	65705.6	63116.8	58624.8	80179	39196.1	49754.6	42164.6	45398.4	58497.7	51858.4	1.18364	0.0142758	sig
LIPID-N-0403	C45H80NO8P	PE(18:0_22:5)	GP	PE	-	26982.9	31931.6	31182.1	30881.5	24567.8	33633	25810.4	27704.4	29251.3	24022.6	28042.4	32992.7	0.517811	0.822547	insig
LIPID-N-0349	C39H74NO8P	PE(18:1_16:1)	GP	PE	-	1.9881e+07	2.01583e+07	1.58375e+07	1.95936e+07	2.15115e+07	2.40875e+07	2.58891e+07	2.73235e+07	2.49303e+07	2.32634e+07	2.7937e+07	2.72038e+07	1.63142	0.00717256	sig
LIPID-N-0338	C41H80NO8P	PE(18:1_18:0)	GP	PE	-	1.23927e+06	1.17561e+06	1.06304e+06	987354	1.18062e+06	1.4065e+06	1.11934e+06	1.09903e+06	1.06728e+06	1.04671e+06	1.2163e+06	1.18252e+06	0.191316	0.813345	insig
LIPID-N-0368	C41H76NO8P	PE(18:1_18:2)	GP	PE	-	3.42865e+07	3.78288e+07	3.06427e+07	3.61417e+07	3.66415e+07	4.55143e+07	2.97513e+07	3.63399e+07	3.41745e+07	3.57801e+07	4.51759e+07	3.95601e+07	0.609675	0.200548	insig
LIPID-N-1078	C41H74NO8P	PE(18:1_18:3)	GP	PE	-	65529.8	77060.9	59176.4	90888.6	87207.8	105953	85057.4	102593	78129.8	103189	108402	103007	1.50588	0.00678662	sig
LIPID-N-1072	C43H80NO8P	PE(18:1_20:2)	GP	PE	-	1.06486e+06	1.00975e+06	904812	838218	1.00691e+06	568472	948482	889851	930434	873001	934054	1.02471e+06	0.00629451	0.359295	insig
LIPID-N-0388	C43H78NO8P	PE(18:1_20:3)	GP	PE	-	2.94081e+06	2.80379e+06	2.69439e+06	2.43036e+06	2.63618e+06	2.92273e+06	2.338e+06	2.16957e+06	2.77109e+06	2.64809e+06	2.80061e+06	2.67094e+06	0.511453	0.228076	insig
LIPID-N-0399	C43H76NO8P	PE(18:1_20:4)	GP	PE	-	303546	201664	235806	263338	256321	245726	188290	253945	237062	236426	269484	243316	0.0579147	0.726194	insig
LIPID-N-0362	C45H86NO8P	PE(18:1_22:1)	GP	PE	-	55828.2	67312.7	62610.9	50415.9	56978.2	66686.1	56821.6	57866.2	59502	55924.4	59232.2	62359.4	0.32457	0.786324	insig
LIPID-N-0416	C45H78NO8P	PE(18:1_22:5)	GP	PE	-	1.02142e+06	1.16862e+06	884846	899256	1.08048e+06	1.15092e+06	959288	913955	884405	768577	885415	962410	1.06839	0.241921	sig
LIPID-N-0363	C47H90NO8P	PE(18:1_24:1)	GP	PE	-	2.87945e+06	2.85427e+06	2.42701e+06	2.25134e+06	2.32208e+06	2.96991e+06	2.92904e+06	3.2357e+06	3.54077e+06	2.4231e+06	3.42464e+06	3.08212e+06	0.790106	0.186419	insig
LIPID-N-0346	C37H70NO8P	PE(18:2_14:0)	GP	PE	-	142626	141958	118542	128899	160103	168011	167764	184006	169508	175527	174305	197591	1.62809	0.0154726	sig
LIPID-N-0350	C39H74NO8P	PE(18:2_16:0)	GP	PE	-	6.10767e+06	5.91061e+06	5.52119e+06	5.92466e+06	6.19205e+06	7.62468e+06	6.02242e+06	7.03715e+06	6.48854e+06	6.62085e+06	7.79027e+06	7.09801e+06	1.31839	0.153957	sig
LIPID-N-0382	C41H74NO8P	PE(18:2_18:2)	GP	PE	20707-71-5	2.38461e+06	2.34823e+06	817527	2.54695e+06	2.47798e+06	3.00362e+06	2.06669e+06	2.88751e+06	2.35654e+06	2.59113e+06	2.71427e+06	2.54973e+06	0.894413	0.262042	insig
LIPID-N-1085	C41H72NO8P	PE(18:2_18:3)	GP	PE	-	60359.3	74117.4	66921.8	64001.9	77522	130139	71820.1	70926.9	65689.8	65773	102640	84310.3	0.480966	0.45851	insig
LIPID-N-1081	C43H78NO8P	PE(18:2_20:2)	GP	PE	-	315291	302869	277979	297748	355706	395192	315167	338631	320203	273345	390159	335287	0.522598	0.503784	insig
LIPID-N-1089	C43H76NO8P	PE(18:2_20:3)	GP	PE	-	156928	188902	140454	206553	180669	215852	156361	219894	158369	184633	230038	258184	1.06869	0.139473	sig
LIPID-N-0375	C45H84NO8P	PE(18:2_22:1)	GP	PE	-	26554.1	30184.7	25019.3	24585.7	26666.5	32851.5	23442.4	29019.1	29034	26195.8	30299.9	26777.2	0.133798	0.98398	insig
LIPID-N-0365	C39H72NO8P	PE(18:3_16:0)	GP	PE	-	75794.8	233192	69124.7	244724	78075.3	102367	211424	95342.5	53757.5	125719	97487.3	295585	0.319176	0.89888	insig
LIPID-N-0381	C39H70NO8P	PE(18:3_16:1)	GP	PE	-	27582.3	27520.4	30596.4	42188.8	57058.4	59484.7	34037.6	49556.1	43331.3	53149.3	53116	59720	1.38456	0.00353117	sig
LIPID-N-0384	C41H74NO8P	PE(18:3_18:1)	GP	PE	-	1.33467e+06	1.37318e+06	1.22624e+06	1.44611e+06	1.4673e+06	1.74967e+06	1.3121e+06	1.47839e+06	1.44519e+06	1.60216e+06	1.67055e+06	1.59322e+06	1.22852	0.0260986	sig
LIPID-N-0391	C44H80NO8P	PE(19:0_20:4)	GP	PE	-	100239	88836.4	101590	81589.9	95866.8	111407	90758.6	90055.6	96112.4	83510.9	98966.7	94859.5	0.425259	0.888851	insig
LIPID-N-0373	C43H80NO8P	PE(20:1_18:2)	GP	PE	-	2.10283e+06	2.06927e+06	1.65206e+06	1.84287e+06	1.95033e+06	2.23813e+06	1.98227e+06	2.13151e+06	2.0761e+06	1.99811e+06	2.37089e+06	2.21335e+06	1.02874	0.464386	sig
LIPID-N-0361	C45H86NO8P	PE(20:1_20:1)	GP	PE	-	73178.6	72897.5	61297.3	55825	60102	81017.7	53438.1	57444.5	56860.3	50196.5	72823.3	57603.2	0.837748	0.397173	insig
LIPID-N-1095	C45H78NO8P	PE(20:1_20:5)	GP	PE	-	52626.4	42840.2	33398.3	34846.2	38237.7	52099.1	29691.7	31018.5	31649.7	39724.2	48458.6	40725.9	0.24627	0.178871	insig
LIPID-N-1090	C43H76NO8P	PE(20:2_18:3)	GP	PE	-	30302.1	49687.7	45434.8	43305.9	47423.5	57851.9	40606.6	50482.6	44239.3	39583.9	44093.8	48022.4	0.194807	0.616636	insig
LIPID-N-1096	C45H78NO8P	PE(20:2_20:4)	GP	PE	-	1.87314e+06	2.01502e+06	1.78042e+06	1.66137e+06	1.7391e+06	2.11108e+06	2.31514e+06	2.3528e+06	2.3526e+06	1.89742e+06	2.11964e+06	2.01564e+06	0.853207	0.0114461	insig
LIPID-N-1099	C45H76NO8P	PE(20:2_20:5)	GP	PE	-	234030	257125	258760	239754	229418	293237	273752	294450	295696	223033	254373	276689	0.33026	0.23173	insig
LIPID-N-1101	C47H80NO8P	PE(20:2_22:5)	GP	PE	-	593933	603923	467795	440228	555805	544160	609380	584616	641664	547067	589337	548560	0.520125	0.23491	insig
LIPID-N-1105	C47H78NO8P	PE(20:2_22:6)	GP	PE	-	214965	211361	206152	212705	222002	312590	268838	293318	306938	243465	262581	297089	1.25952	0.083207	sig
LIPID-N-0372	C43H80NO8P	PE(20:3_18:0)	GP	PE	-	146917	130596	113664	122967	120353	142591	166494	156805	149227	146129	128733	138068	0.75241	0.0634094	insig
LIPID-N-0380	C39H70NO8P	PE(20:4_14:0)	GP	PE	-	35460.3	41228.6	39481.2	43445.8	49933	44987.3	40719	48104.7	52631.8	56325.8	64611.4	48614.3	1.58035	0.026301	sig
LIPID-N-1107	C47H74NO8P	PE(20:4_22:6)	GP	PE	-	13436.1	23151.8	9231.12	14280.9	25107.4	25159.9	14722.7	21010.4	22413.7	16473.7	20111.6	28396.3	0.81425	0.55873	insig
LIPID-N-0409	C41H70NO8P	PE(20:5_16:1)	GP	PE	-	13742.6	10518.6	11565.9	15778.7	14859.5	18813	15604.3	14315.3	14483.5	17261.7	23787.8	13137.3	1.1557	0.158172	sig
LIPID-N-0412	C43H74NO8P	PE(20:5_18:1)	GP	PE	-	410132	430636	388668	498626	490579	639159	351819	390409	395834	407950	447485	413792	0.329633	0.0111616	insig
LIPID-N-0343	C45H88NO8P	PE(22:0_18:1)	GP	PE	-	151042	154804	122655	120011	136592	148755	181100	183459	167131	157159	176877	152716	1.11707	0.0216537	sig
LIPID-N-0344	C45H88NO8P	PE(22:1_18:0)	GP	PE	-	155271	155908	129020	126216	139409	156765	118823	120655	128118	98138.6	121117	109919	1.54143	0.023884	sig
LIPID-N-1103	C49H84NO8P	PE(22:2_22:5)	GP	PE	-	140844	140654	120702	112913	118642	136705	131229	151499	149420	118663	126499	130478	0.0546576	0.133749	insig
LIPID-N-1102	C47H80NO8P	PE(22:3_20:4)	GP	PE	-	1.40957e+06	1.39778e+06	1.09936e+06	1.18342e+06	1.17047e+06	1.5104e+06	1.41114e+06	1.59583e+06	1.42271e+06	1.3039e+06	1.48093e+06	1.39138e+06	0.767005	0.416604	insig
LIPID-N-1108	C49H76NO8P	PE(22:5_22:6)	GP	PE	-	24014.2	33616.5	7005.21	17251.9	24319.7	23406.5	15391.4	19687.1	30897	26269.2	17977	17744.8	0.247002	0.997656	insig
LIPID-N-0413	C43H74NO8P	PE(22:6_16:0)	GP	PE	-	210084	163263	122733	205308	182759	236078	208372	219088	216020	231409	235931	216550	1.32052	0.0847974	sig
LIPID-N-0426	C45H76NO8P	PE(22:6_18:1)	GP	PE	-	822781	918003	762296	821958	819207	997966	786503	762834	757094	830094	974776	1.0947e+06	0.584687	0.143113	insig
LIPID-N-0428	C47H80NO8P	PE(22:6_20:1)	GP	PE	-	151219	138766	114966	139754	131990	146662	106457	126337	103529	101574	150241	129605	0.604003	0.283631	insig
LIPID-N-0341	C45H88NO8P	PE(24:0_16:1)	GP	PE	-	51824.4	50756.9	43070.8	37207.8	40733	46725.8	80326.4	88879.2	83002.8	71756.6	76460	74429.3	1.44616	4.41902e-06	sig
LIPID-N-0345	C47H92NO8P	PE(24:0_18:1)	GP	PE	-	848446	809913	742227	528681	583463	770141	1.07912e+06	1.14658e+06	1.08794e+06	946268	909502	845789	0.895131	0.000387852	insig
LIPID-N-1083	C49H90NO8P	PE(24:0_20:4)	GP	PE	-	19174.2	22071.6	17919.2	13835.3	16431.9	16930.6	29634.5	25512.8	31896.2	26115.2	25614.8	24319.3	1.19523	0.000304234	sig
LIPID-N-0806	C40H72NO7P	PE(O-15:1_20:4)	GP	PE-O	-	991188	964642	941833	786193	883471	1.01971e+06	1.03843e+06	1.28139e+06	1.10636e+06	964011	1.11077e+06	1.13442e+06	1.00332	0.0622703	sig
LIPID-N-0835	C42H74NO7P	PE(O-15:1_22:5)	GP	PE-O	-	79903.1	60370.6	67298.1	74952.1	110587	84779	82400.9	98563.4	80352.1	102069	70963.6	90354.3	0.896253	0.304289	insig
LIPID-N-0854	C42H72NO7P	PE(O-15:1_22:6)	GP	PE-O	-	59187.4	65564.9	52260	26734.3	27515.7	88074.9	77828.4	70561	79872.8	73398.4	72818.3	94005.2	0.843946	0.206826	insig
LIPID-N-0735	C37H74NO7P	PE(O-16:0_16:1)	GP	PE-O	-	222225	236775	218923	242811	284587	353456	394426	444900	498277	513489	482444	440616	1.81366	0.00022872	sig
LIPID-N-0736	C39H78NO7P	PE(O-16:0_18:1)	GP	PE-O	-	752008	887527	877114	877646	969157	1.06513e+06	1.2253e+06	1.22171e+06	1.23311e+06	1.17276e+06	1.24571e+06	974527	1.50245	0.0039791	sig
LIPID-N-0749	C39H76NO7P	PE(O-16:0_18:2)	GP	PE-O	-	623363	608726	526637	510717	537160	679841	639924	702941	653393	643029	715072	698871	1.2581	0.114971	sig
LIPID-N-0732	C41H84NO7P	PE(O-16:0_20:0)	GP	PE-O	-	120416	121390	105274	86613.5	104012	124723	94989.1	114629	117653	93051.7	99665.9	91842.8	0.945261	0.290261	insig
LIPID-N-0772	C41H78NO7P	PE(O-16:0_20:3)	GP	PE-O	-	29600.5	30910.5	27190.2	26246.5	35555.7	34230.7	35108.7	39490.3	47158.8	36519.5	35417.5	44572.8	1.3937	0.0560901	sig
LIPID-N-0788	C41H76NO7P	PE(O-16:0_20:4)	GP	PE-O	-	789261	775912	490421	496605	786853	634148	672619	1.22169e+06	1.21663e+06	1.02044e+06	1.03514e+06	953410	1.26548	0.0723797	sig
LIPID-N-0807	C41H74NO7P	PE(O-16:0_20:5)	GP	PE-O	-	63255.4	55418	67571.5	55368	59572.9	75072.6	58133.8	82671.3	73111.6	64201.6	82036.2	66207.4	0.865443	0.569083	insig
LIPID-N-0779	C43H82NO7P	PE(O-16:0_22:3)	GP	PE-O	-	37650.5	40463.7	36972	23747.4	29502.4	45054.5	44819.1	45759.6	41086	33762.1	38983	36654.3	0.226699	0.21299	insig
LIPID-N-0792	C43H80NO7P	PE(O-16:0_22:4)	GP	PE-O	-	493938	471563	381855	435571	495915	548293	596836	638049	291788	228565	583578	535695	0.130789	0.932328	insig
LIPID-N-0812	C43H78NO7P	PE(O-16:0_22:5)	GP	PE-O	-	384132	357914	326847	452772	466212	527074	496984	603725	629681	599956	547478	554547	1.68583	0.00110135	sig
LIPID-N-0839	C43H76NO7P	PE(O-16:0_22:6)	GP	PE-O	-	85350.7	128364	98960.3	98910.4	101067	130939	116109	163871	122947	116686	124950	139479	1.07885	0.292078	sig
LIPID-N-0734	C37H74NO7P	PE(O-16:1_16:0)	GP	PE-O	-	2.43007e+06	2.36918e+06	2.08279e+06	1.65196e+06	2.13742e+06	2.16355e+06	2.75698e+06	2.85517e+06	2.72789e+06	2.11888e+06	2.44719e+06	2.34565e+06	0.566439	0.00689956	insig
LIPID-N-0748	C37H72NO7P	PE(O-16:1_16:1)	GP	PE-O	-	2.93314e+06	3.66432e+06	2.59836e+06	3.33915e+06	3.3945e+06	3.97062e+06	5.9352e+06	6.26014e+06	6.24776e+06	5.89431e+06	5.98154e+06	6.15844e+06	1.75355	5.5371e-06	sig
LIPID-N-0789	C41H76NO7P	PE(O-16:1_20:3)	GP	PE-O	-	394813	372200	351894	369925	368889	433125	474042	502088	458016	425053	433966	427012	1.28875	0.00315666	sig
LIPID-N-0809	C41H74NO7P	PE(O-16:1_20:4)	GP	PE-O	-	1.44818e+07	1.4596e+07	1.29738e+07	1.25044e+07	1.345e+07	1.58973e+07	1.77661e+07	1.72241e+07	1.86456e+07	1.56516e+07	1.6199e+07	1.60061e+07	1.18318	0.00543416	sig
LIPID-N-0831	C41H72NO7P	PE(O-16:1_20:5)	GP	PE-O	-	1.71299e+06	1.7192e+06	1.45861e+06	1.47442e+06	1.64026e+06	1.95153e+06	1.7426e+06	1.99915e+06	1.66928e+06	1.99085e+06	1.92571e+06	2.00901e+06	1.33583	0.137395	sig
LIPID-N-0759	C43H84NO7P	PE(O-16:1_22:1)	GP	PE-O	-	1.06502e+07	1.1274e+07	9.69997e+06	8.53916e+06	8.95775e+06	1.16986e+07	8.64002e+06	9.03402e+06	8.92123e+06	7.46942e+06	1.00393e+07	8.42109e+06	1.16207	0.242237	sig
LIPID-N-0840	C43H76NO7P	PE(O-16:1_22:5)	GP	PE-O	-	5.17374e+06	4.65387e+06	4.10982e+06	3.9516e+06	4.60357e+06	4.81315e+06	5.30917e+06	5.49756e+06	5.70547e+06	4.78158e+06	4.9514e+06	5.29016e+06	0.947354	0.0435565	insig
LIPID-N-0857	C43H74NO7P	PE(O-16:1_22:6)	GP	PE-O	-	2.85141e+06	2.88956e+06	2.46905e+06	2.3202e+06	2.67856e+06	3.16998e+06	3.19656e+06	3.3982e+06	3.11121e+06	2.42693e+06	3.37095e+06	2.81203e+06	0.58737	0.307615	insig
LIPID-N-0769	C37H70NO7P	PE(O-16:2_16:1)	GP	PE-O	-	154607	180892	161080	154729	132412	197047	240109	245784	197670	217380	291672	231632	1.49876	0.0158271	sig
LIPID-N-0833	C41H72NO7P	PE(O-16:2_20:4)	GP	PE-O	-	544761	534926	437038	451525	487132	545586	525952	649778	593802	553370	594903	620570	1.25829	0.0955202	sig
LIPID-N-0770	C40H76NO7P	PE(O-17:1_18:2)	GP	PE-O	-	264525	260040	217926	225382	213921	291684	275850	262619	276624	276231	269509	247080	0.726357	0.532591	insig
LIPID-N-0811	C42H76NO7P	PE(O-17:1_20:4)	GP	PE-O	-	1.63876e+06	1.59156e+06	1.43348e+06	1.3909e+06	1.49733e+06	1.62412e+06	1.60421e+06	1.84559e+06	1.74565e+06	1.45289e+06	1.77906e+06	1.65141e+06	0.757957	0.23367	insig
LIPID-N-0834	C42H74NO7P	PE(O-17:1_20:5)	GP	PE-O	-	72757.9	92108.9	75777.2	102907	86240.1	95998.2	103807	100816	108971	74242.1	108419	86762.4	0.665726	0.13324	insig
LIPID-N-0816	C44H80NO7P	PE(O-17:1_22:4)	GP	PE-O	-	347254	355443	281991	247899	294195	334185	316313	314891	326722	297868	313136	294274	0.289637	0.486672	insig
LIPID-N-0841	C44H78NO7P	PE(O-17:1_22:5)	GP	PE-O	-	288264	279352	244807	258660	248393	310233	301289	327013	306871	264163	279568	284290	0.534752	0.147067	insig
LIPID-N-0858	C44H76NO7P	PE(O-17:1_22:6)	GP	PE-O	-	31058.8	39271.4	27597.7	30211.3	45256.8	39984.6	27689.7	42005.2	42872.2	30311.7	33445.1	27907.8	0.173659	0.441097	insig
LIPID-N-0771	C40H76NO7P	PE(O-17:2_18:1)	GP	PE-O	-	84118.3	86415.7	78107.8	101863	94691.7	104038	94630.4	106642	105467	109849	110991	105427	1.68382	0.00108631	sig
LIPID-N-0836	C42H74NO7P	PE(O-17:2_20:4)	GP	PE-O	-	93116.7	97509	85108.5	112321	132932	149525	118158	137732	154134	97592.4	112834	136516	0.859855	0.040821	insig
LIPID-N-0752	C41H80NO7P	PE(O-18:0_18:2)	GP	PE-O	-	31467.5	33088.8	29277	40513	37680.5	44772.9	47015.1	57676.3	50293.6	51312.4	31612.5	41490.6	1.05219	0.0208754	sig
LIPID-N-0742	C43H86NO7P	PE(O-18:0_20:1)	GP	PE-O	-	679273	670254	632172	660617	647935	800783	550252	603215	634168	536564	606063	537036	1.28063	0.0415168	sig
LIPID-N-0776	C43H82NO7P	PE(O-18:0_20:3)	GP	PE-O	-	103295	102025	87833.7	83283.4	90993.7	99079.2	87039	93501.7	88102	82104.3	86444.9	79088.3	1.32518	0.10309	sig
LIPID-N-0793	C43H80NO7P	PE(O-18:0_20:4)	GP	PE-O	-	365077	358712	286845	298721	308205	364140	373919	372027	381204	320523	349556	334613	0.387084	0.219019	insig
LIPID-N-0813	C43H78NO7P	PE(O-18:0_20:5)	GP	PE-O	-	13083.7	18343.2	15044	15130.8	13895.5	19118.4	18767.3	21080.9	15030.2	17645.3	9757.93	15055.8	0.236748	0.485388	insig
LIPID-N-0784	C45H86NO7P	PE(O-18:0_22:3)	GP	PE-O	-	16104.7	10698.5	14897.7	12714	12273.9	16075.2	11806.7	9376.65	13381.3	5586.51	12015.2	11609	1.07326	0.268141	sig
LIPID-N-0817	C45H82NO7P	PE(O-18:0_22:5)	GP	PE-O	-	45250.6	44030.7	15334.4	47316.2	46204.9	52636.6	66918.6	68072.5	66667.2	59152.1	51568.2	56850.2	1.20387	0.0125492	sig
LIPID-N-0843	C45H80NO7P	PE(O-18:0_22:6)	GP	PE-O	-	21871.8	22943.5	16201	19811.4	21740.8	23715.1	22033.1	23600.1	26395.8	20560.5	23207.9	20367.2	0.572918	0.376675	insig
LIPID-N-0737	C39H78NO7P	PE(O-18:1_16:0)	GP	PE-O	-	165593	172893	138146	208951	184462	242778	169426	186116	195964	181865	218306	181517	0.771583	0.0813236	insig
LIPID-N-0773	C41H78NO7P	PE(O-18:1_18:2)	GP	PE-O	-	63976	81964.6	81066	59780.5	77963.6	100863	60813	92572.7	93186	76834.8	85164	77977.6	0.348534	0.95823	insig
LIPID-N-0758	C43H84NO7P	PE(O-18:1_20:1)	GP	PE-O	-	350602	376714	412872	289202	342217	459799	255037	353873	258529	182549	282113	384217	1.06343	0.319065	sig
LIPID-N-0794	C43H80NO7P	PE(O-18:1_20:3)	GP	PE-O	-	152058	151987	135217	139613	145705	133229	155560	164747	164452	146395	169929	140358	0.767764	0.125297	insig
LIPID-N-0838	C43H76NO7P	PE(O-18:1_20:5)	GP	PE-O	-	56430.4	48005.1	40063	66910.7	45523.2	76922.7	70240.7	66869.3	60816.3	68294.1	71389.4	57127.7	1.13864	0.174561	sig
LIPID-N-0761	C44H86NO7P	PE(O-18:1_21:1)	GP	PE-O	-	166045	155986	146276	118457	147771	166969	103242	113113	108366	97531.6	125395	115977	1.47323	0.0117037	sig
LIPID-N-0763	C45H88NO7P	PE(O-18:1_22:1)	GP	PE-O	-	1.74321e+06	1.77042e+06	1.54215e+06	1.35617e+06	1.42543e+06	1.84862e+06	1.13356e+06	1.23299e+06	1.24507e+06	1.01844e+06	1.31678e+06	1.1172e+06	1.59756	0.0119119	sig
LIPID-N-0783	C45H86NO7P	PE(O-18:1_22:2)	GP	PE-O	-	3.23656e+06	3.34146e+06	2.93712e+06	2.44276e+06	2.61579e+06	2.91821e+06	2.20149e+06	2.51542e+06	2.45974e+06	2.12044e+06	2.283e+06	2.28269e+06	1.72741	0.00127565	sig
LIPID-N-0842	C45H80NO7P	PE(O-18:1_22:5)	GP	PE-O	-	36706.8	37358.8	33927.2	36459.4	33409.5	41981.2	48044.2	32848.9	38505.1	31278.7	40018	41099.4	0.283342	0.84335	insig
LIPID-N-0828	C47H86NO7P	PE(O-18:1_24:4)	GP	PE-O	-	91134.1	101964	79271.2	80744.3	88094.4	103128	78511.4	97447.2	83912.6	81354.8	86030.1	82085.3	0.622447	0.727948	insig
LIPID-N-0791	C41H76NO7P	PE(O-18:2_18:2)	GP	PE-O	-	1.17799e+07	1.20738e+07	9.5829e+06	9.64172e+06	1.00267e+07	1.25883e+07	9.73269e+06	1.17637e+07	1.18637e+07	1.13071e+07	1.29923e+07	1.0929e+07	0.475798	0.834921	insig
LIPID-N-0837	C43H76NO7P	PE(O-18:2_20:4)	GP	PE-O	-	1.27894e+07	1.255e+07	1.07325e+07	1.02392e+07	1.20715e+07	1.21824e+07	1.27725e+07	1.2623e+07	1.37478e+07	1.17874e+07	1.23851e+07	1.32834e+07	0.706839	0.277434	insig
LIPID-N-0856	C43H74NO7P	PE(O-18:2_20:5)	GP	PE-O	-	1.19997e+06	1.24671e+06	990692	1.16239e+06	1.17574e+06	1.42369e+06	1.24473e+06	1.40448e+06	1.35833e+06	1.36487e+06	1.44747e+06	1.44661e+06	1.46801	0.0771319	sig
LIPID-N-0781	C45H86NO7P	PE(O-18:2_22:1)	GP	PE-O	-	5.34267e+06	5.24379e+06	4.73919e+06	4.49211e+06	4.79677e+06	5.82312e+06	3.93177e+06	4.20622e+06	4.18816e+06	3.61517e+06	5.17297e+06	4.43184e+06	1.04445	0.150766	sig
LIPID-N-0861	C45H78NO7P	PE(O-18:2_22:5)	GP	PE-O	-	2.23686e+06	2.16206e+06	1.84756e+06	1.39696e+06	1.60458e+06	2.32964e+06	2.03041e+06	2.07206e+06	2.04385e+06	1.82948e+06	2.15431e+06	2.11307e+06	0.174265	0.551849	insig
LIPID-N-0871	C45H76NO7P	PE(O-18:2_22:6)	GP	PE-O	-	2.34127e+06	2.27488e+06	1.80359e+06	1.91002e+06	2.30138e+06	2.48417e+06	2.36438e+06	2.47902e+06	2.16389e+06	2.06328e+06	2.61921e+06	2.59964e+06	0.892932	0.61627	insig
LIPID-N-0786	C47H90NO7P	PE(O-18:2_24:1)	GP	PE-O	-	316647	320755	236908	237377	251581	303683	364151	400954	423233	356619	407133	356305	1.3178	0.0055404	sig
LIPID-N-0800	C47H88NO7P	PE(O-18:2_24:2)	GP	PE-O	-	385493	401479	353415	319035	321678	379524	311259	339244	351182	292893	370568	355315	0.836211	0.310427	insig
LIPID-N-0790	C41H76NO7P	PE(O-18:3_18:1)	GP	PE-O	-	501650	546615	430690	409802	476981	521823	458655	504166	525201	611429	574847	545158	1.08194	0.0955172	sig
LIPID-N-0808	C41H74NO7P	PE(O-18:3_18:2)	GP	PE-O	-	174449	65121.1	22157.8	63098.9	24206.8	36878.2	32747.5	35486.3	45539.2	84276	30674.5	86543.4	0.0729257	0.504231	insig
LIPID-N-0855	C43H74NO7P	PE(O-18:3_20:4)	GP	PE-O	-	493830	494979	438550	426775	421810	507559	543761	638320	549400	532129	565374	512660	1.15503	0.0222204	sig
LIPID-N-0731	C41H84NO7P	PE(O-20:0_16:0)	GP	PE-O	-	26268.9	34572.6	27372.1	28539.8	28150.9	30879.2	28717.8	25076.8	27505.1	26877	28991.2	26644.1	0.691363	0.637684	insig
LIPID-N-0741	C43H86NO7P	PE(O-20:0_18:1)	GP	PE-O	-	47268	47251.5	39364.2	41242.9	45360.1	55170.6	45403	49770.5	50282	43868.1	52235.2	48833	0.709527	0.761921	insig
LIPID-N-0760	C43H84NO7P	PE(O-20:1_18:1)	GP	PE-O	-	235399	279075	209684	221626	245239	271910	241297	284757	258220	233385	267327	257485	0.582434	0.79699	insig
LIPID-N-0762	C45H88NO7P	PE(O-20:1_20:1)	GP	PE-O	-	34345.1	39403	38022.7	26028.7	31641.4	45503.4	24464	28521	32684.5	25119	30798.8	32269.2	1.03937	0.290872	sig
LIPID-N-0826	C47H86NO7P	PE(O-20:1_22:4)	GP	PE-O	-	27020.5	31449.5	25125.3	22430.4	19571	28127.3	26091.1	29981.6	22531	18803.4	26268.5	20606	0.820539	0.288997	insig
LIPID-N-0860	C45H78NO7P	PE(O-20:3_20:4)	GP	PE-O	-	200081	170453	143490	138369	145506	157844	145387	164913	177864	149653	163623	160993	0.220443	0.444674	insig
LIPID-N-0810	C41H74NO7P	PE(O-20:5_16:0)	GP	PE-O	-	694192	928083	1.00009e+06	926547	938971	1.25117e+06	565690	733719	809789	534153	875928	572570	1.06541	0.0803252	sig
LIPID-N-0765	C45H88NO7P	PE(O-22:1_18:1)	GP	PE-O	-	24607.1	28808.7	24795.2	21155.2	25505.3	28916.9	24894.4	25110.5	28911.5	23018.1	26473.6	28726.5	0.139347	0.96644	insig
LIPID-N-0782	C45H86NO7P	PE(O-22:1_18:2)	GP	PE-O	-	32549.2	33733	21494.1	25052.6	27092.3	27786.4	28148.3	29981.9	29256	30684.3	28880.8	30005.7	0.426048	0.697585	insig
LIPID-N-0825	C47H86NO7P	PE(O-22:1_20:4)	GP	PE-O	-	144259	156823	111928	103196	129273	126102	128198	117036	142705	92348.2	137270	131455	0.471547	0.642608	insig
LIPID-N-0785	C47H90NO7P	PE(O-24:2_18:1)	GP	PE-O	-	59511.8	76775.1	58827.9	53956.9	63658	66168.3	55135.5	52750.1	54323	52697.7	55457.6	51280.5	1.33236	0.123418	sig
LIPID-P-1315	C37H72NO7P	PE(P-14:0_18:1)	GP	PE-P	-	546925	1.01653e+06	529062	487169	570678	622087	722130	632776	684747	689967	585420	1.04036e+06	0.519722	0.598439	insig
LIPID-P-1352	C39H70NO7P	PE(P-14:0_20:4)	GP	PE-P	-	688535	747753	417589	618799	490215	286414	1.14588e+06	822434	834075	573125	744187	699143	0.648921	0.0384842	insig
LIPID-P-1386	C41H70NO7P	PE(P-14:0_22:6)	GP	PE-P	-	150419	139108	119452	140537	118343	110322	172742	166054	137058	131903	124981	136974	0.237458	0.0873677	insig
LIPID-P-1316	C38H74NO7P	PE(P-15:0_18:1)	GP	PE-P	-	809211	797639	737198	817644	814962	965958	963936	813356	979691	1.03637e+06	679427	927872	0.633686	0.529204	insig
LIPID-P-1328	C38H72NO7P	PE(P-15:0_18:2)	GP	PE-P	-	161153	154427	122519	116432	139032	228233	150961	190073	172293	210743	157471	202818	0.988271	0.52468	insig
LIPID-P-0646	C40H74NO7P	PE(P-15:0_20:3)	GP	PE-P	-	413649	392323	340900	350614	349681	368061	392455	445097	388916	356010	356823	312436	0.4366	0.076291	insig
LIPID-P-0651	C40H72NO7P	PE(P-15:0_20:4)	GP	PE-P	-	324744	374393	282403	317687	251887	357807	430034	405711	370985	369365	321691	345037	0.662419	0.0929991	insig
LIPID-P-1309	C37H74NO7P	PE(P-16:0_16:0)	GP	PE-P	-	6.03262e+06	5.84385e+06	4.69296e+06	4.25823e+06	4.96504e+06	5.97818e+06	8.01589e+06	7.70537e+06	8.44932e+06	5.0232e+06	5.35255e+06	5.86824e+06	0.459402	0.00142827	insig
LIPID-P-0634	C37H72NO7P	PE(P-16:0_16:1)	GP	PE-P	-	6.67232e+06	6.8598e+06	5.77292e+06	6.67351e+06	7.03027e+06	8.22792e+06	1.25525e+07	1.19143e+07	1.23645e+07	1.27567e+07	1.17037e+07	1.22369e+07	1.77201	2.10539e-06	sig
LIPID-P-0635	C38H74NO7P	PE(P-16:0_17:1)	GP	PE-P	-	383373	412751	333585	405055	426706	514783	567853	520554	604214	558690	454743	567187	1.49087	0.00903686	sig
LIPID-P-0636	C39H76NO7P	PE(P-16:0_18:1)	GP	PE-P	-	4.89409e+07	4.91435e+07	4.07632e+07	4.35244e+07	4.48496e+07	5.5761e+07	6.59652e+07	6.00779e+07	6.74868e+07	5.90147e+07	5.63103e+07	6.22513e+07	1.41713	0.00434109	sig
LIPID-P-0640	C39H74NO7P	PE(P-16:0_18:2)	GP	PE-P	-	1.06436e+07	9.35701e+06	9.01624e+06	8.9176e+06	9.64464e+06	1.17448e+07	1.31594e+07	1.28426e+07	1.27549e+07	1.30241e+07	1.12776e+07	1.22159e+07	1.42864	0.00847541	sig
LIPID-P-0645	C39H72NO7P	PE(P-16:0_18:3)	GP	PE-P	-	574033	614656	497129	557011	594382	709839	689812	702488	743735	535105	576747	699977	0.640243	0.11934	insig
LIPID-P-1318	C41H80NO7P	PE(P-16:0_20:1)	GP	PE-P	-	6.12399e+07	5.77726e+07	5.30172e+07	5.16249e+07	5.57652e+07	6.62072e+07	6.42845e+07	6.36375e+07	6.36323e+07	5.76475e+07	6.13409e+07	5.69636e+07	0.539204	0.322172	insig
LIPID-P-1330	C41H78NO7P	PE(P-16:0_20:2)	GP	PE-P	-	4.56698e+06	3.99208e+06	3.3805e+06	3.00385e+06	3.38061e+06	4.3623e+06	3.34325e+06	3.60619e+06	3.72954e+06	2.90617e+06	3.6822e+06	3.62422e+06	0.728644	0.591042	insig
LIPID-P-1340	C41H76NO7P	PE(P-16:0_20:3)	GP	PE-P	-	6.45798e+06	6.31114e+06	5.87631e+06	5.26319e+06	5.75315e+06	6.94978e+06	7.4347e+06	7.83935e+06	8.55018e+06	6.88038e+06	6.48047e+06	6.74374e+06	0.876062	0.0100527	insig
LIPID-P-0652	C41H74NO7P	PE(P-16:0_20:4)	GP	PE-P	-	3.91576e+07	3.69199e+07	3.30615e+07	3.20161e+07	3.26484e+07	4.01655e+07	4.69803e+07	4.53837e+07	4.70811e+07	3.92076e+07	3.94332e+07	3.97424e+07	0.930444	0.00415367	insig
LIPID-P-0657	C41H72NO7P	PE(P-16:0_20:5)	GP	PE-P	-	1.32342e+06	1.3899e+06	1.32383e+06	1.25339e+06	1.31865e+06	1.59135e+06	1.7081e+06	1.53473e+06	1.84911e+06	1.6021e+06	1.49587e+06	1.49957e+06	1.13683	0.0320914	sig
LIPID-P-1312	C43H86NO7P	PE(P-16:0_22:0)	GP	PE-P	-	1.35898e+06	1.27028e+06	1.17289e+06	1.02758e+06	1.20408e+06	1.30217e+06	1.17398e+06	1.17877e+06	1.26665e+06	1.06454e+06	1.37038e+06	1.15033e+06	0.351972	0.806359	insig
LIPID-P-0638	C43H84NO7P	PE(P-16:0_22:1)	GP	PE-P	-	2.78169e+07	2.63435e+07	2.28441e+07	2.07551e+07	2.44485e+07	3.20387e+07	2.5409e+07	2.65941e+07	2.61213e+07	2.13024e+07	3.0187e+07	2.6037e+07	0.111277	0.999437	insig
LIPID-P-1345	C43H80NO7P	PE(P-16:0_22:3)	GP	PE-P	-	2.62836e+06	2.42135e+06	2.28377e+06	2.17638e+06	2.36735e+06	2.71116e+06	3.10608e+06	2.60549e+06	3.0316e+06	2.76341e+06	2.58661e+06	2.53572e+06	0.870222	0.0791276	insig
LIPID-P-1355	C43H78NO7P	PE(P-16:0_22:4)	GP	PE-P	-	2.50923e+07	2.21511e+07	1.97188e+07	2.0144e+07	1.76395e+07	2.245e+07	2.93893e+07	2.37841e+07	2.98543e+07	2.30064e+07	2.43639e+07	2.22011e+07	0.651926	0.0345294	insig
LIPID-P-1374	C43H76NO7P	PE(P-16:0_22:5)	GP	PE-P	-	2.10136e+07	1.93635e+07	1.73129e+07	1.74061e+07	1.85537e+07	2.1528e+07	2.59492e+07	2.46271e+07	2.77234e+07	2.23212e+07	2.17319e+07	2.20893e+07	1.11975	0.0023372	sig
LIPID-P-0661	C43H74NO7P	PE(P-16:0_22:6)	GP	PE-P	-	7.80442e+06	7.08276e+06	5.54182e+06	5.50053e+06	6.34233e+06	7.37215e+06	9.97895e+06	9.0462e+06	9.93059e+06	8.11612e+06	7.46885e+06	7.47987e+06	0.94494	0.00509542	insig
LIPID-P-1335	C45H86NO7P	PE(P-16:0_24:2)	GP	PE-P	-	2.7545e+06	2.54104e+06	2.06102e+06	2.0512e+06	2.40491e+06	2.93132e+06	2.49242e+06	2.48491e+06	2.64461e+06	2.24203e+06	2.6372e+06	2.55278e+06	0.236719	0.983883	insig
LIPID-P-1348	C45H84NO7P	PE(P-16:0_24:3)	GP	PE-P	-	387672	397214	380902	330910	399451	390324	444890	481487	520288	416409	409909	471528	1.07892	0.0119201	sig
LIPID-P-1366	C45H82NO7P	PE(P-16:0_24:4)	GP	PE-P	-	860710	861753	812017	784476	928993	1.03488e+06	1.16724e+06	1.19212e+06	1.13147e+06	1.09536e+06	1.08367e+06	1.14623e+06	1.59472	0.00122947	sig
LIPID-P-1376	C45H80NO7P	PE(P-16:0_24:5)	GP	PE-P	-	361591	405202	344376	419025	375800	472210	497617	438079	487418	478012	461291	473298	1.52472	0.0153434	sig
LIPID-P-1373	C41H72NO7P	PE(P-16:1_20:4)	GP	PE-P	-	328365	339520	219194	316583	315273	395483	503545	429336	463707	407604	409758	413810	1.38432	0.0072996	sig
LIPID-P-1343	C43H80NO7P	PE(P-16:1_22:2)	GP	PE-P	-	788154	755414	664355	631368	648646	727389	837166	812947	906390	713236	646116	759614	0.233318	0.0185055	insig
LIPID-P-1317	C40H78NO7P	PE(P-17:0_18:1)	GP	PE-P	-	2.66824e+06	2.50423e+06	2.32738e+06	2.39443e+06	2.6363e+06	3.02438e+06	3.16644e+06	3.03743e+06	3.42346e+06	2.98263e+06	3.14434e+06	3.04766e+06	1.47839	0.0110325	sig
LIPID-P-1320	C42H82NO7P	PE(P-17:0_20:1)	GP	PE-P	-	2.36491e+06	2.39214e+06	2.38911e+06	1.91391e+06	2.16185e+06	2.4581e+06	2.15221e+06	2.23984e+06	2.44798e+06	2.03162e+06	2.19283e+06	2.17964e+06	0.794832	0.314643	insig
LIPID-P-0653	C42H76NO7P	PE(P-17:0_20:4)	GP	PE-P	-	846047	880652	870005	781623	841416	1.029e+06	1.12209e+06	1.11764e+06	1.18182e+06	1.01563e+06	966550	1.00894e+06	1.17729	0.00421897	sig
LIPID-P-1361	C44H80NO7P	PE(P-17:0_22:4)	GP	PE-P	-	943177	813087	754060	766470	814006	837864	1.00662e+06	996674	1.01803e+06	760420	773525	822641	0.103505	0.00400214	insig
LIPID-P-0659	C44H78NO7P	PE(P-17:0_22:5)	GP	PE-P	-	609617	543407	524578	550020	578318	655337	790350	768074	764625	552525	594438	584888	0.58961	0.00036934	insig
LIPID-P-1389	C44H76NO7P	PE(P-17:0_22:6)	GP	PE-P	-	565792	535487	514152	521964	574946	615673	682743	645570	398787	675820	604645	650633	0.780838	0.510163	insig
LIPID-P-0631	C41H82NO7P	PE(P-18:0_18:0)	GP	PE-P	-	826554	861137	837470	856879	859035	1.00166e+06	1.06639e+06	1.03139e+06	1.11575e+06	969969	935113	993593	1.2897	0.00277866	sig
LIPID-P-0637	C41H80NO7P	PE(P-18:0_18:1)	GP	PE-P	-	2.41622e+07	2.38503e+07	2.17945e+07	2.15566e+07	2.44629e+07	2.75157e+07	2.74685e+07	2.82978e+07	2.89591e+07	2.71796e+07	2.40734e+07	2.57771e+07	1.03615	0.0521725	sig
LIPID-P-1331	C41H78NO7P	PE(P-18:0_18:2)	GP	PE-P	-	7.62145e+06	6.83915e+06	5.95462e+06	6.25849e+06	6.74917e+06	7.67008e+06	8.05924e+06	7.63841e+06	8.19005e+06	7.37634e+06	6.87974e+06	7.77304e+06	0.888938	0.15895	insig
LIPID-P-0632	C43H86NO7P	PE(P-18:0_20:0)	GP	PE-P	-	723675	687592	635963	529065	673053	807666	592685	627952	626771	579825	639786	567335	0.894244	0.481561	insig
LIPID-P-1323	C43H84NO7P	PE(P-18:0_20:1)	GP	PE-P	-	1.66942e+07	1.53797e+07	1.37164e+07	1.27141e+07	1.44324e+07	1.80292e+07	1.37583e+07	1.44779e+07	1.47578e+07	1.26112e+07	1.47204e+07	1.37284e+07	0.74372	0.651657	insig
LIPID-P-0649	C43H80NO7P	PE(P-18:0_20:3)	GP	PE-P	-	679395	645578	555554	558259	630286	636108	752251	654748	770670	632928	542937	616253	0.0699706	0.0731425	insig
LIPID-P-0654	C43H78NO7P	PE(P-18:0_20:4)	GP	PE-P	-	1.76196e+07	1.6004e+07	1.48066e+07	1.52677e+07	1.62918e+07	1.76298e+07	2.00997e+07	1.69934e+07	1.86186e+07	1.6147e+07	1.44018e+07	1.71619e+07	0.177788	0.150478	insig
LIPID-P-1375	C43H76NO7P	PE(P-18:0_20:5)	GP	PE-P	-	615288	577252	538725	608511	601721	688690	644725	638282	729490	714897	587934	667659	1.10351	0.200698	sig
LIPID-P-1313	C45H90NO7P	PE(P-18:0_22:0)	GP	PE-P	-	419957	208295	189491	145588	147094	181601	210983	168653	142161	114219	140150	114981	1.36515	0.115971	sig
LIPID-P-0639	C45H88NO7P	PE(P-18:0_22:1)	GP	PE-P	-	1.84215e+07	8.714e+06	7.65329e+06	7.34967e+06	8.14206e+06	9.48295e+06	6.55129e+06	7.46253e+06	7.03155e+06	5.90356e+06	7.66648e+06	6.76229e+06	1.18917	0.268378	sig
LIPID-P-0650	C45H84NO7P	PE(P-18:0_22:3)	GP	PE-P	-	1.37106e+06	1.46536e+06	2.02181e+06	1.16772e+06	1.32173e+06	1.33532e+06	1.63279e+06	1.78344e+06	1.75316e+06	1.25791e+06	1.35123e+06	1.39935e+06	0.335586	0.0542757	insig
LIPID-P-0655	C45H82NO7P	PE(P-18:0_22:4)	GP	PE-P	-	1.06471e+06	853242	841734	786759	992160	1.06176e+06	546401	1.09155e+06	962628	812237	960485	1.01972e+06	0.0284678	0.950692	insig
LIPID-P-0660	C45H80NO7P	PE(P-18:0_22:5)	GP	PE-P	-	7.49367e+06	7.12208e+06	5.93751e+06	6.12205e+06	6.66419e+06	7.06648e+06	8.68615e+06	8.64813e+06	9.02353e+06	7.02179e+06	5.61372e+06	6.90652e+06	0.200564	0.00615695	insig
LIPID-P-0662	C45H78NO7P	PE(P-18:0_22:6)	GP	PE-P	-	3.53814e+06	3.3494e+06	2.80879e+06	3.02025e+06	3.14968e+06	3.55736e+06	3.8642e+06	3.6326e+06	4.10683e+06	3.47658e+06	3.14793e+06	3.37537e+06	0.612063	0.065886	insig
LIPID-P-1337	C47H90NO7P	PE(P-18:0_24:2)	GP	PE-P	-	1.62225e+06	925195	750391	796618	774297	847445	723914	770090	748940	671938	719516	771509	1.15018	0.248384	sig
LIPID-P-1349	C47H88NO7P	PE(P-18:0_24:3)	GP	PE-P	-	175641	150544	142592	166900	157308	159583	152430	176897	198726	122237	153092	190661	0.0759373	0.668378	insig
LIPID-P-1382	C47H84NO7P	PE(P-18:0_24:5)	GP	PE-P	-	154350	143006	115280	132629	146750	169784	148517	147827	141728	149942	117892	140306	0.073511	0.691111	insig
LIPID-P-1314	C37H72NO7P	PE(P-18:1_14:0)	GP	PE-P	-	2.75378e+06	2.49332e+06	2.36109e+06	2.00554e+06	2.457e+06	2.93758e+06	2.49935e+06	2.64052e+06	2.67158e+06	2.1945e+06	3.28441e+06	2.62731e+06	0.450756	0.884538	insig
LIPID-P-1329	C39H74NO7P	PE(P-18:1_16:1)	GP	PE-P	-	6.73443e+06	6.47956e+06	5.63972e+06	5.76332e+06	7.10881e+06	8.20962e+06	9.60967e+06	9.87522e+06	1.13091e+07	1.04491e+07	1.13959e+07	1.03748e+07	1.74444	0.000424635	sig
LIPID-P-0641	C40H76NO7P	PE(P-18:1_17:1)	GP	PE-P	-	450867	396284	414542	457776	421080	567267	482203	504901	550491	553838	540831	581248	1.57076	0.0319728	sig
LIPID-P-0642	C41H78NO7P	PE(P-18:1_18:1)	GP	PE-P	-	3.75904e+07	3.63735e+07	3.07568e+07	3.30293e+07	3.39799e+07	4.26782e+07	4.33721e+07	4.25071e+07	4.54403e+07	4.17245e+07	4.30414e+07	4.57553e+07	1.46577	0.026187	sig
LIPID-P-0647	C41H76NO7P	PE(P-18:1_18:2)	GP	PE-P	-	7.12929e+06	6.35714e+06	6.0669e+06	6.3598e+06	6.57764e+06	7.97182e+06	8.07672e+06	7.71803e+06	8.72507e+06	8.70267e+06	7.7029e+06	8.67785e+06	1.55423	0.0199308	sig
LIPID-P-1332	C42H80NO7P	PE(P-18:1_19:1)	GP	PE-P	-	452921	446473	370600	429984	429932	552653	453389	495630	523886	188273	583657	515066	0.129923	0.864287	insig
LIPID-P-1324	C43H84NO7P	PE(P-18:1_20:0)	GP	PE-P	-	1.9413e+06	1.90872e+06	1.6193e+06	1.42959e+06	1.55574e+06	2.11086e+06	1.43222e+06	1.578e+06	1.64976e+06	1.32234e+06	1.81287e+06	1.50918e+06	0.884897	0.491637	insig
LIPID-P-0643	C43H82NO7P	PE(P-18:1_20:1)	GP	PE-P	-	2.98344e+07	3.03263e+07	2.68196e+07	2.40565e+07	2.92951e+07	3.32424e+07	2.82236e+07	2.86962e+07	2.94917e+07	2.75725e+07	3.09009e+07	2.74426e+07	0.0242922	0.998737	insig
LIPID-P-1342	C43H80NO7P	PE(P-18:1_20:2)	GP	PE-P	-	3.47375e+06	6.37158e+06	5.61787e+06	5.40228e+06	6.27623e+06	6.98036e+06	6.27797e+06	6.25788e+06	6.7579e+06	5.67343e+06	6.63334e+06	6.31748e+06	0.863902	0.357838	insig
LIPID-P-1357	C43H78NO7P	PE(P-18:1_20:3)	GP	PE-P	-	5.37717e+06	5.24605e+06	4.99493e+06	4.79527e+06	4.81192e+06	6.01762e+06	5.72714e+06	6.14714e+06	7.01523e+06	5.49543e+06	5.39149e+06	5.67584e+06	0.780917	0.0819853	insig
LIPID-P-0658	C43H76NO7P	PE(P-18:1_20:4)	GP	PE-P	-	3.40305e+07	3.54135e+07	3.47761e+07	3.14598e+07	3.09627e+07	3.60686e+07	3.79351e+07	4.10176e+07	4.44071e+07	3.71068e+07	3.479e+07	3.70623e+07	0.800351	0.0111551	insig
LIPID-P-1387	C43H74NO7P	PE(P-18:1_20:5)	GP	PE-P	-	1.31204e+06	1.3185e+06	1.13505e+06	1.28632e+06	1.43178e+06	1.60944e+06	1.40678e+06	1.59873e+06	1.68641e+06	1.47508e+06	1.56612e+06	1.35499e+06	1.14105	0.1012	sig
LIPID-P-1325	C44H86NO7P	PE(P-18:1_21:0)	GP	PE-P	-	231257	86634.6	85323.1	109481	83560.8	109428	112371	75893.4	87041.2	61645.8	31451.2	86287	1.22404	0.325019	sig
LIPID-P-1336	C45H86NO7P	PE(P-18:1_22:1)	GP	PE-P	-	1.64601e+07	1.55509e+07	1.34527e+07	1.31224e+07	1.44723e+07	1.88096e+07	1.41845e+07	1.40679e+07	1.54337e+07	1.23627e+07	1.78183e+07	1.51208e+07	0.0954203	0.964438	insig
LIPID-P-1367	C45H82NO7P	PE(P-18:1_22:3)	GP	PE-P	-	1.03505e+06	981392	1.00071e+06	750553	998129	1.03477e+06	1.22033e+06	1.35023e+06	1.21379e+06	1.01371e+06	1.18077e+06	1.20072e+06	1.01227	0.0171404	sig
LIPID-P-1377	C45H80NO7P	PE(P-18:1_22:4)	GP	PE-P	-	1.03085e+07	1.00334e+07	8.94227e+06	8.70465e+06	9.29863e+06	1.13716e+07	1.09599e+07	1.10244e+07	1.24711e+07	1.01053e+07	1.14121e+07	1.10673e+07	1.05094	0.14984	sig
LIPID-P-1390	C45H78NO7P	PE(P-18:1_22:5)	GP	PE-P	-	9.01789e+06	8.44062e+06	7.63143e+06	7.28072e+06	7.64843e+06	9.46118e+06	8.83464e+06	9.68046e+06	9.29121e+06	8.2857e+06	8.95733e+06	9.51655e+06	0.822192	0.328006	insig
LIPID-P-0664	C45H76NO7P	PE(P-18:1_22:6)	GP	PE-P	-	6.19631e+06	6.15361e+06	5.15967e+06	5.30027e+06	5.92481e+06	6.66348e+06	7.43632e+06	7.08606e+06	7.98403e+06	7.18668e+06	6.90699e+06	6.95685e+06	1.36884	0.00989657	sig
LIPID-P-1351	C47H88NO7P	PE(P-18:1_24:2)	GP	PE-P	-	1.43309e+06	1.44527e+06	1.16147e+06	1.01474e+06	1.35306e+06	1.50756e+06	1.33596e+06	1.32746e+06	1.4411e+06	1.28227e+06	1.53939e+06	1.43969e+06	0.509378	0.818316	insig
LIPID-P-1383	C47H84NO7P	PE(P-18:1_24:4)	GP	PE-P	-	498629	460250	456290	425306	524513	586353	561387	593197	544208	503295	626046	609803	1.35081	0.138234	sig
LIPID-P-1393	C47H82NO7P	PE(P-18:1_24:5)	GP	PE-P	-	31515.5	28570.8	49561	64822	58085.6	23977.1	71984.4	23255.7	54263.4	54483.8	6072.55	59124.9	0.327287	0.858044	insig
LIPID-P-1339	C39H72NO7P	PE(P-18:2_16:1)	GP	PE-P	-	42245.4	45080.8	58900.9	109570	77027.4	165966	247545	112650	197632	131886	118689	99748.7	1.25322	0.025606	sig
LIPID-P-1341	C41H76NO7P	PE(P-18:2_18:1)	GP	PE-P	-	244860	275150	314891	226587	237315	361672	321561	315579	427147	335981	309495	409238	1.06821	0.236776	sig
LIPID-P-1353	C41H74NO7P	PE(P-18:2_18:2)	GP	PE-P	-	49480.8	185893	155327	149722	47552.6	242454	223840	192340	270684	164638	169293	179089	0.737928	0.317033	insig
LIPID-P-1388	C43H74NO7P	PE(P-18:2_20:4)	GP	PE-P	-	388788	498437	337980	408001	407309	444602	545682	584250	562363	440075	417839	484020	0.843532	0.0124452	insig
LIPID-P-1396	C43H72NO7P	PE(P-18:2_20:5)	GP	PE-P	-	63780.6	51198.4	40200.6	59347.5	51493.9	70230.5	58844.3	45259.6	47386.1	52103.9	62479.8	61487.4	0.357507	0.469934	insig
LIPID-P-1405	C45H74NO7P	PE(P-18:2_22:6)	GP	PE-P	-	47598.6	85082.7	36244.7	106784	70946.8	136754	159344	101439	148223	115817	110512	106766	1.27896	0.0311086	sig
LIPID-P-1326	C44H86NO7P	PE(P-19:0_20:1)	GP	PE-P	-	692630	383275	359639	346301	378278	477603	65166.5	72298	98885.2	45085.2	452162	358912	0.993303	0.0447459	insig
LIPID-P-1362	C44H80NO7P	PE(P-19:0_20:4)	GP	PE-P	-	193149	197220	160876	160002	160830	193642	220817	208577	222246	215945	188426	199991	0.977548	0.0344558	insig
LIPID-P-1322	C43H84NO7P	PE(P-20:0_18:1)	GP	PE-P	-	462287	467665	388666	397541	466032	526792	530971	486354	579966	492139	506534	535284	1.19171	0.135257	sig
LIPID-P-1346	C45H84NO7P	PE(P-20:0_20:3)	GP	PE-P	-	114505	122049	114386	95958.7	112643	125110	111685	129889	38616.4	115173	38387.3	131987	0.686551	0.807486	insig
LIPID-P-1344	C43H80NO7P	PE(P-20:1_18:2)	GP	PE-P	-	448519	471168	405848	393543	428886	515119	497108	500064	541748	509117	496094	588432	1.3486	0.0893227	sig
LIPID-P-1364	C45H82NO7P	PE(P-20:1_20:3)	GP	PE-P	-	210672	187661	194534	177392	213646	229100	253982	247707	276538	240540	239914	226316	1.32637	0.00755308	sig
LIPID-P-1401	C47H80NO7P	PE(P-20:1_22:6)	GP	PE-P	-	197901	196227	165480	136504	189913	203700	201431	202923	219144	196156	181811	210805	0.624146	0.396328	insig
LIPID-P-1394	C47H82NO7P	PE(P-20:2_22:4)	GP	PE-P	-	81750.4	53735.2	72423.3	34854	45702.6	43189.8	52423	50677	71587.5	61048.2	34269.1	92994.5	0.141338	0.312775	insig
LIPID-P-1399	C45H76NO7P	PE(P-20:3_20:4)	GP	PE-P	-	38937	54470.4	51368.6	48250.7	32122.6	50913.9	68066.5	62095.9	49242	50664.3	61961.8	50787.3	0.762738	0.201972	insig
LIPID-P-1347	C45H84NO7P	PE(P-22:1_18:2)	GP	PE-P	-	59435.9	70198.1	48393	49636.2	69217.8	60296.5	51609.7	54567.9	22086.6	63733.8	69493.8	65841	0.000770344	0.163092	insig
LIPID-P-1381	C47H84NO7P	PE(P-22:1_20:4)	GP	PE-P	-	65963.9	172004	158881	157446	52952.9	214416	193484	184419	202237	177583	170969	187137	0.786369	0.439761	insig
LIPID-P-1338	C47H90NO7P	PE(P-24:1_18:1)	GP	PE-P	-	605856	308426	243689	283355	271762	296993	234187	291741	238831	231409	237335	230303	1.15794	0.305107	sig
LIPID-P-1350	C47H88NO7P	PE(P-24:1_18:2)	GP	PE-P	-	99597.5	93407.4	74890.7	92808	78030.5	115478	78494.5	85830.2	87604	83789.8	86477.3	82315.5	0.486858	0.611611	insig
LIPID-N-1109	C30H59O10P	PG(10:0_14:0)	GP	PG	-	191876	207153	168224	153901	169306	189824	198003	172258	183704	164567	158174	159551	0.930447	0.157923	insig
LIPID-N-1125	C32H61O10P	PG(12:0_14:1)	GP	PG	-	18846.9	20184.3	17057.9	18247	16083.7	19609.2	21281.9	18994	18191.3	16355.9	15934.7	17173.2	0.722871	0.157028	insig
LIPID-N-1110	C33H65O10P	PG(12:0_15:0)	GP	PG	-	6132.43	4894.43	5204.48	4000	4997.24	5833.54	6230.15	4421.39	5505.38	5436.18	4454.15	3641.01	0.66488	0.551137	insig
LIPID-N-1127	C34H65O10P	PG(12:0_16:1)	GP	PG	-	70748.1	72127.9	60634.7	61987.4	56476.4	66789.4	78859.6	60374.1	66857.3	52469.5	51979	52654.3	1.12516	0.0413704	sig
LIPID-N-1128	C35H67O10P	PG(12:0_17:1)	GP	PG	-	545610	563833	438221	467502	453648	509941	573884	516099	532185	492602	501799	476046	0.0250224	0.294857	insig
LIPID-N-1129	C36H69O10P	PG(12:0_18:1)	GP	PG	-	34927.9	39627.7	30255.7	36612.8	31845.3	35901.1	38586.6	31399.1	41378.7	32209.3	31346.2	34315.1	0.309201	0.57505	insig
LIPID-N-1203	C40H69O10P	PG(12:0_22:5)	GP	PG	-	7847.35	8411.3	6429.32	7777.2	4577.57	5465.04	8020.23	5629.7	7788.97	7560.62	5013.22	4994.78	0.684191	0.386335	insig
LIPID-N-1126	C32H61O10P	PG(13:0_13:1)	GP	PG	-	971649	946906	907013	783636	774171	1.01025e+06	1.07175e+06	892570	869588	744350	869707	758676	0.818804	0.218765	insig
LIPID-N-1111	C36H71O10P	PG(14:0_16:0)	GP	PG	-	194406	169908	226995	166077	220186	317319	105406	113644	149761	126782	265706	169841	0.565977	0.178808	insig
LIPID-N-1130	C36H69O10P	PG(14:0_16:1)	GP	PG	-	3.31345e+06	2.61273e+06	2.64846e+06	2.55831e+06	2.58028e+06	3.29879e+06	2.68721e+06	2.7374e+06	2.83674e+06	2.27475e+06	2.95879e+06	2.75621e+06	0.440268	0.90459	insig
LIPID-N-1151	C38H71O10P	PG(14:0_18:2)	GP	PG	-	2.12625e+06	2.2246e+06	1.82534e+06	1.82748e+06	1.78466e+06	2.1648e+06	2.02568e+06	2.22808e+06	2.12226e+06	1.79289e+06	2.26094e+06	2.10876e+06	0.271623	0.666045	insig
LIPID-N-1204	C40H69O10P	PG(14:0_20:5)	GP	PG	-	27803.9	39723.2	25119.4	29379.4	43878.2	56937.1	30884.2	43557	38225.4	33550.2	49783.4	40689.4	0.787802	0.434419	insig
LIPID-N-1132	C37H71O10P	PG(15:0_16:1)	GP	PG	-	222639	229169	230291	203685	190228	259584	205350	160465	214223	154200	172996	191552	1.40151	0.105491	sig
LIPID-N-1153	C39H73O10P	PG(15:0_18:2)	GP	PG	-	228498	262963	247428	204397	221926	274548	185280	179144	231415	221815	220150	195105	1.03912	0.186655	sig
LIPID-N-1117	C43H85O10P	PG(15:0_22:0)	GP	PG	-	88347.9	97424	77045	71366.7	85501.7	96000	69135.5	75304.8	76268.7	74877.1	73383.8	77158.5	1.11688	0.185744	sig
LIPID-N-1133	C37H71O10P	PG(16:0_15:1)	GP	PG	-	191591	165979	148742	132722	142429	179156	139812	102278	150633	104241	169468	126073	1.02393	0.329574	sig
LIPID-N-0432	C38H75O10P	PG(16:0_16:0)	GP	PG	-	3.72845e+06	4.34285e+06	4.68425e+06	4.16919e+06	4.11809e+06	5.91717e+06	2.65067e+06	3.54454e+06	3.62105e+06	3.00443e+06	4.10953e+06	3.07423e+06	1.071	0.0951481	sig
LIPID-N-0436	C38H73O10P	PG(16:0_16:1)	GP	PG	-	277223	321477	292285	364268	390654	481141	281012	299911	318376	314423	549540	361662	0.64711	0.133839	insig
LIPID-N-1152	C38H71O10P	PG(16:0_16:2)	GP	PG	-	2.88226e+06	3.24896e+06	2.34991e+06	2.83266e+06	2.80546e+06	3.10155e+06	3.08469e+06	3.25081e+06	3.00669e+06	2.96676e+06	2.9583e+06	2.8995e+06	0.601471	0.577541	insig
LIPID-N-1155	C39H73O10P	PG(16:0_17:2)	GP	PG	-	237375	300390	210611	258865	256719	295366	220667	218572	262467	214588	226377	221338	0.856196	0.247447	insig
LIPID-N-0438	C40H77O10P	PG(16:0_18:1)	GP	PG	-	1.25575e+07	1.60029e+07	1.4358e+07	1.67669e+07	1.51867e+07	1.8545e+07	1.02627e+07	1.27621e+07	1.20658e+07	1.07428e+07	1.52312e+07	1.34179e+07	0.770514	0.0391354	insig
LIPID-N-1173	C40H73O10P	PG(16:0_18:3)	GP	PG	-	1.40241e+06	1.48589e+06	1.24999e+06	1.20238e+06	1.18847e+06	1.38377e+06	1.21009e+06	1.17947e+06	1.36659e+06	1.15499e+06	1.05447e+06	1.15518e+06	1.40425	0.0756893	sig
LIPID-N-1113	C41H81O10P	PG(16:0_19:0)	GP	PG	-	244409	272342	210382	211129	243729	255704	378682	311488	365220	316765	287168	282021	1.19536	0.00315604	sig
LIPID-N-1115	C42H83O10P	PG(16:0_20:0)	GP	PG	-	1.09661e+06	1.13391e+06	837283	1.14879e+06	1.01879e+06	1.21765e+06	1.16262e+06	1.09674e+06	1.28547e+06	1.17405e+06	1.235e+06	1.14554e+06	1.0717	0.299807	sig
LIPID-N-1137	C42H81O10P	PG(16:0_20:1)	GP	PG	-	269012	247459	235218	222912	254484	309620	185623	187869	193270	183926	264735	198414	0.99802	0.0793141	insig
LIPID-N-1158	C42H79O10P	PG(16:0_20:2)	GP	PG	-	61189.3	57932.7	56359.4	40514.5	47452.8	94031.7	45769.5	59906.3	42088.5	38782.6	59586.8	64523.2	0.358085	0.845813	insig
LIPID-N-0454	C42H75O10P	PG(16:0_20:4)	GP	PG	-	40915.5	25614.3	32826	34580.9	26592.3	36245.4	52977.9	62737.5	54293.3	32908.2	43007.4	50868.9	1.03113	0.00904555	sig
LIPID-N-1205	C42H73O10P	PG(16:0_20:5)	GP	PG	-	197036	199601	151017	172673	162537	178491	171974	184879	171873	161003	165498	127230	0.971384	0.247144	insig
LIPID-N-1118	C43H85O10P	PG(16:0_21:0)	GP	PG	-	734877	642506	650893	443672	413633	619091	611113	650476	616806	502690	726839	644877	0.0029226	0.121152	insig
LIPID-N-1120	C44H87O10P	PG(16:0_22:0)	GP	PG	-	3.76038e+06	3.82503e+06	4.18364e+06	3.02424e+06	2.96224e+06	4.2023e+06	3.10276e+06	3.42314e+06	4.03161e+06	3.1002e+06	2.94072e+06	3.62998e+06	0.921956	0.373525	insig
LIPID-N-1140	C44H85O10P	PG(16:0_22:1)	GP	PG	-	486696	468281	390303	409198	358095	440118	491990	414340	510702	349363	433912	310158	0.705145	0.130694	insig
LIPID-N-1161	C44H83O10P	PG(16:0_22:2)	GP	PG	-	374819	404153	364169	317156	353079	394804	332638	286001	371205	313027	373966	307029	1.02841	0.324095	sig
LIPID-N-1177	C44H81O10P	PG(16:0_22:3)	GP	PG	-	73111.3	70928.2	60526.8	38117.7	51546.6	59369.7	57498.5	53946.6	51389.7	69661.7	66945.3	64845.5	0.0866943	0.0204756	insig
LIPID-N-1121	C46H91O10P	PG(16:0_24:0)	GP	PG	-	543154	554141	520905	358670	405187	511792	378424	399400	388542	271691	432275	331608	1.50878	0.0166555	sig
LIPID-N-0441	C38H71O10P	PG(16:1_16:1)	GP	PG	-	3.0387e+06	2.83163e+06	3.06698e+06	3.40887e+06	3.46554e+06	3.91494e+06	3.65111e+06	4.20889e+06	3.74746e+06	4.16816e+06	3.9617e+06	3.97833e+06	1.72171	0.00181224	sig
LIPID-N-1171	C38H69O10P	PG(16:1_16:2)	GP	PG	-	897285	987683	705461	1.08254e+06	1.07244e+06	1.38798e+06	1.61072e+06	1.52318e+06	1.48766e+06	1.8609e+06	1.68187e+06	1.88458e+06	1.82973	0.000110868	sig
LIPID-N-1156	C39H73O10P	PG(16:1_17:1)	GP	PG	-	309842	357128	269437	305853	327950	371297	287694	280821	341395	328061	309601	271001	0.359177	0.66362	insig
LIPID-N-1174	C40H73O10P	PG(16:1_18:2)	GP	PG	-	3.25602e+06	3.9466e+06	2.97547e+06	3.89363e+06	3.56517e+06	5.12036e+06	4.11036e+06	4.67974e+06	4.52442e+06	2.9648e+06	5.3432e+06	4.59707e+06	0.859837	0.416309	insig
LIPID-N-1188	C42H75O10P	PG(16:1_20:3)	GP	PG	-	163975	181413	140940	142706	148931	152304	134497	171583	168598	161694	151423	171726	0.1881	0.670006	insig
LIPID-N-0458	C42H73O10P	PG(16:1_20:4)	GP	PG	-	17419.9	22165	12947.7	15802.5	16911.3	19373.2	28817.2	35143.1	35054.5	28116.3	20343.3	28220.7	1.27071	0.00280127	sig
LIPID-N-1210	C42H71O10P	PG(16:1_20:5)	GP	PG	-	56194.3	52208.4	36876.8	53518.3	58250.1	61866.3	60772.7	74497.6	67924.7	70390.7	84122.8	77217.7	1.68685	0.00696181	sig
LIPID-N-1114	C41H81O10P	PG(17:0_18:0)	GP	PG	-	22599.1	27162.2	18837	33284.3	29321.5	33878.2	25799.7	40380.1	29864.3	32030.1	40091.5	31506.8	1.32108	0.0901088	sig
LIPID-N-0445	C41H77O10P	PG(17:1_18:1)	GP	PG	-	140341	166310	140045	174617	173968	197897	153881	131189	153227	141853	196938	178388	0.360413	0.112426	insig
LIPID-N-1176	C41H75O10P	PG(17:1_18:2)	GP	PG	-	380243	388194	301078	345627	347532	416143	308601	286344	354472	350206	324939	429965	0.101302	0.475801	insig
LIPID-N-0433	C40H79O10P	PG(18:0_16:0)	GP	PG	-	127629	134816	90940.5	100033	91181.8	122923	145990	150539	136106	140648	126218	136899	0.987477	0.0529774	insig
LIPID-N-1135	C40H77O10P	PG(18:0_16:1)	GP	PG	-	51717.8	51453.7	39808.9	45830.5	53124.9	58030.9	56090.2	90864.8	52077.3	57446.4	78110.9	70439.2	1.35329	0.196156	sig
LIPID-N-1175	C40H73O10P	PG(18:0_16:3)	GP	PG	-	108187	124908	97142.2	93339	112498	140569	93215.8	99575	94910.3	139199	141909	149800	0.81306	0.0190811	insig
LIPID-N-0435	C42H83O10P	PG(18:0_18:0)	GP	PG	-	239021	226311	207803	203598	204808	279470	214817	224710	244629	217210	229265	210850	0.122034	0.956491	insig
LIPID-N-0447	C42H79O10P	PG(18:0_18:2)	GP	PG	-	854894	884101	752705	724212	774395	907968	1.04618e+06	1.15877e+06	1.21529e+06	971946	1.05675e+06	1.13116e+06	1.39798	0.00247381	sig
LIPID-N-1119	C43H85O10P	PG(18:0_19:0)	GP	PG	-	220837	243191	197649	210917	229423	246773	209174	222765	235504	193328	222806	203906	0.563019	0.500993	insig
LIPID-N-1142	C44H85O10P	PG(18:0_20:1)	GP	PG	-	54766.6	27633.2	17050.2	31404.7	43256.1	22283	34119.9	46759.4	39017.2	42333.9	28640.4	45462.6	0.689738	0.826503	insig
LIPID-N-0455	C44H79O10P	PG(18:0_20:4)	GP	PG	-	23072.6	18924.1	23761.8	20904.6	21095.1	38610.1	37652.2	49473.9	47042	36328	31991.8	43893.4	1.40483	0.013447	sig
LIPID-N-1122	C46H91O10P	PG(18:0_22:0)	GP	PG	-	187022	199125	172058	170525	184343	209279	172091	194343	223539	187042	166645	160054	0.446155	0.468123	insig
LIPID-N-1147	C46H89O10P	PG(18:0_22:1)	GP	PG	-	85259.9	83593.9	77313.4	79948.6	76139.9	101651	89976.3	114280	103050	108533	72275.4	80306	0.468895	0.326245	insig
LIPID-N-0437	C38H73O10P	PG(18:1_14:0)	GP	PG	-	224407	235043	206179	197551	243683	337113	203175	217986	203099	160324	319137	239409	0.021656	0.686325	insig
LIPID-N-0442	C40H75O10P	PG(18:1_16:1)	GP	PG	-	714677	797389	569065	710797	790852	950770	836630	850653	804157	758520	1.08647e+06	907558	1.25378	0.220683	sig
LIPID-N-0446	C42H79O10P	PG(18:1_18:1)	GP	PG	-	7.84447e+06	8.36353e+06	7.12819e+06	8.3929e+06	8.34015e+06	1.03967e+07	6.27036e+06	7.50152e+06	7.08707e+06	6.96786e+06	8.77087e+06	8.42526e+06	0.225062	0.101114	insig
LIPID-N-1189	C42H75O10P	PG(18:1_18:3)	GP	PG	-	1.60204e+06	1.78436e+06	1.25417e+06	1.66106e+06	1.5328e+06	1.85797e+06	1.80044e+06	1.98266e+06	1.69615e+06	1.617e+06	1.76065e+06	1.53598e+06	0.58329	0.362503	insig
LIPID-N-1160	C43H81O10P	PG(18:1_19:1)	GP	PG	-	1.1545e+06	1.14602e+06	1.02072e+06	1.02623e+06	1.0794e+06	1.24796e+06	959555	979188	1.09641e+06	950239	1.29005e+06	1.20904e+06	0.0366899	0.548859	insig
LIPID-N-0452	C44H81O10P	PG(18:1_20:2)	GP	PG	-	1.24703e+06	1.18344e+06	1.04471e+06	1.12199e+06	1.28118e+06	1.29069e+06	1.41833e+06	1.30651e+06	1.42179e+06	1.42858e+06	1.43779e+06	1.32806e+06	1.55469	0.0198908	sig
LIPID-N-0459	C44H77O10P	PG(18:1_20:4)	GP	PG	-	168128	191024	136810	154005	196838	205611	172787	213052	203766	189843	218452	196351	1.16912	0.305082	sig
LIPID-N-0460	C44H75O10P	PG(18:1_20:5)	GP	PG	-	19815.4	26373	13609.5	28360.1	18442	32038	35315.1	26220.8	28971.4	26877.2	27376.8	32720.2	1.14124	0.18546	sig
LIPID-N-1164	C45H85O10P	PG(18:1_21:1)	GP	PG	-	142951	124304	105747	87002.9	85111.6	116347	121566	94701.5	116272	87839	109992	89390	0.844341	0.163372	insig
LIPID-N-1179	C45H83O10P	PG(18:1_21:2)	GP	PG	-	188129	190631	162801	153376	154693	175963	160765	178756	192374	131121	153052	151816	1.06004	0.0539253	sig
LIPID-N-1194	C46H83O10P	PG(18:1_22:3)	GP	PG	-	423221	363564	355480	347150	375843	439312	356323	349916	332874	370635	372511	440937	0.0199974	0.430204	insig
LIPID-N-0463	C46H79O10P	PG(18:1_22:5)	GP	PG	-	131790	120252	50812.7	98912.7	47905.1	52669.3	172381	83921.1	159391	126838	141313	166738	0.947396	0.0983553	insig
LIPID-N-0465	C46H77O10P	PG(18:1_22:6)	GP	PG	-	26212.9	23541.5	14723.7	24000.7	30570.7	43913.4	24828.3	29608.7	35002.2	30547.8	28008.5	27720	0.820185	0.252464	insig
LIPID-N-0444	C40H75O10P	PG(18:2_16:0)	GP	PG	-	235841	316824	256139	288337	265502	354534	235718	258768	313007	269091	344925	279309	0.345285	0.668828	insig
LIPID-N-0450	C40H73O10P	PG(18:2_16:1)	GP	PG	-	73317.5	63187.3	50575.2	61093.5	66803.6	72667.4	93405.9	78042.4	71469.5	74393.6	102233	105375	1.52242	0.0449557	sig
LIPID-N-0451	C42H77O10P	PG(18:2_18:1)	GP	PG	-	4.46393e+06	4.55437e+06	3.40343e+06	4.61314e+06	4.69253e+06	5.85098e+06	5.0758e+06	5.66174e+06	5.10741e+06	5.16803e+06	6.35276e+06	5.72941e+06	1.49476	0.0500958	sig
LIPID-N-0453	C42H75O10P	PG(18:2_18:2)	GP	PG	-	124204	115652	118104	104045	148486	135567	170802	142674	147282	141487	160221	123047	1.08719	0.145674	sig
LIPID-N-0457	C42H73O10P	PG(18:2_18:3)	GP	PG	-	112666	120834	101899	120849	163971	155743	142311	125418	135598	137718	203238	167013	1.37953	0.0541002	sig
LIPID-N-1191	C44H79O10P	PG(18:2_20:2)	GP	PG	-	183953	138421	119520	145280	171414	193023	196964	170743	210475	150161	196577	198866	1.0501	0.26267	sig
LIPID-N-1211	C44H75O10P	PG(18:2_20:4)	GP	PG	-	26859.3	35877.3	30677	26811.3	34561.2	40460.1	47186.7	36878.8	46092.4	33455.5	25348.2	40986.4	0.442893	0.164824	insig
LIPID-N-1195	C46H83O10P	PG(18:2_22:2)	GP	PG	-	785616	780851	623521	714423	745080	847866	674890	707619	661086	801938	809165	809417	0.507797	0.134844	insig
LIPID-N-1219	C46H77O10P	PG(18:2_22:5)	GP	PG	-	55315.9	44939.3	32711	48902.6	35947.3	51220	32083.7	39017.2	41185.6	35920.3	45420.5	40524	0.475585	0.602238	insig
LIPID-N-0466	C46H75O10P	PG(18:2_22:6)	GP	PG	-	6920.63	10425	5524.18	5879.65	10068.1	10139.9	13373.3	10006.3	10554.3	9308.69	12214.8	9643.76	1.11207	0.221646	sig
LIPID-N-1145	C45H87O10P	PG(19:0_20:1)	GP	PG	-	26772.5	27567.4	17108.5	15592.7	21750	34119	15577.3	23220.4	26089.4	19146.6	24942.7	21644	0.185389	0.954653	insig
LIPID-N-1212	C45H77O10P	PG(19:2_20:4)	GP	PG	-	648722	617879	580790	545462	587114	743767	739993	774170	808793	637394	795866	722444	1.16885	0.0668647	sig
LIPID-N-0449	C44H83O10P	PG(20:1_18:1)	GP	PG	-	3.97048e+06	3.85352e+06	3.53051e+06	3.77142e+06	3.70363e+06	4.76154e+06	3.77364e+06	4.0433e+06	4.02747e+06	4.02471e+06	4.2164e+06	3.99188e+06	0.649184	0.674997	insig
LIPID-N-1178	C44H81O10P	PG(20:1_18:2)	GP	PG	-	305625	300222	243467	334039	308545	328129	239576	159738	296543	278389	254101	334309	0.35083	0.165489	insig
LIPID-N-1169	C48H91O10P	PG(20:1_22:1)	GP	PG	-	34188.7	32280.3	27612.2	29929.3	28531	34498.9	35146	30235.5	25473.7	28551.7	35036.9	35115.3	0.246601	0.859427	insig
LIPID-N-1165	C45H85O10P	PG(21:0_18:2)	GP	PG	-	47476.9	52555.3	34765.5	32113	39189	46274.7	41305.1	55420.3	51600	30039	59319.2	50588.4	0.340017	0.66603	insig
LIPID-N-1141	C44H85O10P	PG(22:0_16:1)	GP	PG	-	1.24473e+06	1.34847e+06	1.13356e+06	1.16527e+06	1.15629e+06	1.58468e+06	1.60162e+06	1.68244e+06	1.49215e+06	1.33201e+06	1.71611e+06	1.71044e+06	1.34325	0.0852809	sig
LIPID-N-1144	C45H87O10P	PG(22:0_17:1)	GP	PG	-	106721	133140	116531	104301	135563	157000	108763	98125.1	114347	101230	130733	134162	0.163532	0.435637	insig
LIPID-N-1148	C46H89O10P	PG(22:0_18:1)	GP	PG	-	4.32239e+06	4.96288e+06	4.33873e+06	3.84557e+06	4.15978e+06	5.25594e+06	4.17355e+06	4.49295e+06	4.4187e+06	3.89158e+06	5.2225e+06	4.18979e+06	0.151338	0.98128	insig
LIPID-N-1150	C48H93O10P	PG(22:0_20:1)	GP	PG	-	195259	205113	164068	136243	150627	173949	136986	152683	164357	126036	171019	149920	1.09439	0.115233	sig
LIPID-N-1185	C48H89O10P	PG(22:0_20:3)	GP	PG	-	53796.5	71771.6	67845.5	48677.6	65386.4	69280.2	51756.6	46380.2	48472.8	51578.9	40595	53136.9	1.34709	0.0877227	sig
LIPID-N-1200	C48H87O10P	PG(22:0_20:4)	GP	PG	-	72713.4	86128.1	88726.4	74072.3	52759.2	68627.2	69388.5	62251.1	55188.9	44191.6	88041.5	56469.9	0.995127	0.295676	insig
LIPID-N-1199	C48H87O10P	PG(22:1_20:3)	GP	PG	-	43997.3	43067.5	34913.2	47560.5	42144.6	50379.1	39027.3	46401	55448.4	50856	48626.5	46806.9	1.03667	0.337334	sig
LIPID-N-1149	C48H93O10P	PG(24:0_18:1)	GP	PG	-	545457	525363	508174	402807	488849	500860	453266	513865	505567	478020	576639	541921	0.25133	0.225635	insig
LIPID-N-1168	C48H91O10P	PG(24:0_18:2)	GP	PG	-	117167	113342	89723	83429.6	104742	133811	94274	101982	110918	98618.1	110528	119886	0.158371	0.954095	insig
LIPID-N-1371	C31H59O13P	PI(10:0_12:0)	GP	PI	-	50287.6	52144.7	52237.2	42787.2	46331.7	49673.4	60441.4	49958.9	54324.8	46975	39375.1	42270.6	0.773904	0.0173258	insig
LIPID-N-1373	C35H67O13P	PI(10:0_16:0)	GP	PI	-	386002	427523	406272	336574	366732	350806	529335	427531	484233	403027	337277	391658	0.0941909	0.00774034	insig
LIPID-N-1410	C45H83O13P	PI(10:0_26:2)	GP	PI	-	72614.5	76711.9	54678.6	72747.3	81329.9	93062.3	69295.1	79187.3	71052.9	93269.8	92762.9	70332.2	0.903176	0.229285	insig
LIPID-N-1374	C39H75O13P	PI(12:0_18:0)	GP	PI	-	635870	764923	615965	528310	615181	596484	789278	583697	734697	574049	557625	558445	0.588432	0.10933	insig
LIPID-N-1386	C39H73O13P	PI(12:0_18:1)	GP	PI	-	687700	598967	540191	564933	476148	656904	592337	598269	565789	519732	450251	492488	1.10966	0.167115	sig
LIPID-N-1428	C43H75O13P	PI(12:0_22:4)	GP	PI	-	21201	20288.8	20028.1	14173.3	16359.2	21016.3	20050	19388.2	20469.3	17691.2	17827.9	18050.7	0.471385	0.143231	insig
LIPID-N-1387	C40H75O13P	PI(13:0_18:1)	GP	PI	-	214913	189374	167963	211446	185217	218427	218719	211854	197522	151075	163059	217791	0.374958	0.391223	insig
LIPID-N-1401	C40H73O13P	PI(13:0_18:2)	GP	PI	-	30640	44451.4	28997.3	10167.7	34691.7	28434.8	37623.6	46688.8	28627.7	34378.1	36421	34832.6	0.406522	0.340562	insig
LIPID-N-1404	C41H75O13P	PI(14:1_18:1)	GP	PI	-	227437	244737	240754	217667	225845	259237	248042	198125	226436	229858	180810	201952	1.15945	0.284906	sig
LIPID-N-1422	C47H85O13P	PI(14:1_24:2)	GP	PI	-	41100.3	36407.4	27311.6	20472.8	26880.4	33592.6	22169.7	27368.3	27136	31294.6	2505.76	32978	0.889075	0.490569	insig
LIPID-N-1375	C41H79O13P	PI(15:0_17:0)	GP	PI	-	109381	73146.3	69867.8	67669.8	55949.2	88174.8	73566.6	97892.8	79557.8	81257.9	81768.1	75607.5	0.112894	0.683999	insig
LIPID-N-1389	C41H77O13P	PI(15:0_17:1)	GP	PI	-	192042	195104	169431	193328	215180	230405	237734	268504	269762	251863	235541	281177	1.66594	0.00357567	sig
LIPID-N-1405	C42H77O13P	PI(15:0_18:2)	GP	PI	-	87413.1	94495.1	61792.4	77380.3	83509.9	79110.7	106211	70320.2	67924.5	56750.5	54441.6	81481.4	0.800857	0.505524	insig
LIPID-N-1379	C43H83O13P	PI(15:0_19:0)	GP	PI	-	273911	280616	241858	239066	226188	329061	314057	275022	317912	310496	297484	271631	0.824218	0.449252	insig
LIPID-N-1392	C43H81O13P	PI(15:0_19:1)	GP	PI	-	2.98858e+06	2.98131e+06	2.18055e+06	2.62988e+06	2.6853e+06	3.09837e+06	3.30574e+06	3.49344e+06	3.44107e+06	3.27467e+06	3.21293e+06	3.03926e+06	1.21236	0.0476689	sig
LIPID-N-1407	C43H79O13P	PI(15:0_19:2)	GP	PI	-	1.1142e+06	1.16573e+06	813847	1.12122e+06	1.07109e+06	1.25288e+06	1.36984e+06	1.13255e+06	1.45655e+06	1.45075e+06	1.60355e+06	1.3341e+06	1.5282	0.0350753	sig
LIPID-N-1394	C44H83O13P	PI(15:0_20:1)	GP	PI	-	221650	200785	157937	178331	147388	242892	186711	195736	203520	191627	208131	192039	0.249016	0.990025	insig
LIPID-N-1408	C44H81O13P	PI(15:0_20:2)	GP	PI	-	141767	131895	125951	146845	157622	200189	139750	127742	137287	168556	149716	148501	0.463842	0.0767499	insig
LIPID-N-1432	C46H81O13P	PI(15:0_22:4)	GP	PI	-	47131.7	59956.7	66661.8	38837.8	52169.6	64056.8	56661	48809.5	37699.5	49181.5	50115.8	36516.1	0.915395	0.482332	insig
LIPID-N-1403	C40H73O13P	PI(15:1_16:1)	GP	PI	-	11578.6	15657.1	13674.8	14494	17296.8	17321.9	10251.8	18404.6	10396.8	10848.7	24908.5	18587.4	0.424752	0.494508	insig
LIPID-N-1406	C42H77O13P	PI(15:1_18:1)	GP	PI	-	100554	101918	82023.2	96745.7	94033.7	112507	122802	111739	106053	103054	117435	110994	1.23961	0.12877	sig
LIPID-N-0473	C39H73O13P	PI(16:0_14:1)	GP	PI	-	9571.04	9574.13	12911.4	17523.8	15732	13440.9	17413.2	15768.9	19937	19661.6	17703.5	16456.8	1.547	0.00584196	sig
LIPID-N-1376	C41H79O13P	PI(16:0_16:0)	GP	PI	-	261075	233064	182912	165906	184910	219611	240435	249144	265397	202312	192617	163866	0.337813	0.0510166	insig
LIPID-N-0475	C41H77O13P	PI(16:0_16:1)	GP	PI	-	194208	204016	155936	211472	178215	229768	301837	272539	254202	295719	250601	217944	1.40438	0.0172684	sig
LIPID-N-1378	C42H81O13P	PI(16:0_17:0)	GP	PI	-	70340.5	74810.4	66070.5	65172.6	51435.5	73348.3	87678.5	80097.4	80703.5	71406.7	74592	57137.6	0.206612	0.0731175	insig
LIPID-N-1391	C42H79O13P	PI(16:0_17:1)	GP	PI	-	32464.6	25159.2	17353.2	21281.7	33159.1	25163.7	28779.3	25917.3	21149.6	27202.1	23113.2	23092.1	0.018611	0.968602	insig
LIPID-N-0469	C43H83O13P	PI(16:0_18:0)	GP	PI	-	314778	320903	257607	277868	324035	307214	280142	355554	369854	359599	344560	332943	1.16961	0.271248	sig
LIPID-N-0478	C43H81O13P	PI(16:0_18:1)	GP	PI	-	4.37017e+06	3.92538e+06	3.68943e+06	3.73212e+06	3.74968e+06	4.80241e+06	4.03513e+06	4.57549e+06	4.85638e+06	3.86338e+06	4.7206e+06	4.08236e+06	0.615904	0.614723	insig
LIPID-N-1395	C44H83O13P	PI(16:0_19:1)	GP	PI	-	34069.6	41973.8	42012.6	37350.6	47336.8	52521.4	43588.7	38117	44985.6	38310.8	51384.8	53031.5	0.784128	0.435462	insig
LIPID-N-0509	C45H81O13P	PI(16:0_20:3)	GP	PI	-	159789	141873	101929	119535	126832	181544	149043	188959	195867	157490	137648	161055	0.789834	0.284397	insig
LIPID-N-0522	C45H79O13P	PI(16:0_20:4)	GP	PI	-	229427	229141	248272	199987	239836	286149	277636	306891	284331	238026	262534	243647	0.684965	0.0949726	insig
LIPID-N-1433	C47H83O13P	PI(16:0_22:4)	GP	PI	-	77806.3	71272.6	47410.9	59308.4	60653	72863.6	107405	80542.6	81926.1	59441.9	72424.9	66200.1	0.467352	0.086349	insig
LIPID-N-0491	C43H79O13P	PI(16:1_18:1)	GP	PI	-	1.8069e+06	1.92183e+06	1.50456e+06	1.82722e+06	1.93665e+06	2.53697e+06	2.62857e+06	2.38923e+06	2.04523e+06	2.36663e+06	2.86527e+06	2.08325e+06	1.39165	0.117843	sig
LIPID-N-0480	C44H83O13P	PI(17:0_18:1)	GP	PI	-	487244	432515	394280	441329	449804	446570	413235	447764	411524	374195	418642	356011	1.12309	0.126618	sig
LIPID-N-0523	C46H81O13P	PI(17:0_20.4)	GP	PI	-	71837.1	57043.9	60909.5	63024.2	84462.5	87909.6	61156.8	62932.8	72058.8	49689.3	51989.9	59283.5	0.817301	0.0470787	insig
LIPID-N-0493	C44H81O13P	PI(17:1_18:1)	GP	PI	-	226525	209580	200928	205593	261962	286797	198468	224214	185168	200772	227592	181201	0.524956	0.158202	insig
LIPID-N-1412	C46H85O13P	PI(17:1_20:1)	GP	PI	-	24357	22881.6	23417	22838.3	34299.3	24358	21239.3	21033.1	20078.4	19393.7	27497.2	21524.8	0.500934	0.290682	insig
LIPID-N-1388	C40H75O13P	PI(18:0_13:1)	GP	PI	-	50553	48998.6	50314.6	40469.7	46688.3	47965.7	60834.1	48010	51718.7	45614.4	44353.9	44678.5	0.361403	0.0719826	insig
LIPID-N-1390	C41H77O13P	PI(18:0_14:1)	GP	PI	-	72790.1	85511	77767.2	61874.6	67625.9	71685	89409.8	72670.3	86365.7	73188.6	67745.9	66400.8	0.377918	0.0431403	insig
LIPID-N-0479	C44H83O13P	PI(18:0_17:1)	GP	PI	-	92130.6	56264.9	77170.5	74588.7	90807.6	94584.5	102902	86957.9	74016	85101.1	87361.5	87912.3	0.739534	0.59595	insig
LIPID-N-0471	C45H87O13P	PI(18:0_18:0)	GP	PI	-	834547	799708	774189	676588	685686	875276	931382	810905	977254	855392	879022	867836	0.881211	0.103777	insig
LIPID-N-0482	C45H85O13P	PI(18:0_18:1)	GP	PI	-	9.62442e+06	9.23871e+06	8.92121e+06	7.42411e+06	7.92658e+06	9.98015e+06	1.09084e+07	1.09145e+07	1.07703e+07	9.04858e+06	1.03531e+07	9.6924e+06	0.749299	0.0289019	insig
LIPID-N-0495	C45H83O13P	PI(18:0_18:2)	GP	PI	-	2.19743e+06	2.09754e+06	1.78392e+06	1.64993e+06	1.66943e+06	1.91614e+06	2.24809e+06	2.50484e+06	2.42174e+06	2.0516e+06	1.78475e+06	2.0548e+06	0.374779	0.00897811	insig
LIPID-N-1419	C45H81O13P	PI(18:0_18:3)	GP	PI	-	66295.6	72097.6	64451.8	55712	66957.7	80611.2	69212.3	70491.1	59733.3	66122.6	85286.3	74483.7	0.625421	0.599858	insig
LIPID-N-0499	C46H85O13P	PI(18:0_19:2)	GP	PI	-	485674	493516	473117	368244	373966	466609	373196	408373	421011	329232	416142	365075	1.38597	0.0301945	sig
LIPID-N-0487	C47H89O13P	PI(18:0_20:1)	GP	PI	-	52207.2	51276.4	46087.9	44559.7	43531.4	45774.5	46869.9	43536.8	43673.1	38745.4	38125.4	43288.5	1.61038	0.00814821	sig
LIPID-N-0502	C47H87O13P	PI(18:0_20:2)	GP	PI	-	203805	210378	193202	171671	141321	186585	222049	212071	259421	201681	191834	171279	0.136141	0.0192152	insig
LIPID-N-1423	C47H85O13P	PI(18:0_20:3)	GP	PI	-	737753	759832	558723	577034	562602	771852	611971	778512	666455	559808	504850	523831	0.921653	0.204628	insig
LIPID-N-0524	C47H83O13P	PI(18:0_20:4)	GP	PI	-	6.29741e+06	6.40937e+06	5.80084e+06	5.08317e+06	5.43875e+06	6.35786e+06	6.4592e+06	7.03205e+06	6.19319e+06	5.10102e+06	4.32094e+06	5.08702e+06	0.925869	0.0112756	insig
LIPID-N-0539	C47H81O13P	PI(18:0_20:5)	GP	PI	-	16478.5	17083.2	8824.35	18151	5018.05	24264.1	18703.3	21409.8	19602.9	20707.8	15926.4	20768.4	0.71582	0.576346	insig
LIPID-N-0529	C49H87O13P	PI(18:0_22:4)	GP	PI	-	315774	353525	276747	246121	264977	295528	268894	352193	358900	303526	302299	305396	0.202469	0.258539	insig
LIPID-N-0544	C49H85O13P	PI(18:0_22:5)	GP	PI	-	86701.6	93404.1	84569.9	60473.8	71740.7	82827.8	84961	93058.1	84392.9	74965	65130.6	69912.1	0.788851	0.019121	insig
LIPID-N-0551	C49H83O13P	PI(18:0_22:6)	GP	PI	-	18846.1	31160.9	20660.8	20526.5	14849.8	25591.5	20401.2	34263.2	24366.7	21948.6	22158.5	17332	0.0844246	0.553321	insig
LIPID-N-1418	C44H79O13P	PI(18:1_17:2)	GP	PI	-	73629.4	87761.3	83229.3	86378.9	76537.9	92387.5	76928.2	90588.4	86905.1	83587.4	89948	88295.9	0.663308	0.770394	insig
LIPID-N-0496	C45H83O13P	PI(18:1_18:1)	GP	PI	-	2.97345e+07	2.59659e+07	2.31602e+07	2.63122e+07	2.63457e+07	3.07406e+07	2.66897e+07	2.86248e+07	2.58066e+07	2.67055e+07	2.87026e+07	2.59095e+07	0.293034	0.884492	insig
LIPID-N-0508	C45H81O13P	PI(18:1_18:2)	GP	PI	-	2.12433e+06	2.0402e+06	1.83519e+06	2.03199e+06	2.15055e+06	2.74068e+06	2.24415e+06	2.32483e+06	1.72143e+06	1.44276e+06	1.91705e+06	2.25853e+06	0.426997	0.475561	insig
LIPID-N-1430	C45H79O13P	PI(18:1_18:3)	GP	PI	-	77789.3	68174.4	84912	94962.8	108700	132788	94563.7	127983	133721	79678.3	129459	53381	0.247316	0.194543	insig
LIPID-N-0512	C46H83O13P	PI(18:1_19:2)	GP	PI	-	239294	226260	207809	196410	211304	258070	181499	184168	182645	181139	238551	187746	0.881592	0.194037	insig
LIPID-N-0503	C47H87O13P	PI(18:1_20:1)	GP	PI	-	3.00521e+06	2.73272e+06	2.87114e+06	2.49428e+06	2.56808e+06	3.26848e+06	2.87459e+06	2.85336e+06	2.75652e+06	2.5817e+06	3.34132e+06	2.81599e+06	0.17725	0.949593	insig
LIPID-N-0515	C47H85O13P	PI(18:1_20:2)	GP	PI	-	1.74506e+06	1.6822e+06	1.48558e+06	1.42994e+06	1.37807e+06	1.63738e+06	1.40689e+06	1.40645e+06	1.49462e+06	1.10611e+06	1.39937e+06	1.31633e+06	1.45716	0.0440855	sig
LIPID-N-1436	C47H83O13P	PI(18:1_20:3)	GP	PI	-	755035	807161	699893	647196	758910	876479	622794	589214	713545	1.54744e+06	921968	724248	0.636798	0.204214	insig
LIPID-N-1441	C47H81O13P	PI(18:1_20:4)	GP	PI	-	2.73179e+06	2.73427e+06	2.19803e+06	2.51756e+06	3.00515e+06	3.28685e+06	2.18671e+06	2.43272e+06	2.28132e+06	2.23063e+06	2.4929e+06	2.15889e+06	0.860271	0.06033	insig
LIPID-N-0549	C47H79O13P	PI(18:1_20:5)	GP	PI	-	37536.5	32637.3	36298.5	32553.2	39862.3	44348.2	36317.2	36812.9	33529.1	35011.5	39129.9	31822.6	0.186373	0.622508	insig
LIPID-N-1424	C48H87O13P	PI(18:1_21:2)	GP	PI	-	58485.9	47965.3	49087.1	32245.8	68101.9	52983.5	48101.2	52172.6	57130.3	35826	50448.7	50367.8	0.325964	0.8452	insig
LIPID-N-0518	C49H89O13P	PI(18:1_22:2)	GP	PI	-	296517	279392	285979	231177	260455	290062	194737	242270	225661	176490	241121	236275	1.40818	0.0350794	sig
LIPID-N-0541	C49H85O13P	PI(18:1_22:4)	GP	PI	-	266754	288873	169832	208663	281401	279471	226740	299233	242274	206394	271118	279493	0.310886	0.977468	insig
LIPID-N-0553	C49H83O13P	PI(18:1_22:5)	GP	PI	-	38177.3	33165.7	23927	26821.1	32742	41801.8	35745.2	27026.8	23088.5	20736.7	40986.6	21756.1	0.54823	0.805376	insig
LIPID-N-0556	C49H81O13P	PI(18:1_22:6)	GP	PI	-	22789.8	14771.1	26055.6	24398.4	17147.9	23854.6	23474.8	22728.1	25682	19973.3	25870.9	26112.2	0.655455	0.76375	insig
LIPID-N-0490	C43H79O13P	PI(18:2_16:0)	GP	PI	-	274184	237665	222377	214887	213511	267662	330980	296870	328000	281280	231488	236727	0.545481	0.0149603	insig
LIPID-N-0505	C43H79O13P	PI(18:2_16:1)	GP	PI	-	58139.6	64216	46959.4	54608.8	68721.2	86273.2	170332	67989.5	69780.4	74043.2	78415.9	67405.9	0.785602	0.369105	insig
LIPID-N-0521	C45H79O13P	PI(18:2_18:2)	GP	PI	-	98743.9	113275	77738.5	95107	112834	129138	113734	101329	128505	127851	137906	118661	1.29249	0.158411	sig
LIPID-N-0547	C47H79O13P	PI(18:2_20:4)	GP	PI	-	67980.9	65358.3	61889.7	68851.6	63836.2	102577	67926.6	63526.1	77574.9	52834.5	70098.6	57477.9	0.456288	0.357215	insig
LIPID-N-1393	C43H81O13P	PI(19:0_15:1)	GP	PI	-	425883	478091	309987	397768	370807	407975	451794	474533	446053	488933	503219	480375	1.28432	0.0872698	sig
LIPID-N-1411	C45H83O13P	PI(19:0_17:2)	GP	PI	-	1.39841e+06	1.40672e+06	1.10238e+06	1.36303e+06	1.46168e+06	1.72096e+06	1.31007e+06	1.47039e+06	1.35289e+06	1.57381e+06	1.62192e+06	1.60872e+06	1.09558	0.093879	sig
LIPID-N-1413	C47H87O13P	PI(19:0_19:2)	GP	PI	-	366290	328852	263106	247559	298961	344742	321929	324612	330495	291218	408271	277964	0.286154	0.882148	insig
LIPID-N-0528	C46H81O13P	PI(19:0_20:4)	GP	PI	-	68040.1	66890.2	59283.9	46256.1	61641.6	62337.8	45168.4	47894.2	57287.4	33150	37713.1	48214.8	1.58323	0.0150166	sig
LIPID-N-1421	C46H83O13P	PI(19:1_18:2)	GP	PI	-	42985.2	64361	54706.3	60490	59410.9	66135.7	55909.6	57336.2	49323.6	52808.3	67013.6	48741	0.02283	0.575304	insig
LIPID-N-1442	C48H83O13P	PI(19:1_20:4)	GP	PI	-	77850.5	84897.6	71697.4	81844.9	74350.1	76453.5	52418.9	51187.3	43966.6	55751.1	59502.1	65307	1.31885	0.000263211	sig
LIPID-N-0472	C45H87O13P	PI(20:0_16:0)	GP	PI	-	12098.9	5631.56	4956.69	7044.52	8227.34	9158.05	8189.24	14153.4	9766.23	5940.53	11015.8	6882.87	0.447347	0.561284	insig
LIPID-N-1425	C49H89O13P	PI(20:1_20:2)	GP	PI	-	80267.6	94968.2	74977.8	57028.3	62446	70697.7	69688.7	83826.3	80988.4	80387.1	78840.4	69357.3	0.0736017	0.0687788	insig
LIPID-N-1438	C49H87O13P	PI(20:1_20:3)	GP	PI	-	86488.4	13046.5	62467.9	67409	87748.4	68151	62804.9	105256	78679.7	66812.7	92638.8	69017.9	0.82482	0.517732	insig
LIPID-N-0542	C49H85O13P	PI(20:2_20:3)	GP	PI	-	19398	18880.5	22802.7	15642.9	21849.7	18041	22969.4	15329.5	21530.4	11753.9	18280.9	25112.4	0.392481	0.920803	insig
LIPID-N-0552	C49H83O13P	PI(20:2_20:4)	GP	PI	-	11498.5	20893.1	43281.1	14740.8	13794.6	47096	39423.1	42505.1	56616.2	35246	29850.2	29323.3	0.779631	0.258266	insig
LIPID-N-0514	C47H85O13P	PI(20:3_18:0)	GP	PI	-	2.184e+06	2.21737e+06	2.08136e+06	1.8891e+06	1.82409e+06	2.44517e+06	2.28819e+06	2.5477e+06	2.46143e+06	2.13686e+06	1.95788e+06	2.01242e+06	0.00310752	0.11364	insig
LIPID-N-0525	C47H83O13P	PI(20:3_18:1)	GP	PI	-	462864	878499	779606	683901	786222	865278	801410	734635	754071	638575	725036	737826	0.0880316	0.81608	insig
LIPID-N-0533	C45H77O13P	PI(20:4_16:1)	GP	PI	-	19309.2	21725.2	15801.7	17938.6	16895.3	22277	18164.7	21080.2	18219.5	15984	20596.9	21326.3	0.178874	0.99848	insig
LIPID-N-0538	C47H81O13P	PI(20:4_18:1)	GP	PI	-	1.13807e+06	1.30033e+06	1.19054e+06	1.1693e+06	1.41567e+06	1.45647e+06	998585	932446	1.1358e+06	926639	1.13472e+06	1.16689e+06	0.972732	0.0435235	insig
LIPID-N-0543	C49H85O13P	PI(20:4_20:1)	GP	PI	-	239790	190652	164459	200605	195874	211099	164446	161243	155332	133291	186105	139027	1.28468	0.0792367	sig
LIPID-N-0557	C49H79O13P	PI(20:4_20:4)	GP	PI	-	13314.2	11440.5	10392.5	12132.7	12595.3	10713.2	8416.34	12351.8	8432.12	8765.68	9427.9	8700.49	1.28313	0.101437	sig
LIPID-N-0878	C36H69O8P	PMeOH(16:0_16:1)	GP	PMeOH	-	83459.9	73007	71548.9	108520	91927.3	105329	90743	131794	95635	127852	107405	150017	1.58087	0.0284366	sig
LIPID-N-0892	C44H79O8P	PMeOH(18:0_22:4)	GP	PMeOH	-	52004.2	48247.7	37943.2	49093	51183.1	72101.3	69766.5	63757.2	75026.3	73102.1	63356.6	60482.5	1.39781	0.0406907	sig
LIPID-N-1227	C33H64NO10P	PS(12:0_15:0)	GP	PS	-	14229	13941.1	15287.2	11037.1	10433.5	13222.3	18610	11357.7	16283.5	12181.7	12354.7	11503.4	0.422568	0.129454	insig
LIPID-N-1228	C34H66NO10P	PS(12:0_16:0)	GP	PS	-	163289	169730	139594	151682	138948	165327	184235	168109	160660	150218	145673	155059	0.0420477	0.228413	insig
LIPID-N-1284	C36H66NO10P	PS(13:0_17:2)	GP	PS	-	47269.5	41700.7	42006.3	35406	37179.9	39739.5	50304	34670.5	44972.1	41765.4	42354.3	35782.8	0.291387	0.386785	insig
LIPID-N-1231	C39H76NO10P	PS(14:0_19:0)	GP	PS	-	1.44695e+06	1.45096e+06	1.07377e+06	1.16465e+06	1.52119e+06	2.01047e+06	1.77668e+06	1.76514e+06	1.95167e+06	1.81666e+06	1.76814e+06	1.87415e+06	1.34606	0.102161	sig
LIPID-N-1236	C41H80NO10P	PS(14:0_21:0)	GP	PS	-	4.24755e+06	4.07977e+06	3.83721e+06	3.77434e+06	4.25811e+06	4.08647e+06	3.72957e+06	4.20765e+06	4.52072e+06	3.46484e+06	4.50084e+06	3.66806e+06	0.265834	0.841037	insig
LIPID-N-1229	C37H72NO10P	PS(15:0_16:0)	GP	PS	-	81121	121742	115298	114963	139626	210290	97959.4	107069	130240	101647	177762	120969	0.356315	0.353337	insig
LIPID-N-1255	C37H70NO10P	PS(15:0_16:1)	GP	PS	-	560048	664455	517057	617451	600063	860490	761984	673645	834077	700910	728862	740862	1.15549	0.182094	sig
LIPID-N-1258	C39H76NO10P	PS(15:0_18:1)	GP	PS	-	147884	164492	143102	184345	191200	239420	179880	240331	206854	222590	271738	243339	1.64453	0.0123351	sig
LIPID-N-1286	C39H76NO10P	PS(15:0_18:2)	GP	PS	-	383197	390900	286212	356821	355554	434604	423607	406318	362687	416267	388009	371165	0.796001	0.598295	insig
LIPID-N-1234	C40H78NO10P	PS(15:0_19:0)	GP	PS	-	117547	111238	125131	149164	142463	195908	132509	148375	124915	160957	158570	161095	1.07696	0.0274523	sig
LIPID-N-1319	C41H80NO10P	PS(15:0_20:4)	GP	PS	-	35763	46076.5	39349.2	41524.1	49217.7	38248.9	47189.4	37220.9	38811	39087.8	35801.6	47914.6	0.0415156	0.944613	insig
LIPID-N-1239	C42H82NO10P	PS(15:0_21:0)	GP	PS	-	449122	454515	511791	424013	458224	565492	376290	356560	329355	298222	430696	376900	1.30299	0.0362338	sig
LIPID-N-1341	C43H72NO10P	PS(15:1_22:5)	GP	PS	-	124606	57017	112556	97137.8	96396.1	51086	91444.7	116218	110451	126188	95232.4	102510	0.558428	0.56938	insig
LIPID-N-0560	C38H74NO10P	PS(16:0_16:0)	GP	PS	40290-42-4	25770	41778.7	25701.6	39820.9	41527.4	37489.7	10826.4	17821.2	28008.5	27414.9	29593.3	34161.4	0.444377	0.0317226	insig
LIPID-N-0565	C38H72NO10P	PS(16:0_16:1)	GP	PS	-	149655	167585	151921	130592	177704	198262	182917	185538	187972	200989	199713	182006	1.32604	0.14126	sig
LIPID-N-1233	C39H76NO10P	PS(16:0_17:0)	GP	PS	-	5.46644e+06	5.7184e+06	5.31719e+06	5.75703e+06	6.23818e+06	7.62065e+06	4.15715e+06	4.86947e+06	5.08361e+06	4.5573e+06	5.45386e+06	4.63869e+06	0.93382	0.0224446	insig
LIPID-N-1287	C39H76NO10P	PS(16:0_17:2)	GP	PS	-	679336	749071	656273	641787	639210	716091	760455	775157	800556	803321	815650	721895	1.29928	0.0222298	sig
LIPID-N-0567	C40H76NO10P	PS(16:0_18:1)	GP	PS	-	1.95494e+06	2.16017e+06	1.74077e+06	1.77677e+06	1.97458e+06	2.49169e+06	1.86207e+06	1.76788e+06	1.7385e+06	1.73032e+06	2.14848e+06	1.79832e+06	0.418423	0.548739	insig
LIPID-N-1237	C41H80NO10P	PS(16:0_19:0)	GP	PS	-	6.44572e+06	5.61287e+06	5.59678e+06	6.04202e+06	5.62437e+06	6.50766e+06	7.41327e+06	7.52846e+06	6041865	7.11133e+06	7.15605e+06	6.84335e+06	1.41043	0.0559185	sig
LIPID-N-1240	C42H82NO10P	PS(16:0_20:0)	GP	PS	-	618092	556719	542479	516207	577316	661070	485044	571116	467129	447849	482346	469520	1.34311	0.0650529	sig
LIPID-N-1264	C42H80NO10P	PS(16:0_20:1)	GP	PS	-	37189	66917.3	54433.6	42331.7	53989.6	41334.9	28253.3	25989.4	35080.3	37755.3	67962.3	35044.2	0.600616	0.21434	insig
LIPID-N-1307	C42H76NO10P	PS(16:0_20:3)	GP	PS	-	259072	270324	225125	230699	267143	108154	300197	307484	287380	293251	313168	272386	0.718021	0.0957955	insig
LIPID-N-0587	C42H74NO10P	PS(16:0_20:4)	GP	PS	-	24204.5	17409.9	27545.4	20118.5	19413.2	24613.6	47067.5	30271.2	40348.5	34266.8	24836	24277.3	0.863022	0.0224284	insig
LIPID-N-1242	C42H76NO10P	PS(16:0_21:0)	GP	PS	-	2.72994e+07	2.68894e+07	2.28707e+07	2.27405e+07	2.06467e+07	2.51482e+07	1.94876e+07	2.0486e+07	2.18674e+07	1.88271e+07	2.05458e+07	1.98853e+07	1.59533	0.0163314	sig
LIPID-N-1267	C43H82NO10P	PS(16:0_21:1)	GP	PS	-	2.83483e+06	2.7454e+06	2.58459e+06	2.36348e+06	2.57366e+06	3.1316e+06	2.39542e+06	2.63497e+06	3.0178e+06	2.50006e+06	2.54969e+06	2.41828e+06	0.633938	0.702297	insig
LIPID-N-1246	C44H84NO10P	PS(16:0_23:0)	GP	PS	-	4.42794e+06	4.00463e+06	3.45895e+06	2.70751e+06	3.05409e+06	3.70157e+06	2.25274e+06	2.85302e+06	3.20945e+06	2.13747e+06	3.08281e+06	2.4806e+06	1.44037	0.0340849	sig
LIPID-N-1248	C45H84NO10P	PS(16:0_24:0)	GP	PS	-	203031	162658	184459	117246	143531	169958	123846	140980	133324	99378.8	120124	115873	1.62852	0.00755383	sig
LIPID-N-1288	C39H76NO10P	PS(16:1_17:1)	GP	PS	-	624996	657000	522166	656198	668696	681091	723394	918026	782582	752657	983788	917259	1.69213	0.0135304	sig
LIPID-N-0575	C40H74NO10P	PS(16:1_18:1)	GP	PS	-	587515	511787	406917	497941	380855	701975	640721	644422	668703	500609	661715	541838	0.736652	0.361896	insig
LIPID-N-1318	C40H70NO10P	PS(16:1_18:3)	GP	PS	-	208878	222444	195220	318803	290902	353518	374382	489107	451143	504173	619416	498002	1.88397	0.000160487	sig
LIPID-N-1355	C44H84NO10P	PS(16:1_22:6)	GP	PS	-	43110.9	43900.3	45104.6	54120.3	59140.2	73252.2	37285	68062.5	75508	70644.1	74684.3	78684.9	1.33647	0.0651802	sig
LIPID-N-0566	C39H74NO10P	PS(17:0_16:1)	GP	PS	-	294846	278148	259516	315030	303201	401540	265699	371355	329504	366503	449569	392207	1.40038	0.0483176	sig
LIPID-N-0562	C40H78NO10P	PS(17:0_17:0)	GP	PS	-	28104.1	41797.6	33281.8	44780.5	30503.1	60201.1	29650.4	35075	40044.3	18992.4	37567.6	39451.1	0.412915	0.455143	insig
LIPID-N-1238	C41H80NO10P	PS(17:0_18:0)	GP	PS	-	25926.2	44146.3	22277.8	26955	16440.6	20832.4	21463.5	14953.7	19996.1	18489.3	19338.8	19743.9	1.17548	0.1745	sig
LIPID-N-1261	C41H80NO10P	PS(17:0_18:1)	GP	PS	-	2.32576e+06	2.64696e+06	2.12431e+06	2.47392e+06	2.52392e+06	3.26251e+06	2.20115e+06	2.50404e+06	2.50209e+06	2.40274e+06	2.78272e+06	2.15231e+06	0.00590149	0.45912	insig
LIPID-N-1241	C42H82NO10P	PS(17:0_19:0)	GP	PS	-	21114	17167.9	40511.1	23843	25542.8	23645.5	39951.1	28633.6	18839	19259.8	21241.7	26683.3	0.16339	0.79046	insig
LIPID-N-0588	C43H76NO10P	PS(17:0_20:4)	GP	PS	-	81923.1	74511.3	69162	67967.4	71597.4	80856.1	98348.9	87754.1	90593	81836.8	97699.7	94559.6	1.41276	0.0147858	sig
LIPID-N-1244	C43H70NO10P	PS(17:0_21:0)	GP	PS	-	419893	394618	352259	359429	429726	505539	371423	394680	338447	347041	364658	324223	0.871611	0.179885	insig
LIPID-N-1291	C41H80NO10P	PS(17:1_18:1)	GP	PS	-	1.25933e+06	1.15996e+06	976884	1.28096e+06	1.31086e+06	1.59616e+06	1.33119e+06	1.51005e+06	1.47766e+06	1.40844e+06	1.69033e+06	1.5327e+06	1.5076	0.0371954	sig
LIPID-N-1344	C45H84NO10P	PS(17:2_22:4)	GP	PS	-	213441	177302	186949	143831	152283	172599	147174	135050	169703	115736	151834	135440	1.52469	0.0190283	sig
LIPID-N-1359	C45H84NO10P	PS(17:2_22:5)	GP	PS	-	110106	67665	68860	77518.4	66080.2	80317.2	63208.4	67190.6	58082.7	63129.7	64994.6	69385.7	1.03122	0.317288	sig
LIPID-N-1259	C39H76NO10P	PS(18:0_15:1)	GP	PS	-	707034	724093	596652	590156	636202	750300	767761	844836	930646	748809	823844	835674	1.2718	0.0290752	sig
LIPID-N-0568	C40H76NO10P	PS(18:0_16:1)	GP	PS	-	470008	549601	401342	347600	403286	547009	512715	445857	464419	440196	452810	489289	0.0957361	0.856119	insig
LIPID-N-0569	C41H78NO10P	PS(18:0_17:1)	GP	PS	-	120436	112854	95552.3	130896	152232	166470	130261	167954	167986	127375	166895	136018	1.10675	0.063368	sig
LIPID-N-0563	C42H82NO10P	PS(18:0_18:0)	GP	PS	-	878487	776312	698763	750101	750332	893250	756176	801898	706666	699907	733469	773634	0.62383	0.684529	insig
LIPID-N-0577	C42H78NO10P	PS(18:0_18:2)	GP	PS	-	3.22745e+06	3.24538e+06	2.85867e+06	2.66427e+06	2.83246e+06	3.56727e+06	2.86472e+06	3.23234e+06	3.45373e+06	2.77194e+06	3.27784e+06	2.67128e+06	0.286681	0.782942	insig
LIPID-N-1243	C42H76NO10P	PS(18:0_19:0)	GP	PS	-	301134	318602	259831	321713	295961	359538	293490	372045	319891	384492	348065	344959	1.28057	0.169054	sig
LIPID-N-1268	C43H82NO10P	PS(18:0_19:1)	GP	PS	-	27188.8	37494.3	24434.7	27778.8	28586.3	31707.3	24556.1	44110.7	30425.7	30100.7	41503.4	32959.7	0.769551	0.72317	insig
LIPID-N-1295	C43H80NO10P	PS(18:0_19:2)	GP	PS	-	319868	231883	218611	225324	283393	324675	287718	321590	329451	265740	284110	285183	0.695197	0.419	insig
LIPID-N-1272	C44H84NO10P	PS(18:0_20:1)	GP	PS	-	71617.5	71710.4	54430.4	48664.5	58124.5	74016.8	49061.6	66944.4	46542.4	51288.4	66424.5	52597.8	0.665446	0.590348	insig
LIPID-N-1297	C44H84NO10P	PS(18:0_20:2)	GP	PS	-	141820	174606	118093	115007	128323	150622	151969	171372	141850	133611	143821	153653	0.350123	0.537363	insig
LIPID-N-0584	C44H80NO10P	PS(18:0_20:3)	GP	PS	-	537662	574868	511994	423477	445192	562256	529114	524166	571683	491218	435948	436537	0.788121	0.101314	insig
LIPID-N-0589	C44H78NO10P	PS(18:0_20:4)	GP	PS	-	85740.1	83597.8	76137.5	52795.4	61169.7	77766.2	73081.4	82296	92570	57561.4	68627.1	74417.8	0.450975	0.0811584	insig
LIPID-N-1247	C44H84NO10P	PS(18:0_21:0)	GP	PS	-	1.67766e+06	1.65882e+06	1.62715e+06	1.46057e+06	1.60193e+06	1.74978e+06	1.65572e+06	1.66659e+06	1.90154e+06	1.6828e+06	1.40317e+06	1.55463e+06	0.369582	0.325582	insig
LIPID-N-1275	C45H86NO10P	PS(18:0_21:1)	GP	PS	-	690962	748773	606448	655570	694172	807205	805991	832031	886093	773961	597434	764477	0.511736	0.124581	insig
LIPID-N-1249	C45H84NO10P	PS(18:0_22:0)	GP	PS	-	81224.9	85031.1	52935	61996.1	79829	73685	80331.3	86753.2	82258	91202.3	66178.6	75815	0.56642	0.654321	insig
LIPID-N-1278	C45H84NO10P	PS(18:0_22:1)	GP	PS	-	55916.3	40569.6	36975.1	46034	46289.2	54941.3	48774.1	53605.7	56156.6	44139.7	35770.6	51172.2	0.0724376	0.407057	insig
LIPID-N-0595	C46H80NO10P	PS(18:0_22:5)	GP	PS	-	339473	261699	256832	220113	249610	307952	274851	277428	270882	261621	210596	225198	0.897197	0.332719	insig
LIPID-N-0598	C46H78NO10P	PS(18:0_22:6)	GP	PS	-	193002	217017	184061	187887	132292	200983	177078	194182	202645	174432	150444	133284	0.96975	0.163079	insig
LIPID-N-1250	C47H92NO10P	PS(18:0_23:0)	GP	PS	-	69625.5	70233	68567.2	50510.2	51570.9	60966.6	51513.5	61355.8	60298	56461.8	48593.3	52002.5	1.35406	0.00615001	sig
LIPID-N-0564	C38H72NO10P	PS(18:1_14:0)	GP	PS	-	102136	77769.8	94137.1	67574.3	71824.5	110175	67750.8	78363.8	91262.5	58834	80060.3	74462.6	0.940619	0.489865	insig
LIPID-N-1292	C42H78NO10P	PS(18:1_18:1)	GP	PS	-	5.91657e+06	6.24118e+06	4.99379e+06	4.65444e+06	5.09512e+06	5.93174e+06	4.83302e+06	4.80853e+06	5.3982e+06	4.21338e+06	5.80894e+06	4.76001e+06	0.893709	0.467882	insig
LIPID-N-0571	C43H82NO10P	PS(18:1_19:0)	GP	PS	-	3.26778e+06	3.53866e+06	3.25645e+06	2.94783e+06	3.55765e+06	4.25217e+06	3.41513e+06	3.29072e+06	3.54054e+06	3.34307e+06	3.48153e+06	3.24708e+06	0.0451579	0.827808	insig
LIPID-N-1309	C43H78NO10P	PS(18:1_19:2)	GP	PS	-	396359	288666	307954	279341	320290	363498	374358	374116	350314	296097	388555	336381	0.475497	0.627116	insig
LIPID-N-0579	C44H82NO10P	PS(18:1_20:1)	GP	PS	-	1.01181e+06	1.18512e+06	997450	813307	895911	1.09016e+06	1.03195e+06	951827	1.01209e+06	867608	864848	782747	1.16543	0.0846712	sig
LIPID-N-1312	C44H84NO10P	PS(18:1_20:2)	GP	PS	-	884286	745665	802422	692651	610389	813087	838073	720963	842706	698697	705077	710005	0.629312	0.187667	insig
LIPID-N-1322	C44H84NO10P	PS(18:1_20:3)	GP	PS	-	1.4737e+07	2.4399e+07	2.1805e+07	2.10896e+07	2.15933e+07	2.60849e+07	2.19855e+07	2.20987e+07	2.33514e+07	2.11442e+07	2.2606e+07	2.18974e+07	0.463799	0.716011	insig
LIPID-N-1331	C44H84NO10P	PS(18:1_20:4)	GP	PS	-	3.38253e+06	3.18448e+06	2.95094e+06	2.03181e+06	3.17122e+06	3.58037e+06	2.77444e+06	3.12466e+06	2.88001e+06	3.04097e+06	3.31397e+06	3.26888e+06	0.149093	0.773136	insig
LIPID-N-1314	C45H82NO10P	PS(18:1_21:2)	GP	PS	-	444792	390572	325309	372384	354020	405564	365483	300505	298056	336535	285976	363889	1.10776	0.220485	sig
LIPID-N-0580	C46H86NO10P	PS(18:1_22:1)	GP	PS	-	68300.5	57903.6	58001.8	50077.8	65926.2	92496.6	65683.9	16422.1	56473.6	54557.7	66813.6	62884.8	0.311068	0.468703	insig
LIPID-N-1335	C46H68NO10P	PS(18:1_22:4)	GP	PS	-	719135	732148	673803	627915	597918	698601	739020	720152	713805	641602	724539	638551	0.166878	0.110875	insig
LIPID-N-1346	C46H68NO10P	PS(18:1_22:5)	GP	PS	-	188456	184064	169644	148008	174186	215871	135509	156271	168840	163041	177081	188962	0.368433	0.390837	insig
LIPID-N-0599	C46H76NO10P	PS(18:1_22:6)	GP	PS	-	30652	30790.7	29570.2	25658.3	31573.8	39639.3	33652.6	34207.4	24721.6	9728.55	25978.6	35768.5	0.696765	0.590695	insig
LIPID-N-1338	C48H84NO10P	PS(18:1_24:4)	GP	PS	-	1.06293e+06	1.00299e+06	928310	805339	826275	1.1309e+06	1.07104e+06	1.22839e+06	1.24154e+06	1.05301e+06	1.09492e+06	1.02772e+06	0.756474	0.0948064	insig
LIPID-N-0574	C40H74NO10P	PS(18:2_16:0)	GP	PS	-	160963	147908	131975	115628	127064	152979	125289	137102	113925	132579	120106	128345	0.978653	0.278313	insig
LIPID-N-0581	C42H76NO10P	PS(18:2_18:1)	GP	PS	-	385831	388519	249645	182738	298270	228070	359917	199404	326006	328653	338286	311286	0.110268	0.282891	insig
LIPID-N-1321	C42H76NO10P	PS(18:2_18:2)	GP	PS	-	976885	992417	839912	957686	975649	1.14027e+06	1.02634e+06	1.08761e+06	1.1337e+06	1.18517e+06	1.36163e+06	993058	1.37281	0.151716	sig
LIPID-N-1329	C42H76NO10P	PS(18:2_18:3)	GP	PS	-	8335.64	13300.3	49154.1	55408.7	58156.8	64218.9	16673.2	16739.9	65807.9	63972.4	24509.4	77632.3	0.660812	0.240727	insig
LIPID-N-1323	C44H84NO10P	PS(18:2_20:2)	GP	PS	-	327161	317623	298219	325359	348435	408471	174345	344026	308077	358769	391363	336249	0.176153	0.205579	insig
LIPID-N-1332	C44H84NO10P	PS(18:2_20:3)	GP	PS	-	5.64379e+06	5.72736e+06	5.28811e+06	5.2742e+06	5.97833e+06	7.10588e+06	5.48803e+06	5.66632e+06	5.50575e+06	5.76137e+06	6.09311e+06	6.25328e+06	0.49285	0.391184	insig
LIPID-N-1342	C44H84NO10P	PS(18:2_20:4)	GP	PS	-	118654	530485	104186	549573	577656	170139	113709	107698	500798	144313	135456	563707	0.0555064	0.736779	insig
LIPID-N-1360	C46H68NO10P	PS(18:2_22:5)	GP	PS	-	37916.8	47061.3	44279.6	42814.3	43513.1	41880.3	59712	59419.3	70644.5	55511.5	36940.7	37420.5	0.36593	0.0126396	insig
LIPID-N-1365	C46H68NO10P	PS(18:2_22:6)	GP	PS	-	36987	26420.1	26303.8	36863.6	41107.9	30836.9	38327.1	25868.5	30760.6	41519.2	30273.7	32555.5	0.406657	0.565215	insig
LIPID-N-1343	C44H84NO10P	PS(18:3_20:3)	GP	PS	-	328417	294161	289386	348190	310844	464430	259888	310520	312641	342532	410832	335323	0.469078	0.180818	insig
LIPID-N-1357	C44H84NO10P	PS(18:3_20:4)	GP	PS	-	42982.4	49740	39457.1	60989.7	61410.1	76565	55888.4	81469.2	73632.6	80293.7	88253.5	79233.6	1.68892	0.00406363	sig
LIPID-N-1262	C41H80NO10P	PS(19:0_16:1)	GP	PS	-	2.06852e+06	2.05447e+06	1.78409e+06	2.48287e+06	2.36381e+06	2.81083e+06	3.37994e+06	3.2507e+06	3.51823e+06	3.62755e+06	3.47959e+06	3.79775e+06	1.85431	9.35802e-06	sig
LIPID-N-1265	C42H80NO10P	PS(19:0_17:1)	GP	PS	-	203537	179694	146820	189071	241832	267902	202552	204905	200894	220216	247639	192376	0.832336	0.162709	insig
LIPID-N-1269	C43H82NO10P	PS(19:0_18:1)	GP	PS	-	6.84129e+06	6.77806e+06	4.99929e+06	4.56246e+06	6.35612e+06	8.63434e+06	5.88419e+06	7.70392e+06	7.9193e+06	8.28677e+06	9.00392e+06	7.47884e+06	1.11475	0.314414	sig
LIPID-N-1296	C43H80NO10P	PS(19:0_18:2)	GP	PS	-	722379	738703	667828	830087	735254	922723	777184	730565	755588	794575	843046	843965	0.963568	0.066666	insig
LIPID-N-1310	C43H78NO10P	PS(19:0_18:3)	GP	PS	-	31233.6	30342.6	37178.7	47037.2	52134.3	50945.1	33741.8	39643.5	40660.7	55314	52734.9	54678.7	1.27146	7.71511e-05	sig
LIPID-N-1276	C45H86NO10P	PS(19:0_20:1)	GP	PS	-	340638	316872	294676	304540	333986	373078	297449	367239	418443	397310	454083	391704	1.4188	0.0838421	sig
LIPID-N-0590	C45H80NO10P	PS(19:0_20:4)	GP	PS	-	197042	198661	204798	187516	204862	233455	222964	171603	213532	211162	187346	189715	0.286907	0.877024	insig
LIPID-N-1311	C43H78NO10P	PS(19:1_18:2)	GP	PS	-	1.6843e+06	1.72998e+06	1.67235e+06	1.62225e+06	1.73444e+06	2.14499e+06	1.52838e+06	1.706e+06	1.72604e+06	1.80011e+06	1.82427e+06	1.71625e+06	0.180799	0.496549	insig
LIPID-N-1334	C45H78NO10P	PS(19:1_20:4)	GP	PS	-	537741	447995	361241	387718	466894	498108	430612	403110	445946	438997	458391	457013	0.0532528	0.927642	insig
LIPID-N-1266	C42H80NO10P	PS(20:0_16:1)	GP	PS	-	318701	393857	344715	329085	359805	459693	519526	494816	534805	567088	594284	557273	1.74629	0.000501673	sig
LIPID-N-1273	C44H84NO10P	PS(20:0_18:1)	GP	PS	-	787296	811684	628529	648619	766961	808906	683049	708696	655002	590627	854803	764739	0.161511	0.834417	insig
LIPID-N-1298	C44H84NO10P	PS(20:0_18:2)	GP	PS	-	343326	308894	292009	272128	297591	318072	316978	441392	390573	338418	370628	386557	1.16243	0.0680479	sig
LIPID-N-1324	C46H82NO10P	PS(20:0_20:4)	GP	PS	-	122452	111515	92443	86525.4	80630.9	91710.5	139460	124422	126157	113058	144143	111801	0.931868	0.0140842	insig
LIPID-N-1251	C47H92NO10P	PS(20:0_21:0)	GP	PS	-	41032.8	44851.2	42064.1	32935.1	37657	47353.7	37620	47510.5	43654	33161.1	35697.8	35708.8	0.8483	0.192405	insig
LIPID-N-1326	C48H86NO10P	PS(20:0_22:4)	GP	PS	-	29869	31378.1	29436.8	20903.7	24459	30703.8	32597.9	32409.7	31310.8	27840.4	31622.3	29986.5	0.369224	0.078523	insig
LIPID-N-1336	C46H68NO10P	PS(20:1_20:4)	GP	PS	-	68109.8	65958.6	57473.2	50946.3	37101.1	58517.5	65127.8	83733.5	71341.3	62690.5	66574.3	41291	0.016657	0.0906965	insig
LIPID-N-1347	C46H68NO10P	PS(20:3_20:3)	GP	PS	-	428479	401124	509915	486111	453389	591315	431535	470736	483082	415981	557305	508873	0.420027	0.569906	insig
LIPID-N-1361	C46H68NO10P	PS(20:3_20:4)	GP	PS	-	1.48374e+06	1.50057e+06	1.34424e+06	1.52512e+06	1.49793e+06	1.84567e+06	1.52068e+06	1.40725e+06	1.55299e+06	1.40254e+06	1.58827e+06	1.51795e+06	0.15904	0.378241	insig
LIPID-N-1366	C46H68NO10P	PS(20:3_20:5)	GP	PS	-	53737.7	55179.5	46720.1	62104.7	64455.5	73412.6	51781.3	48809.5	61497.9	57161	64201.6	52637.9	0.248233	0.0578916	insig
LIPID-N-1363	C48H82NO10P	PS(20:3_22:4)	GP	PS	-	825799	842221	711148	719317	763107	888804	651673	711972	670758	654013	673410	679039	1.3697	0.0513155	sig
LIPID-N-1368	C48H82NO10P	PS(20:3_22:6)	GP	PS	-	127704	153095	105110	135919	153037	182206	111442	151751	116667	126340	136119	142242	0.00344891	0.311883	insig
LIPID-N-1270	C43H82NO10P	PS(21:0_16:1)	GP	PS	-	7.44451e+06	6.48292e+06	6.10936e+06	5.52914e+06	7.34381e+06	8.77131e+06	8.01547e+06	9.93348e+06	9.50025e+06	8.70734e+06	9.74551e+06	9.15278e+06	1.47037	0.0365082	sig
LIPID-N-1274	C44H84NO10P	PS(21:0_17:1)	GP	PS	-	773436	806867	669420	643151	681083	865956	660907	701043	803883	556813	890399	709265	0.241086	0.986605	insig
LIPID-N-1277	C45H86NO10P	PS(21:0_18:1)	GP	PS	-	3.63814e+07	3.47499e+07	3.20731e+07	2.86621e+07	3.541e+07	3.68738e+07	2.48642e+07	3.28093e+07	3.31837e+07	2.92441e+07	3.50909e+07	2.99706e+07	0.672184	0.537184	insig
LIPID-N-1301	C45H84NO10P	PS(21:0_18:2)	GP	PS	-	308817	310780	225269	254081	296794	385366	227962	390668	322098	327050	326626	318246	0.645669	0.82849	insig
LIPID-N-1315	C45H82NO10P	PS(21:0_18:3)	GP	PS	-	110755	149733	104794	99845.6	155527	184623	144814	155513	156465	115579	146857	173844	0.722625	0.602001	insig
LIPID-N-1279	C45H84NO10P	PS(21:0_19:1)	GP	PS	-	308834	284380	248874	231294	217188	284538	247583	212292	247358	217327	254013	243725	1.00143	0.227641	sig
LIPID-N-1280	C47H90NO10P	PS(21:0_20:1)	GP	PS	-	1.43442e+06	1.82607e+06	1.57364e+06	670204	1.68312e+06	1.89089e+06	1.51595e+06	1.7522e+06	1.4463e+06	1.49027e+06	1.54314e+06	1.59193e+06	0.10659	0.910071	insig
LIPID-N-1302	C47H88NO10P	PS(21:0_20:2)	GP	PS	-	391564	426112	365379	307999	315963	381930	296781	357685	351273	291541	346140	350581	1.03155	0.147611	sig
LIPID-N-1317	C47H86NO10P	PS(21:0_20:3)	GP	PS	-	230311	261783	198888	213714	109242	250638	239582	241805	223768	227852	272475	215397	0.341081	0.533747	insig
LIPID-N-1325	C47H84NO10P	PS(21:0_20:4)	GP	PS	-	170461	173108	140790	134653	140993	155281	164749	197968	196624	165070	178946	156370	0.697125	0.0500927	insig
LIPID-N-1337	C47H82NO10P	PS(21:0_20:5)	GP	PS	-	24302.2	16783.6	19786.6	25293.1	22126.3	24525	10436.1	21126.6	20500.9	10948.5	20933.1	10124.7	1.01786	0.14065	sig
LIPID-N-1354	C49H96NO10P	PS(21:0_22:6)	GP	PS	-	28871.5	16918.3	17462.8	5587.68	25093.4	26718.3	10896.6	10726.7	25570.9	14700.9	16287.7	10933.9	0.545384	0.710974	insig
LIPID-N-1283	C50H80NO10P	PS(21:0_24:1)	GP	PS	-	68217.3	82052.8	69083	54551.1	61498.8	79580.2	62815.4	71754.5	65481.8	55438.2	71795.3	59143.4	0.762888	0.52799	insig
LIPID-N-1348	C47H80NO10P	PS(21:2_20:4)	GP	PS	-	112193	94618	59070.3	84834.7	89664.8	85303.7	116257	125187	103393	90344.4	81585	93338.1	0.454578	0.137224	insig
LIPID-N-0591	C46H82NO10P	PS(22:4_18:0)	GP	PS	-	97551.8	100138	82982.3	76819.9	65446.3	89263.6	85157.5	82808.4	96179.2	77300.4	69658.7	62849.8	1.10069	0.0491069	sig
LIPID-N-1281	C47H90NO10P	PS(23:0_18:1)	GP	PS	-	5.53773e+06	4.95794e+06	3.26471e+06	3.52357e+06	4.52505e+06	4.81038e+06	4.27215e+06	4.56237e+06	4.45489e+06	4.08695e+06	4.09709e+06	4.2625e+06	0.24539	0.875884	insig
LIPID-N-1303	C47H88NO10P	PS(23:0_18:2)	GP	PS	-	828584	825371	770725	833554	855457	955167	807438	966483	856244	751424	965856	941523	0.726236	0.613887	insig
LIPID-N-1327	C49H96NO10P	PS(23:0_20:4)	GP	PS	-	72306.3	58352.4	42818.8	62216.9	52409.4	57004.7	44729.3	59881.4	69599.2	56235.4	70946	56154.5	0.339732	0.970488	insig
LIPID-N-1282	C49H96NO10P	PS(25:0_18:1)	GP	PS	-	266711	270274	260481	203679	214142	292477	221930	295753	275081	214001	303705	246142	0.0210099	0.781739	insig
LIPID-P-0331	C40H77NO12S	SHexCer(d18:1/16:0(OH))	SP	SHexCer	-	124447	137593	118601	94328	113854	145532	128614	110262	97745.2	65803.4	127154	121387	0.747126	0.701776	insig
LIPID-P-0332	C40H77NO11S	SHexCer(d18:1/16:0)	SP	SHexCer	-	1.78242e+06	1.85647e+06	1.61353e+06	1.28939e+06	1.28477e+06	1.8458e+06	2.37493e+06	2.29059e+06	2.54427e+06	1.8432e+06	1.82775e+06	2.06228e+06	0.807292	0.00254933	insig
LIPID-P-0727	C35H73N2O6P	SM(d18:0/12:0)	SP	SM	-	2.7624e+06	2.4465e+06	2.00985e+06	2.43479e+06	2.36786e+06	2.79522e+06	2.85448e+06	2.49354e+06	2.41795e+06	2.26552e+06	2.13536e+06	2.21496e+06	0.43878	0.321581	insig
LIPID-P-0728	C36H75N2O6P	SM(d18:0/13:0)	SP	SM	-	1.92399e+06	2.00252e+06	1.52791e+06	1.60334e+06	1.66771e+06	1.95559e+06	2.3866e+06	1.92831e+06	2.30103e+06	1.97008e+06	2.42199e+06	2.16725e+06	1.21568	0.0766427	sig
LIPID-P-0729	C37H77N2O6P	SM(d18:0/14:0)	SP	SM	-	1.43401e+07	1.42159e+07	1.22092e+07	1.02355e+07	9.1152e+06	1.43916e+07	5.85374e+06	1.22527e+07	1.26574e+07	1.34051e+07	2.07571e+07	1.72905e+07	0.405227	0.093608	insig
LIPID-P-0730	C39H81N2O6P	SM(d18:0/16:0)	SP	SM	-	4.55944e+06	5.10615e+06	4.50192e+06	4.83561e+06	5.49498e+06	7.12329e+06	4.77951e+06	4.89282e+06	5.64125e+06	5.83332e+06	6.69667e+06	5.90832e+06	1.06725	0.123811	sig
LIPID-P-0731	C40H83N2O6P	SM(d18:0/17:0)	SP	SM	-	1.0544e+07	1.00119e+07	9.09691e+06	9.53184e+06	1.02807e+07	1.25033e+07	1.54999e+07	1.47661e+07	1.63615e+07	1.4715e+07	1.58813e+07	1.50721e+07	1.69917	0.000164849	sig
LIPID-P-0732	C41H85N2O6P	SM(d18:0/18:0)	SP	SM	-	1.17803e+07	1.26568e+07	1.06528e+07	1.22626e+07	1.08873e+07	1.86114e+07	1.22386e+07	1.30337e+07	1.28453e+07	1.44113e+07	1.16406e+07	1.39536e+07	0.504547	0.672127	insig
LIPID-P-0734	C45H93N2O6P	SM(d18:0/22:0)	SP	SM	-	7.66378e+06	7.55544e+06	6.94867e+06	8.31373e+06	8.94883e+06	1.20021e+07	6.772e+06	7.76337e+06	7.80135e+06	7.57595e+06	9.77458e+06	9.71267e+06	0.497402	0.108955	insig
LIPID-P-0735	C35H71N2O6P	SM(d18:1/12:0)	SP	SM	-	836815	971026	707075	880491	884794	1.14045e+06	543983	641380	653354	555072	971617	855189	0.600724	0.101317	insig
LIPID-P-0736	C37H75N2O6P	SM(d18:1/14:0)	SP	SM	-	3.13277e+06	3.18269e+06	2.614e+06	3.0301e+06	3.32049e+06	4.27045e+06	2.40567e+06	2.59862e+06	2.65632e+06	2.44249e+06	3.82582e+06	3.19607e+06	0.172473	0.195777	insig
LIPID-P-0737	C38H77N2O6P	SM(d18:1/15:0)	SP	SM	-	2.30215e+07	2.27813e+07	2.01445e+07	2.18893e+07	2.24369e+07	2.6507e+07	2.13524e+07	2.05492e+07	2.13947e+07	1.96679e+07	2.37203e+07	2.20458e+07	0.334135	0.434234	insig
LIPID-P-0738	C39H79N2O6P	SM(d18:1/16:0)	SP	SM	-	2.35686e+07	2.32728e+07	2.03033e+07	2.15237e+07	2.20145e+07	2.81861e+07	2.80389e+07	2.46082e+07	2.47928e+07	2.27375e+07	2.52231e+07	2.33021e+07	0.637168	0.417145	insig
LIPID-P-0750	C39H77N2O6P	SM(d18:1/16:1)	SP	SM	222403-66-9	1.73987e+06	1.64987e+06	1.48294e+06	1.50211e+06	1.6063e+06	1.90141e+06	1.4317e+06	1.52466e+06	1.45452e+06	1.23344e+06	1.47665e+06	1.47257e+06	1.17374	0.137864	sig
LIPID-P-0739	C40H81N2O6P	SM(d18:1/17:0)	SP	SM	-	1.31851e+07	1.32238e+07	1.17804e+07	1.15821e+07	28410066	3.41161e+07	1.46571e+07	1.1357e+07	1.35481e+07	1.20141e+07	1.13532e+07	1.04999e+07	0.497099	0.0801943	insig
LIPID-P-0751	C40H79N2O6P	SM(d18:1/17:1)	SP	SM	-	3.73231e+06	3.92595e+06	3.41217e+06	3.20184e+06	3.55218e+06	3.88022e+06	5.02889e+06	4.46269e+06	4.69651e+06	3.61967e+06	3.93957e+06	3.72548e+06	0.612505	0.00245402	insig
LIPID-P-0740	C41H83N2O6P	SM(d18:1/18:0)	SP	SM	-	1.61707e+06	1.47768e+06	1.37988e+06	1.69022e+06	1.74856e+06	2.0027e+06	1.82533e+06	1.67855e+06	1.78897e+06	1.88053e+06	1.66147e+06	1.80069e+06	1.14334	0.0409133	sig
LIPID-P-0752	C41H81N2O6P	SM(d18:1/18:1)	SP	SM	108392-10-5	331935	298517	279788	307825	317969	360605	387509	352678	394373	347237	323466	306392	0.782124	0.0310771	insig
LIPID-P-0741	C42H85N2O6P	SM(d18:1/19:0)	SP	SM	-	3.81686e+07	3.69078e+07	2.65212e+07	2.97067e+07	3.01894e+07	4.24342e+07	4.06413e+07	4.05486e+07	4.52023e+07	3.83822e+07	4.22624e+07	4.75962e+07	1.22045	0.14737	sig
LIPID-P-0753	C42H81N2O6P	SM(d18:1/19:1)	SP	SM	-	815418	906835	678661	675044	771509	831756	1.39351e+06	1.25602e+06	1.27279e+06	961411	822973	834294	0.772211	0.000211885	insig
LIPID-P-0742	C43H87N2O6P	SM(d18:1/20:0)	SP	SM	-	547870	583736	529040	646232	679761	723038	619415	603547	678642	656701	578095	628393	0.675266	0.0166298	insig
LIPID-P-0754	C43H85N2O6P	SM(d18:1/20:1)	SP	SM	222403-67-0	545255	579105	554354	647785	740296	997738	712012	727886	765016	945221	797904	855292	1.44794	0.0273645	sig
LIPID-P-0755	C44H87N2O6P	SM(d18:1/21:1)	SP	SM	-	8.9478e+06	8.39755e+06	7.06643e+06	7.22606e+06	7.80601e+06	9.29214e+06	1.01902e+07	9.7543e+06	1.08556e+07	8.96743e+06	9.0266e+06	9.91639e+06	1.12417	0.0329433	sig
LIPID-P-0744	C45H91N2O6P	SM(d18:1/22:0)	SP	SM	-	48327	57598.2	63644.9	64806	68182.6	83520.6	61333.1	59285.4	78576.7	54061.8	72178.4	64694.6	0.427471	0.304022	insig
LIPID-P-0756	C45H89N2O6P	SM(d18:1/22:1)	SP	SM	222403-68-1	1.65371e+07	1.72022e+07	1.64272e+07	2.01494e+07	2.04914e+07	2.56056e+07	1.72717e+07	1.69999e+07	2.01519e+07	2.22357e+07	2.34015e+07	2.18776e+07	1.07984	0.0103738	sig
LIPID-P-0745	C46H93N2O6P	SM(d18:1/23:0)	SP	SM	-	3.34132e+07	3.77304e+07	3.36827e+07	4.01875e+07	4.26607e+07	5.30317e+07	3.08769e+07	3.12446e+07	3.24651e+07	3.28529e+07	4.11806e+07	3.76164e+07	0.204917	0.0206052	insig
LIPID-P-0757	C46H91N2O6P	SM(d18:1/23:1)	SP	SM	2124199-71-7	5.80191e+06	7.09111e+06	6.70713e+06	6.61736e+06	6.88201e+06	8.55174e+06	5.7702e+06	6.55597e+06	7.39748e+06	6.30707e+06	7.42515e+06	7.47738e+06	0.299952	0.570707	insig
LIPID-P-0746	C47H95N2O6P	SM(d18:1/24:0)	SP	SM	-	6.38712e+06	3.7082e+06	2.97277e+06	3.57466e+06	3.91463e+06	4.80652e+06	2.77921e+06	3.28455e+06	3.41867e+06	2.99427e+06	3.79442e+06	3.5266e+06	0.772945	0.460023	insig
LIPID-P-0758	C47H93N2O6P	SM(d18:1/24:1)	SP	SM	-	1.39501e+07	1.41392e+07	1.3807e+07	1.33593e+07	1.49829e+07	1.80058e+07	1.22223e+07	1.27625e+07	1.32343e+07	1.16923e+07	1.49605e+07	1.32581e+07	0.647764	0.203879	insig
LIPID-P-0747	C48H97N2O6P	SM(d18:1/25:0)	SP	SM	-	1.08752e+07	6.62102e+06	6.08849e+06	8.02879e+06	7.82675e+06	1.02455e+07	5.38456e+06	6.21569e+06	6.57974e+06	6.76645e+06	7.32879e+06	7.47874e+06	0.542607	0.259426	insig
LIPID-P-0759	C48H95N2O6P	SM(d18:1/25:1)	SP	SM	-	2.08295e+06	2.22463e+06	2.17666e+06	2.30298e+06	2.62732e+06	3.70187e+06	1.82355e+06	2.06305e+06	2.10881e+06	1.85661e+06	2.78953e+06	2.35198e+06	0.12833	0.161509	insig
LIPID-P-1568	C49H99N2O6P	SM(d18:1/26:0)	SP	SM	-	3.01602e+06	1.63923e+06	1.1816e+06	1.60553e+06	1.89689e+06	2.53715e+06	1.31427e+06	1.65078e+06	1.5797e+06	1.80634e+06	2.00214e+06	1.60456e+06	0.192666	0.702544	insig
LIPID-P-0760	C49H97N2O6P	SM(d18:1/26:1)	SP	SM	-	2.79568e+07	1.33563e+07	1.18904e+07	1.61459e+07	1.70159e+07	2.25767e+07	1.25175e+07	1.49572e+07	1.56451e+07	1.39405e+07	2.16673e+07	1.85374e+07	0.0349529	0.756684	insig
LIPID-P-0749	C37H73N2O6P	SM(d18:2/14:0)	SP	SM	2292199-25-6	1.1856e+06	1.18957e+06	923766	770388	811467	975701	819313	1.00724e+06	900920	584672	768580	742806	1.4163	0.0181535	sig
LIPID-P-0761	C41H79N2O6P	SM(d18:2/18:1)	SP	SM	-	621980	192028	503366	512715	608785	682452	648522	575884	619112	553088	665639	617459	0.915723	0.304434	insig
LIPID-P-0762	C43H83N2O6P	SM(d18:2/20:1)	SP	SM	-	846928	932410	739760	587150	746208	779420	1.36118e+06	1.26128e+06	1.35525e+06	1.03803e+06	880393	975369	0.921407	0.000117085	insig
LIPID-P-0764	C46H89N2O6P	SM(d18:2/23:1)	SP	SM	-	4.80874e+06	4.11825e+06	3.78559e+06	3.38095e+06	3.48854e+06	4.64708e+06	4.22795e+06	5.43471e+06	5.86058e+06	4.33083e+06	4.9202e+06	4.53965e+06	0.789695	0.137849	insig
LIPID-P-0748	C49H99N2O6P	SM(d20:0/24:1)	SP	SM	-	4.16859e+06	2.91674e+06	2.4708e+06	3.08601e+06	3.35971e+06	4.24452e+06	2.61678e+06	3.00165e+06	2.76374e+06	2.83803e+06	3.50181e+06	3.64991e+06	0.00737779	0.475718	insig
LIPID-P-0095	C16H33NO2	SPH(d16:1)	SP	SPH	-	1.13832e+07	1.17688e+07	9.15557e+06	8.57082e+06	9.06796e+06	9.97438e+06	1.10388e+07	9.46028e+06	1.04214e+07	9.33798e+06	8.58872e+06	9.48418e+06	0.788029	0.147944	insig
LIPID-P-1279	C17H35NO2	SPH(d17:1)	SP	SPH	-	767200	806406	731642	735527	692888	751280	767700	647036	645936	703483	610142	636824	1.48064	0.0799767	sig
LIPID-P-0094	C18H39NO2	SPH(d18:0)	SP	SPH	-	2.31338e+06	2.26306e+06	1.96589e+06	1.98845e+06	2.16427e+06	2.64789e+06	2.53407e+06	2.43264e+06	2.41526e+06	2.50089e+06	2.5721e+06	2.41587e+06	1.2072	0.242306	sig
LIPID-P-0096	C18H37NO2	SPH(d18:1)	SP	SPH	-	5.09843e+07	5.1946e+07	4.341e+07	4.12465e+07	4.11196e+07	4.93003e+07	5.14748e+07	5.00924e+07	4.95068e+07	4.75408e+07	4.55636e+07	4.4031e+07	0.118254	0.173348	insig
LIPID-P-0097	C18H35NO2	SPH(d18:2)	SP	SPH	-	7.28902e+06	7.971e+06	6.34908e+06	5.20638e+06	4.97878e+06	6.08495e+06	5.9837e+06	6.28211e+06	5.83072e+06	5.16066e+06	4.42715e+06	4.88573e+06	1.44951	0.00394236	sig
LIPID-P-1280	C19H39NO2	SPH(d19:1)	SP	SPH	-	578937	603833	505159	571244	614755	657981	529352	563346	516952	582342	546703	549062	0.388668	0.145109	insig
LIPID-P-0769	C39H74O6	TG(10:0_12:0_14:0)	GL	TG	-	23239.7	25547.7	46077.5	18416.8	35157	14503.5	79626.1	34043.5	66209	34761.8	41531.6	19755.1	0.431911	0.0785761	insig
LIPID-P-0773	C43H82O6	TG(10:0_14:0_16:0)	GL	TG	-	182623	131723	87695.1	85048.8	91715	114343	194555	131235	203461	143394	119677	143867	0.554722	0.0963338	insig
LIPID-P-0771	C41H78O6	TG(10:0_16:0_12:0)	GL	TG	-	110746	72107.8	54095.6	46384.1	57846.4	79031.6	70058	83843.3	111155	51553.6	47114.6	73360.9	0.365576	0.290337	insig
LIPID-P-0824	C45H84O6	TG(10:0_16:0_16:1)	GL	TG	-	55631.4	29237.8	33487.7	28858.6	34940.6	32697.4	19802.8	33259.8	57354.9	42887.6	44269.6	29790.9	0.0912421	0.887255	insig
LIPID-P-0828	C47H88O6	TG(10:0_16:0_18:1)	GL	TG	-	69897	55784.5	45292	53302.4	51681.1	66501.4	29700.1	60758.2	94542	111735	49468.1	84134.9	0.60769	0.55581	insig
LIPID-P-0888	C47H86O6	TG(10:0_16:0_18:2)	GL	TG	-	88433.6	37147.1	11313.9	46607.8	61912.9	51876.8	57547.4	87699.5	96531.3	83784.9	56014	76055.3	1.06795	0.310208	sig
LIPID-P-0962	C49H88O6	TG(10:0_18:1_18:2)	GL	TG	-	156984	81124.9	51754	134323	125217	125490	161393	180979	198027	272967	145539	247665	1.51507	0.0356266	sig
LIPID-P-0777	C45H86O6	TG(12:0_14:0_16:0)	GL	TG	-	448953	316753	329883	246832	263258	339961	374479	384548	563609	392006	334606	351731	0.424131	0.13452	insig
LIPID-P-0823	C45H84O6	TG(12:0_14:0_16:1)	GL	TG	-	327029	169055	177290	159454	233731	208718	397606	317344	346751	414705	271027	339952	1.28771	0.0369738	sig
LIPID-P-0829	C47H88O6	TG(12:0_14:0_18:1)	GL	TG	-	1.94223e+06	1.43985e+06	1.00346e+06	1.2204e+06	1.35579e+06	1.48755e+06	2.95446e+06	2.62846e+06	3.32983e+06	2.95393e+06	1.58893e+06	2.66166e+06	1.26473	0.00798941	sig
LIPID-P-0886	C47H86O6	TG(12:0_14:0_18:2)	GL	TG	-	288715	189915	152933	231884	205918	242388	389268	334192	385331	472800	265211	340433	1.42564	0.030981	sig
LIPID-P-0779	C46H88O6	TG(12:0_15:0_16:0)	GL	TG	-	303913	400752	326183	306502	289819	370514	362253	124600	360128	326558	308697	334251	0.345479	0.79725	insig
LIPID-P-0825	C46H86O6	TG(12:0_15:0_16:1)	GL	TG	-	515362	271727	201407	237919	223097	297578	151860	272519	336146	263487	245145	252197	0.425623	0.715519	insig
LIPID-P-0831	C48H90O6	TG(12:0_15:0_18:1)	GL	TG	-	215493	167949	126931	169904	198486	185126	186567	155222	151358	212785	44436.7	193963	0.578226	0.882216	insig
LIPID-P-0784	C47H90O6	TG(12:0_16:0_16:0)	GL	TG	-	436318	443268	324461	310802	373191	410966	583305	721311	856319	708342	318286	475947	0.793435	0.0343626	insig
LIPID-P-0827	C47H88O6	TG(12:0_16:0_16:1)	GL	TG	-	1.52637e+06	1.13504e+06	789351	982869	983521	1.14338e+06	1.9703e+06	1.73132e+06	2.00569e+06	1.77022e+06	1.04467e+06	1.54369e+06	0.963518	0.0200632	insig
LIPID-P-0833	C49H92O6	TG(12:0_16:0_18:1)	GL	TG	-	3.45196e+06	3.54262e+06	2.44104e+06	2.63331e+06	3.12626e+06	3.56865e+06	6.51255e+06	6.29626e+06	6.82923e+06	6.43485e+06	3.63271e+06	5.73558e+06	1.34093	0.00233232	sig
LIPID-P-0893	C49H90O6	TG(12:0_16:0_18:2)	GL	TG	-	425662	350181	234099	296468	364714	330767	584411	612669	689621	641077	366471	569358	1.28603	0.00969493	sig
LIPID-P-0961	C49H88O6	TG(12:0_16:1_18:2)	GL	TG	-	208142	48718.6	91483.7	57941.6	147548	182643	195050	179311	289020	235638	164442	203671	1.14575	0.183919	sig
LIPID-P-1032	C51H90O6	TG(12:0_18:1_18:3)	GL	TG	-	44825.8	48688.2	39913.8	59387.8	83931.2	74667.2	73617.3	80620.4	86885	105999	79021.1	81293.5	1.66529	0.00432909	sig
LIPID-P-1031	C51H90O6	TG(12:0_18:2_18:2)	GL	TG	-	48642	52926.4	30660.4	36495.5	41706.2	41132.8	58538.3	43533.5	56250.2	81082.7	30482.7	61750.9	0.694804	0.472048	insig
LIPID-P-0780	C46H88O6	TG(13:0_14:0_16:0)	GL	TG	-	1.11954e+06	687297	542766	555671	520963	711345	839348	735064	643715	624933	582982	598111	0.454285	0.445085	insig
LIPID-P-0782	C47H90O6	TG(14:0_14:0_16:0)	GL	TG	-	2.49895e+06	1.97394e+06	1.58586e+06	1.61107e+06	1.65762e+06	2.03462e+06	3.68027e+06	4.11457e+06	3.85256e+06	3.20177e+06	1.87399e+06	2.55086e+06	0.93125	0.00144218	insig
LIPID-P-2284	C47H88O6	TG(14:0_14:0_16:1)	GL	TG	-	2.15492e+06	1.6512e+06	1.16538e+06	1.18937e+06	1.59538e+06	1.72864e+06	2.9069e+06	3.19053e+06	3.61493e+06	3.22976e+06	1.89153e+06	2.49759e+06	1.22373	0.00663279	sig
LIPID-P-0884	C47H86O6	TG(14:0_14:1_16:1)	GL	TG	-	921600	611269	443174	556431	624295	713491	942664	854629	936155	923197	425377	679546	0.337396	0.275972	insig
LIPID-P-0894	C49H90O6	TG(14:0_14:1_18:1)	GL	TG	-	1.34322e+06	979693	743899	1.15924e+06	1.39388e+06	1.47753e+06	2.15662e+06	2.12631e+06	2.55094e+06	2.5925e+06	1.60715e+06	2.33503e+06	1.61392	0.00373503	sig
LIPID-P-0785	C48H92O6	TG(14:0_15:0_16:0)	GL	TG	-	2.14758e+06	1.32016e+06	1.23812e+06	1.20074e+06	1.33555e+06	1.40446e+06	1.81994e+06	1.50347e+06	1.6409e+06	1.37241e+06	1.20124e+06	1.32037e+06	0.319812	0.335691	insig
LIPID-P-0832	C48H90O6	TG(14:0_15:0_16:1)	GL	TG	-	904139	568813	556067	563257	728788	733160	535080	753749	501770	717989	552226	669037	0.221279	0.877533	insig
LIPID-P-2285	C49H94O6	TG(14:0_15:0_17:0)	GL	TG	-	3.55877e+06	3.12036e+06	2.34141e+06	2.37095e+06	2.81725e+06	2.94222e+06	6.92317e+06	6.54415e+06	6.48324e+06	5.35882e+06	2.87443e+06	4.40875e+06	1.03171	0.000602983	sig
LIPID-P-0836	C50H94O6	TG(14:0_15:0_18:1)	GL	TG	-	957374	884279	636609	716175	894919	831073	1.41307e+06	1.27074e+06	1.21032e+06	1.11152e+06	849730	1.0952e+06	1.07262	0.00622398	sig
LIPID-P-0898	C50H92O6	TG(14:0_15:0_18:2)	GL	TG	-	292374	189189	52994.4	56423.8	197864	51463.6	239150	220462	207500	174988	86360.3	181452	0.335815	0.349577	insig
LIPID-P-0786	C49H94O6	TG(14:0_16:0_16:0)	GL	TG	-	6.04768e+06	5.363e+06	4.06443e+06	4.33484e+06	5.12267e+06	5.14291e+06	1.10745e+07	1.07197e+07	1.17448e+07	9.58734e+06	4.72797e+06	6.74114e+06	0.964532	0.0016484	insig
LIPID-P-0834	C49H92O6	TG(14:0_16:0_16:1)	GL	TG	-	5.94628e+06	6.16966e+06	4.22599e+06	4.61411e+06	5.70168e+06	5.61458e+06	1.47761e+07	1.31888e+07	1.3974e+07	1.31146e+07	7.28078e+06	1.1387e+07	1.40389	0.000511897	sig
LIPID-P-0789	C51H98O6	TG(14:0_16:0_18:0)	GL	TG	-	1.47102e+06	1.60675e+06	1.24877e+06	1.21595e+06	1.42558e+06	1.37661e+06	2.99242e+06	2.89906e+06	3.08409e+06	2.61818e+06	1.35174e+06	1.93075e+06	1.00791	0.0011778	sig
LIPID-P-0838	C51H96O6	TG(14:0_16:0_18:1)	GL	TG	-	1.08908e+07	1.19519e+07	7.5178e+06	9.42621e+06	1.19296e+07	1.08166e+07	2.39908e+07	2.21697e+07	2.26439e+07	2.0679e+07	1.19222e+07	1.7537e+07	1.30203	0.00102906	sig
LIPID-P-0902	C51H94O6	TG(14:0_16:0_18:2)	GL	TG	-	1.24949e+06	1.19765e+06	845707	1.03448e+06	1.14998e+06	1.14163e+06	2.45395e+06	2.29409e+06	2.66939e+06	2.35175e+06	1.23714e+06	2.04724e+06	1.31362	0.00210291	sig
LIPID-P-1040	C53H94O6	TG(14:0_16:0_20:4)	GL	TG	-	78927.9	93701.2	77270.2	58412.2	109633	87014.6	194245	172563	191576	165709	98713.6	178666	1.32284	0.00313894	sig
LIPID-P-0799	C55H106O6	TG(14:0_16:0_22:0)	GL	TG	-	70272.2	68303.8	65020.9	49242.6	56581.4	66861	181286	190075	153041	152862	65333	105813	1.06323	0.0014194	sig
LIPID-P-0900	C50H92O6	TG(14:0_16:1_17:1)	GL	TG	-	450810	358856	241382	254346	282534	280326	532706	487007	567428	474106	360570	415089	0.955917	0.00650946	insig
LIPID-P-0904	C51H94O6	TG(14:0_16:1_18:1)	GL	TG	-	5.82087e+06	6.42229e+06	4.16878e+06	5.03754e+06	6.70343e+06	6.16708e+06	1.79101e+07	1.61007e+07	1.85376e+07	1.68011e+07	8.74026e+06	1.38589e+07	1.49201	0.000443242	sig
LIPID-P-0967	C51H92O6	TG(14:0_16:1_18:2)	GL	TG	-	521432	542802	282619	422788	582323	531278	1.42792e+06	1.21561e+06	1.5237e+06	1.26518e+06	686023	1.1799e+06	1.46329	0.000950649	sig
LIPID-P-1033	C51H90O6	TG(14:0_16:1_18:3)	GL	TG	-	241880	131789	89036.3	155098	200465	167290	314745	296978	318450	309656	219827	368666	1.46737	0.0161894	sig
LIPID-P-1090	C53H92O6	TG(14:0_16:1_20:4)	GL	TG	-	94112.7	106646	50964.3	70946.1	90593.1	51924.7	186557	179484	220727	143397	112601	183669	1.26578	0.00171726	sig
LIPID-P-0972	C52H94O6	TG(14:0_17:1_18:2)	GL	TG	-	75866.5	69735.1	44313.1	52908.1	65607.8	52378.1	97826	127715	110597	102032	77026.5	108056	1.32276	0.0044885	sig
LIPID-P-2300	C52H92O6	TG(14:0_17:2_18:2)	GL	TG	-	20149.8	16662.2	10720.4	6605.9	10979.3	28746.2	68007.4	11986.9	15247.8	17241.4	9011.98	18731.8	0.12063	0.588321	insig
LIPID-P-2286	C53H100O6	TG(14:0_18:0_18:1)	GL	TG	-	4.25572e+06	4.77277e+06	3.13109e+06	3.29359e+06	4.19957e+06	3.74226e+06	7.75792e+06	7.44587e+06	8.88352e+06	7.20288e+06	3.95002e+06	6.08922e+06	1.09882	0.00328067	sig
LIPID-P-0911	C53H98O6	TG(14:0_18:0_18:2)	GL	TG	-	4.19224e+06	4.73758e+06	2.91454e+06	3.52029e+06	5.07572e+06	4.31456e+06	1.06568e+07	9.44461e+06	1.0428e+07	9.13155e+06	5.73827e+06	8.63511e+06	1.45949	0.000428582	sig
LIPID-P-0798	C55H106O6	TG(14:0_18:0_20:0)	GL	TG	-	402875	502503	361931	372613	475815	407581	975530	1.18513e+06	1.04583e+06	963529	374057	697940	1.05778	0.00371065	sig
LIPID-P-0918	C55H102O6	TG(14:0_18:0_20:2)	GL	TG	-	4.32488e+06	4.79731e+06	3.32043e+06	2.97261e+06	3.8616e+06	3.30536e+06	7.6551e+06	6.34996e+06	7.67639e+06	6.14625e+06	4.60931e+06	6.39262e+06	1.16641	0.00110327	sig
LIPID-P-0983	C55H100O6	TG(14:0_18:1_20:2)	GL	TG	-	987405	1.14843e+06	677446	727025	1.03419e+06	791371	1.97278e+06	1.88256e+06	2.18031e+06	1.62365e+06	1.05355e+06	1.68752e+06	1.21496	0.00117315	sig
LIPID-P-1036	C53H94O6	TG(14:0_18:2_18:2)	GL	TG	-	439629	347468	262953	283992	340017	380351	691059	772418	897809	777655	428170	740365	1.38237	0.00387708	sig
LIPID-P-1087	C53H92O6	TG(14:0_18:2_18:3)	GL	TG	-	17178.7	73631.8	39363.2	64444.9	70464.2	71457.8	112488	124187	127697	128730	97728	97344.7	1.46982	0.00206501	sig
LIPID-P-0860	C59H112O6	TG(14:0_20:1_22:0)	GL	TG	-	832023	1.19368e+06	833611	685742	884553	791056	3.24721e+06	3.43327e+06	4.23409e+06	3.56685e+06	1.22477e+06	2.42007e+06	1.30395	0.00206446	sig
LIPID-P-2289	C59H98O6	TG(14:0_20:2_22:6)	GL	TG	-	55958.1	38136.9	35197.5	64645.6	80347.4	38687	192520	149694	173527	149457	102457	110431	1.53098	0.000207197	sig
LIPID-P-0955	C47H84O6	TG(14:1_14:1_16:1)	GL	TG	-	99519	48129.1	58301.2	40328.8	57300	59464	67796.9	71182.6	85434.5	78393.7	80387.9	77446.6	0.833035	0.239274	insig
LIPID-P-0892	C49H90O6	TG(14:1_16:0_16:1)	GL	TG	-	627795	551127	345449	433253	598562	539442	968516	1.00505e+06	1.1877e+06	1.15029e+06	621505	1.07916e+06	1.42151	0.0093559	sig
LIPID-P-0960	C49H88O6	TG(14:1_16:1_16:1)	GL	TG	-	492086	319871	260870	206329	377666	390137	621081	617488	678373	740756	535663	605149	1.39776	0.00555102	sig
LIPID-P-0964	C51H92O6	TG(14:1_16:1_18:1)	GL	TG	-	3.46734e+06	2.91307e+06	2.02692e+06	2.77505e+06	3.04233e+06	3.10323e+06	7.81157e+06	6.8319e+06	7.43323e+06	7.02014e+06	4.71945e+06	4.98493e+06	1.47666	0.000230594	sig
LIPID-P-1030	C51H90O6	TG(14:1_16:1_18:2)	GL	TG	-	107111	103643	65504.6	116029	92064	119746	192491	143506	234198	162951	117420	205862	1.36611	0.0275562	sig
LIPID-P-1088	C53H92O6	TG(14:1_18:2_18:2)	GL	TG	-	27083.1	51467.6	23329.5	58091.4	68323.9	87841.5	98056.7	91193.2	110375	114481	75235.3	123957	1.61375	0.00396556	sig
LIPID-P-0890	C48H88O6	TG(15:0_14:1_16:1)	GL	TG	-	242813	47271.2	71985	111338	88119.5	120332	128792	106549	173556	139689	73727	72887.9	0.0629158	0.849763	insig
LIPID-P-2295	C48H90O6	TG(15:0_15:0_15:1)	GL	TG	-	356074	208409	205280	165014	195740	248316	281057	179463	222994	193556	181395	199412	0.710561	0.507958	insig
LIPID-P-0787	C50H96O6	TG(15:0_16:0_16:0)	GL	TG	-	4.22237e+06	1.58739e+06	1.25272e+06	1.34522e+06	1.54957e+06	1.69397e+06	2.37341e+06	2.57163e+06	2.44789e+06	3.56192e+06	2.75306e+06	1.95869e+06	0.787284	0.441726	insig
LIPID-P-0835	C50H94O6	TG(15:0_16:0_16:1)	GL	TG	-	1.72691e+06	1.28283e+06	1.13273e+06	1.16675e+06	1.31926e+06	1.4339e+06	1.97568e+06	1.67947e+06	1.83743e+06	1.71171e+06	1.24514e+06	1.54398e+06	0.730956	0.0753868	insig
LIPID-P-0792	C52H100O6	TG(15:0_16:0_18:0)	GL	TG	-	499997	455250	105636	382741	442066	479675	288595	707800	752264	685976	162015	147974	0.0327274	0.555453	insig
LIPID-P-0841	C52H98O6	TG(15:0_16:0_18:1)	GL	TG	-	1.50229e+06	1.53732e+06	1.0777e+06	1.26593e+06	1.66483e+06	1.55855e+06	2.56247e+06	2.56911e+06	2.70767e+06	2.41828e+06	1.42538e+06	2.20839e+06	1.22333	0.00456162	sig
LIPID-P-0907	C52H96O6	TG(15:0_16:0_18:2)	GL	TG	-	423826	365426	235577	368008	263098	361463	450560	132247	554529	493029	329324	212363	0.0803923	0.97716	insig
LIPID-P-0854	C58H110O6	TG(15:0_16:0_24:1)	GL	TG	-	331113	462197	311849	84099	349959	345933	722072	747289	794152	727771	324896	566869	0.833522	0.00950305	insig
LIPID-P-0896	C50H92O6	TG(15:0_16:1_16:1)	GL	TG	-	2.75299e+06	1.44017e+06	1.51388e+06	1.49589e+06	1.66544e+06	1.97071e+06	2.23673e+06	1.87539e+06	446639	1.83838e+06	1.53464e+06	1.70538e+06	0.275685	0.898074	insig
LIPID-P-0908	C52H96O6	TG(15:0_16:1_18:1)	GL	TG	-	767865	940839	355125	529207	908162	967507	1.8407e+06	1.41191e+06	1.70465e+06	1.58288e+06	442443	1.4741e+06	0.880374	0.0571348	insig
LIPID-P-0971	C52H94O6	TG(15:0_16:1_18:2)	GL	TG	-	138513	330489	91501	311283	205250	147047	220077	450109	215129	312928	241246	337293	1.05825	0.511385	sig
LIPID-P-0913	C54H100O6	TG(15:0_17:0_19:2)	GL	TG	-	1.31187e+06	1.53233e+06	951082	1.44104e+06	1.75914e+06	1.64026e+06	2.91195e+06	2.74868e+06	3.15832e+06	3.12782e+06	1.72958e+06	2.64262e+06	1.50639	0.00335562	sig
LIPID-P-0801	C56H108O6	TG(15:0_18:0_20:0)	GL	TG	-	92266.6	117810	87904.3	101557	99812.9	93985.1	192911	195956	188065	176023	76350.3	114982	0.7357	0.00766352	insig
LIPID-P-0978	C54H98O6	TG(15:0_18:1_18:2)	GL	TG	-	282750	281768	152839	300355	292276	353254	546903	546205	659314	494668	304480	493140	1.33912	0.00260063	sig
LIPID-P-1102	C56H98O6	TG(15:0_18:1_20:4)	GL	TG	-	14416.2	36717.4	33720.6	34844.2	62092.8	9410.98	73506.7	78826.8	107064	22803	55987.3	87580.5	0.901357	0.0626216	insig
LIPID-P-0932	C58H108O6	TG(15:0_18:1_22:1)	GL	TG	-	209383	294124	182383	199106	287354	118926	396520	408458	284328	408652	263934	402825	1.15647	0.0537263	sig
LIPID-P-0937	C60H112O6	TG(15:0_18:1_24:1)	GL	TG	-	281893	1.01005e+06	372532	737867	1.01685e+06	857264	1.7499e+06	1.72632e+06	2.04584e+06	1.7334e+06	970077	1.5751e+06	1.44174	0.0036778	sig
LIPID-P-1042	C54H96O6	TG(15:0_18:2_18:2)	GL	TG	-	259491	190915	150783	180997	221674	194035	362209	306593	284917	341951	206615	307131	1.22752	0.0421674	sig
LIPID-P-1050	C56H100O6	TG(15:0_19:2_19:2)	GL	TG	-	87745.7	111234	63014.7	92179.3	84206.1	103841	295443	226471	294432	260781	143936	286395	1.53475	0.00175174	sig
LIPID-P-0861	C60H114O6	TG(15:0_24:0_18:1)	GL	TG	-	74387.5	35460.2	69569.6	32432.4	67546.4	83312.3	46134.9	140121	165717	143231	79760.4	135713	1.15089	0.173456	sig
LIPID-P-2302	C52H94O6	TG(15:1_17:1_17:1)	GL	TG	-	246373	142247	91439.8	152918	202645	119874	250199	149956	227597	208205	98430.4	133018	0.0628953	0.59573	insig
LIPID-P-0968	C51H92O6	TG(16:0_14:1_18:2)	GL	TG	-	906657	939198	544560	1.08918e+06	1.20349e+06	1.18359e+06	2.70749e+06	2.0857e+06	2.48182e+06	2.98903e+06	1.61578e+06	2.60849e+06	1.69284	0.00190008	sig
LIPID-P-0788	C51H98O6	TG(16:0_16:0_16:0)	GL	TG	555-44-2	1.45179e+07	1.43057e+07	1.13028e+07	1.20705e+07	1.27899e+07	1.47646e+07	2.78265e+07	2.3006e+07	2.48187e+07	2.15026e+07	1.32996e+07	1.47171e+07	0.898852	0.00214536	insig
LIPID-P-0837	C51H96O6	TG(16:0_16:0_16:1)	GL	TG	-	1.39854e+07	1.39834e+07	9.17234e+06	1.11201e+07	1.51342e+07	1.31844e+07	3.21834e+07	2.90859e+07	3.06973e+07	2.84269e+07	1.58697e+07	2.25942e+07	1.35309	0.000842768	sig
LIPID-P-0791	C52H100O6	TG(16:0_16:0_17:0)	GL	TG	-	2.14577e+06	2.00707e+06	1.61825e+06	1.7907e+06	1.95515e+06	2.0509e+06	3.48679e+06	3.01191e+06	3.33202e+06	2.9881e+06	1.80246e+06	2.39291e+06	0.971278	0.00489382	insig
LIPID-P-0793	C53H102O6	TG(16:0_16:0_18:0)	GL	TG	-	1.65874e+07	1.70071e+07	1.50076e+07	1.50347e+07	1.57974e+07	1.57007e+07	2.66257e+07	2.20406e+07	2.57441e+07	2.20453e+07	1.42967e+07	1.89186e+07	0.812654	0.00499919	insig
LIPID-P-0842	C53H100O6	TG(16:0_16:0_18:1)	GL	TG	-	1.11365e+07	1.23936e+07	8.824e+06	1.02476e+07	1.15193e+07	1.16398e+07	2.67127e+07	2.25811e+07	2.62513e+07	2.50341e+07	1.30804e+07	1.87951e+07	1.34219	0.00203132	sig
LIPID-P-2307	C55H102O6	TG(16:0_16:0_20:2)	GL	TG	-	906999	1.092e+06	755041	704551	985183	772373	2.18445e+06	1.93881e+06	2.10387e+06	1.69791e+06	828104	1.32723e+06	0.976642	0.00113874	insig
LIPID-P-1046	C55H98O6	TG(16:0_16:0_20:4)	GL	TG	-	160533	225413	129969	165331	185011	154627	447931	330654	468335	384743	179100	329362	1.20799	0.00698953	sig
LIPID-P-1146	C57H98O6	TG(16:0_16:0_22:6)	GL	TG	-	28829.8	18146.4	17678.3	31351	28005.2	25288.7	74377.6	67087.9	55777.3	68011.1	34440.2	63868.7	1.55232	0.00288797	sig
LIPID-P-0810	C59H114O6	TG(16:0_16:0_24:0)	GL	TG	-	234090	255565	196919	206227	218854	210080	688805	777120	783550	738651	233212	502859	1.21669	0.0028836	sig
LIPID-P-0901	C51H94O6	TG(16:0_16:1_16:1)	GL	TG	-	3.7438e+06	3.7287e+06	2.32894e+06	3.48181e+06	3.89566e+06	3.80942e+06	1.02256e+07	8.61542e+06	9.93274e+06	9.98564e+06	4.75346e+06	8.42486e+06	1.4938	0.00184992	sig
LIPID-P-0906	C52H96O6	TG(16:0_16:1_17:1)	GL	TG	-	1.13688e+06	992532	692115	987082	1.05318e+06	1.16985e+06	2.10519e+06	1.91917e+06	2.00812e+06	1.94121e+06	1.06634e+06	1.86546e+06	1.3564	0.00470978	sig
LIPID-P-0910	C53H98O6	TG(16:0_16:1_18:1)	GL	TG	-	4.60098e+06	4.54959e+06	3.2044e+06	5.15323e+06	6.13634e+06	4.52624e+06	1.51938e+07	1.29514e+07	1.56317e+07	1.39413e+07	7.02378e+06	9.80676e+06	1.48713	0.000639559	sig
LIPID-P-0975	C53H96O6	TG(16:0_16:1_18:2)	GL	TG	-	1.28078e+06	1.49736e+06	888684	1.45478e+06	1.59244e+06	1.6556e+06	4.06866e+06	3.21646e+06	3.34586e+06	3.92488e+06	1.87545e+06	3.03619e+06	1.53028	0.00361185	sig
LIPID-P-1039	C53H94O6	TG(16:0_16:1_18:3)	GL	TG	-	103407	111318	78436	121497	141869	117469	313556	300975	345173	307924	200679	245488	1.62535	6.84616e-05	sig
LIPID-P-0848	C55H104O6	TG(16:0_16:1_20:0)	GL	TG	-	490488	668845	426562	417861	577950	491974	1.23986e+06	1.28554e+06	1.41598e+06	1.25734e+06	643054	1.08159e+06	1.3401	0.00144107	sig
LIPID-P-0920	C55H102O6	TG(16:0_16:1_20:1)	GL	TG	-	7.31474e+06	7.80453e+06	5.46399e+06	5.73436e+06	7.06234e+06	6.39414e+06	1.41301e+07	1.31746e+07	1.3954e+07	1.21528e+07	8.13269e+06	1.09156e+07	1.2884	0.000325826	sig
LIPID-P-1098	C55H96O6	TG(16:0_16:1_20:4)	GL	TG	-	359783	380204	226079	311468	386348	321529	863454	795447	807039	719280	402915	724627	1.37669	0.00103748	sig
LIPID-P-0927	C57H106O6	TG(16:0_16:1_22:1)	GL	TG	-	1.40038e+06	1.73804e+06	1.26048e+06	1.25925e+06	1.63279e+06	1.58468e+06	2.95026e+06	2.65594e+06	3.23694e+06	2.74994e+06	1.75317e+06	2.47225e+06	1.34673	0.00165254	sig
LIPID-P-1145	C57H98O6	TG(16:0_16:1_22:5)	GL	TG	-	95081.1	146413	77919.9	115941	142968	125700	348095	295172	355098	312527	71695.6	296954	1.01954	0.0172708	sig
LIPID-P-1171	C57H96O6	TG(16:0_16:1_22:6)	GL	TG	-	48494.4	58884.8	26134.2	47150.4	70176	78502.7	127058	152382	148152	94770.3	74572.1	106279	1.37644	0.000329464	sig
LIPID-P-2309	C53H92O6	TG(16:0_16:2_18:3)	GL	TG	-	80929.1	78757.4	54870.8	133258	106690	85683.9	207992	180914	273151	252459	160436	254882	1.70933	0.00238309	sig
LIPID-P-0795	C54H104O6	TG(16:0_17:0_18:0)	GL	TG	-	405609	390753	235276	338993	373922	222922	781611	715530	785762	559579	312852	429696	0.842113	0.000993397	insig
LIPID-P-0845	C54H102O6	TG(16:0_17:0_18:1)	GL	TG	-	2.30774e+06	2.80873e+06	2.00042e+06	2.43585e+06	3.15261e+06	2.59802e+06	5.95314e+06	5.62319e+06	5.72554e+06	5.61355e+06	2.69951e+06	4.47759e+06	1.3186	0.00272342	sig
LIPID-P-0914	C54H100O6	TG(16:0_17:1_18:1)	GL	TG	-	1.50187e+06	1.85176e+06	1.18341e+06	1.8892e+06	2.17221e+06	2.07052e+06	3.82375e+06	3.73805e+06	4.27675e+06	4.33671e+06	2.05149e+06	3.49408e+06	1.49353	0.00490223	sig
LIPID-P-0979	C54H98O6	TG(16:0_17:1_18:2)	GL	TG	-	168647	171056	115943	180793	223756	204049	435134	359895	406865	380146	200816	347157	1.44152	0.00226562	sig
LIPID-P-0943	C62H116O6	TG(16:0_17:1_26:1)	GL	TG	-	237568	338958	252651	231108	319874	271190	724938	747055	942276	807886	352704	649768	1.37635	0.00306243	sig
LIPID-P-0797	C55H106O6	TG(16:0_18:0_18:0)	GL	TG	-	5.9783e+06	7.02767e+06	5.89117e+06	5.50912e+06	6.19729e+06	6.34623e+06	9.92327e+06	9.54889e+06	9.69211e+06	8.69399e+06	5.32539e+06	7.68871e+06	0.812648	0.0053394	insig
LIPID-P-0846	C55H104O6	TG(16:0_18:0_18:1)	GL	TG	-	1.46913e+07	1.58789e+07	1.20305e+07	1.65062e+07	1.87895e+07	1.65732e+07	3.37429e+07	2.84628e+07	3.36928e+07	3.15422e+07	1.52413e+07	2.66169e+07	1.29294	0.00627406	sig
LIPID-P-0919	C55H102O6	TG(16:0_18:0_18:2)	GL	TG	-	1.05307e+06	1.12417e+06	634872	1.06512e+06	1.28035e+06	991320	2.48274e+06	2.09903e+06	2.36877e+06	2.17583e+06	1.01999e+06	1.79562e+06	1.24764	0.00482797	sig
LIPID-P-0805	C57H110O6	TG(16:0_18:0_20:0)	GL	TG	-	274949	327783	261154	269106	288279	291782	656288	609180	651911	502393	220580	405689	0.820625	0.00123169	insig
LIPID-P-0851	C57H108O6	TG(16:0_18:0_20:1)	GL	TG	-	2.44807e+06	3.36592e+06	2.24432e+06	2.3278e+06	3.01793e+06	2.43518e+06	5.33209e+06	5.71925e+06	5.79612e+06	4.80596e+06	2.09703e+06	3.81673e+06	0.867599	0.00482837	insig
LIPID-P-1056	C57H102O6	TG(16:0_18:0_20:4)	GL	TG	-	210840	139368	122809	159229	150550	172644	353691	244543	270203	285382	76421.1	242851	0.474685	0.129108	insig
LIPID-P-0808	C59H114O6	TG(16:0_18:0_22:0)	GL	TG	-	731775	755709	644167	652467	758689	595017	2.11424e+06	2.31439e+06	2.37404e+06	2.0824e+06	759035	1.37793e+06	1.19693	0.00135635	sig
LIPID-P-0811	C60H116O6	TG(16:0_18:0_23:0)	GL	TG	-	221887	205381	200588	164134	176924	208450	255656	218163	270283	239071	176893	137044	0.192777	0.111558	insig
LIPID-P-0814	C61H118O6	TG(16:0_18:0_24:0)	GL	TG	-	244061	385945	387435	359451	433618	453178	1.39321e+06	1.70985e+06	1.75672e+06	1.53814e+06	558983	973187	1.42367	0.00125245	sig
LIPID-P-0915	C55H102O6	TG(16:0_18:1_18:1)	GL	TG	-	3.30505e+07	3.43607e+07	2.2425e+07	2.90356e+07	3.60258e+07	3.20663e+07	6.46319e+07	5.94801e+07	6.67721e+07	5.96798e+07	3.61265e+07	4.95685e+07	1.33494	0.00146341	sig
LIPID-P-0980	C55H100O6	TG(16:0_18:1_18:2)	GL	TG	-	2.16262e+06	2.56183e+06	1.58213e+06	2.43134e+06	3.16522e+06	2.35567e+06	6.01251e+06	5.41166e+06	5.60156e+06	5.24379e+06	2.63639e+06	4.71994e+06	1.38313	0.0020253	sig
LIPID-P-0922	C56H104O6	TG(16:0_18:1_19:1)	GL	TG	-	1.16172e+06	1.70125e+06	1.02906e+06	1.30321e+06	1.6528e+06	1.50116e+06	3.03798e+06	2.95858e+06	3.43866e+06	2.9624e+06	1.57439e+06	2.59036e+06	1.36358	0.00260474	sig
LIPID-P-0924	C57H106O6	TG(16:0_18:1_20:1)	GL	TG	-	1.77511e+07	2.23787e+07	1.53758e+07	1.55406e+07	2.1511e+07	1.84859e+07	3.8248e+07	3.29204e+07	3.91997e+07	3.31817e+07	2.05388e+07	2.97883e+07	1.24466	0.002381	sig
LIPID-P-0991	C57H104O6	TG(16:0_18:1_20:2)	GL	TG	-	3.0581e+06	3.55854e+06	2.51674e+06	2.44541e+06	3.31396e+06	2.72107e+06	7.54111e+06	6.67395e+06	6.9552e+06	6.15243e+06	1.94342e+06	5.44302e+06	0.830637	0.00883125	insig
LIPID-P-1105	C57H100O6	TG(16:0_18:1_20:4)	GL	TG	-	683390	919355	543434	830522	1.06215e+06	890165	2.20885e+06	1.98808e+06	2.09872e+06	1.7635e+06	939929	1.65722e+06	1.38049	0.00073468	sig
LIPID-P-0855	C58H110O6	TG(16:0_18:1_21:0)	GL	TG	-	132215	134934	97612.9	96364.3	150983	98072.5	265678	282227	259835	243697	88854.5	216915	0.926669	0.0110527	insig
LIPID-P-0931	C58H108O6	TG(16:0_18:1_21:1)	GL	TG	-	514712	740589	463126	514426	749151	557821	1.22463e+06	1.21661e+06	1.37327e+06	1.09588e+06	633388	1.02525e+06	1.24015	0.00258187	sig
LIPID-P-0858	C59H112O6	TG(16:0_18:1_22:0)	GL	TG	-	856165	1.19621e+06	800484	816203	1.11361e+06	921102	2.60872e+06	2.63154e+06	2.99168e+06	2.44365e+06	1.11083e+06	2.05265e+06	1.29505	0.00114363	sig
LIPID-P-0935	C59H110O6	TG(16:0_18:1_22:1)	GL	TG	-	4.37862e+06	6.64862e+06	4.1852e+06	4.66238e+06	6.63524e+06	5.36685e+06	1.05555e+07	1.05372e+07	1.14795e+07	1.00007e+07	5.84101e+06	8.98032e+06	1.30125	0.00332031	sig
LIPID-P-1064	C59H106O6	TG(16:0_18:1_22:3)	GL	TG	-	267409	392901	262635	225473	358598	307382	800054	730018	838181	612443	348014	559548	1.19163	0.000481486	sig
LIPID-P-1114	C59H104O6	TG(16:0_18:1_22:4)	GL	TG	-	278773	395607	230380	235784	355116	259458	886665	778156	803211	714885	337243	597152	1.22864	0.00123432	sig
LIPID-P-1149	C59H102O6	TG(16:0_18:1_22:5)	GL	TG	-	143936	209223	130646	208275	211024	182363	569762	437376	491359	438202	215610	385545	1.38679	0.00142773	sig
LIPID-P-1177	C59H100O6	TG(16:0_18:1_22:6)	GL	TG	-	131615	105997	88741	153656	131297	156037	360338	331547	240308	288663	150881	229587	1.40095	0.00412726	sig
LIPID-P-0942	C61H114O6	TG(16:0_18:1_24:1)	GL	TG	-	5.4065e+06	8.62131e+06	6.35193e+06	5.86595e+06	8.17331e+06	6.02148e+06	1.95424e+07	2.08917e+07	2.46483e+07	2.04026e+07	8.50731e+06	1.56728e+07	1.32405	0.00180759	sig
LIPID-P-1125	C61H108O6	TG(16:0_18:1_24:4)	GL	TG	-	17565.3	32013.7	26495.9	46705.2	49377.6	29149.5	72158.5	74907.8	87360.6	85628.6	44035.9	82785.8	1.55664	0.00528535	sig
LIPID-P-0947	C63H118O6	TG(16:0_18:1_26:1)	GL	TG	-	3.19073e+06	5.14694e+06	3.43748e+06	3.40126e+06	4.8287e+06	3.66731e+06	1.36705e+07	1.39541e+07	1.6815e+07	1.48258e+07	5.67399e+06	1.08533e+07	1.40336	0.00183747	sig
LIPID-P-1048	C55H98O6	TG(16:0_18:2_18:2)	GL	TG	-	1.99679e+06	1.39552e+06	1.2771e+06	1.31444e+06	1.60676e+06	1.68856e+06	2.70515e+06	2.22848e+06	2.4178e+06	2.47196e+06	1.50053e+06	2.21879e+06	1.1041	0.0365718	sig
LIPID-P-1096	C55H96O6	TG(16:0_18:2_18:3)	GL	TG	-	570944	380175	352255	367523	431950	438444	634943	404556	573791	620239	406788	498460	0.77837	0.432495	insig
LIPID-P-1144	C57H98O6	TG(16:0_18:2_20:4)	GL	TG	-	326543	361455	210436	363084	439715	356070	1.16487e+06	926719	1.00476e+06	900371	615302	997564	1.62098	0.000241761	sig
LIPID-P-1170	C57H96O6	TG(16:0_18:2_20:5)	GL	TG	-	46439.3	24805.8	12968.4	48151.9	51635.5	35560	91950	83738.1	92547.8	95667	55571	106955	1.55995	0.0044864	sig
LIPID-P-1200	C59H98O6	TG(16:0_18:2_22:6)	GL	TG	-	46708.9	43216.2	55490.7	58083	80299.6	60627.9	145871	139175	138804	133834	70402.2	167134	1.54154	0.00587173	sig
LIPID-P-0853	C57H108O6	TG(16:0_20:0_18:1)	GL	TG	-	1.42643e+06	1.97047e+06	1.38235e+06	1.43474e+06	2.03533e+06	1.52295e+06	3.96096e+06	4.29652e+06	4.38096e+06	3.98024e+06	1.78254e+06	3.21917e+06	1.28456	0.00228097	sig
LIPID-P-2317	C61H106O6	TG(16:0_20:0_22:6)	GL	TG	-	27718.1	28816	4182.56	23781.6	45239.5	45739.6	44787.4	66896.2	85028.8	63987.2	11462.5	65495.6	0.867124	0.133301	insig
LIPID-P-2328	C57H104O6	TG(16:0_20:1_18:2)	GL	TG	-	3.69285e+06	4.25323e+06	2.55908e+06	3.61704e+06	4.75273e+06	3.95328e+06	9.2054e+06	7.91536e+06	9.06012e+06	8.01125e+06	4.33805e+06	7.09871e+06	1.36481	0.00188152	sig
LIPID-P-2319	C60H112O6	TG(16:0_20:1_21:1)	GL	TG	-	294020	459540	253885	265828	401100	321950	780926	744928	960398	814151	387244	676551	1.29503	0.00582708	sig
LIPID-P-0867	C61H116O6	TG(16:0_20:1_22:0)	GL	TG	-	117656	173276	127199	119692	164860	130029	377007	388071	414390	337071	142301	289525	1.19861	0.00134219	sig
LIPID-P-2320	C61H102O6	TG(16:0_20:2_22:6)	GL	TG	-	123428	150796	92882.9	121308	164060	118226	333464	320732	315347	328125	147444	274714	1.37371	0.00338016	sig
LIPID-P-2338	C59H108O6	TG(16:0_22:1_18:2)	GL	TG	-	1.0612e+06	1.359e+06	908629	1.0367e+06	1.40018e+06	1.14412e+06	2.83905e+06	2.56509e+06	3.0306e+06	2.52869e+06	1.46133e+06	2.16742e+06	1.38389	0.000686435	sig
LIPID-P-0862	C60H114O6	TG(16:0_23:0_18:1)	GL	TG	-	299335	377412	241819	251848	296911	250243	637687	684921	708193	638055	276456	531288	1.10286	0.00404392	sig
LIPID-P-0859	C59H112O6	TG(16:0_24:0_16:1)	GL	TG	-	312642	442814	305116	295017	380110	349730	1.2968e+06	1.23917e+06	1.63919e+06	1.39119e+06	505159	1.05414e+06	1.40103	0.00223962	sig
LIPID-P-0864	C61H116O6	TG(16:0_24:0_18:1)	GL	TG	-	2.43684e+06	3.50069e+06	2.31727e+06	2.23436e+06	2.98303e+06	2.3609e+06	1.0347e+07	1.19491e+07	1.28474e+07	1.11026e+07	3.49235e+06	7.37954e+06	1.30528	0.00162571	sig
LIPID-P-0868	C62H118O6	TG(16:0_25:0_18:1)	GL	TG	-	54345.7	47389.8	32920.6	38032.7	39575.5	39311	78078.5	72747.3	89540	79762.5	50780.6	72821.1	1.2822	0.00369091	sig
LIPID-P-0870	C63H120O6	TG(16:0_26:0_18:1)	GL	TG	-	459943	558583	488651	433679	537580	456895	1.97829e+06	2.11749e+06	2.41702e+06	1.80067e+06	659591	1.12763e+06	1.26245	0.000467288	sig
LIPID-P-1029	C51H90O6	TG(16:1_16:1_16:2)	GL	TG	-	79399.5	32911.8	48172.8	56799.7	50359	82589	86888.7	87703	93219.5	108014	22029.5	110646	0.474506	0.473384	insig
LIPID-P-0970	C52H94O6	TG(16:1_16:1_17:1)	GL	TG	-	801261	581741	172768	527550	591291	576850	978910	985055	969428	991040	676638	821570	1.17319	0.0399279	sig
LIPID-P-0973	C53H96O6	TG(16:1_16:1_18:1)	GL	TG	-	7.7629e+06	9.54898e+06	5.5771e+06	9.27794e+06	1.03405e+07	9.32819e+06	2.58784e+07	2.5619e+07	2.52969e+07	2.61194e+07	1.60376e+07	2.23192e+07	1.65032	9.72789e-05	sig
LIPID-P-1038	C53H94O6	TG(16:1_16:1_18:2)	GL	TG	-	883854	857691	560123	796915	905034	1.03718e+06	2.20945e+06	2.12003e+06	2.23742e+06	2.33463e+06	1.21917e+06	1.96321e+06	1.55734	0.00106431	sig
LIPID-P-1086	C53H92O6	TG(16:1_16:1_18:3)	GL	TG	-	12437.3	69675.1	52397.9	69974.2	58542.2	59605.9	146814	219532	204521	234977	104272	220805	1.53939	0.00477564	sig
LIPID-P-1179	C59H100O6	TG(16:1_16:1_24:5)	GL	TG	-	49561.6	51538.3	29765.7	52417.8	50626.1	42048.8	113767	79373.5	171615	148320	75740.2	81029.7	1.43568	0.0387851	sig
LIPID-P-0977	C54H98O6	TG(16:1_17:1_18:1)	GL	TG	-	757297	749042	567371	814386	1.02085e+06	918926	2.27664e+06	1.95114e+06	2.24472e+06	2.32722e+06	1.29776e+06	2.01467e+06	1.65261	0.000590126	sig
LIPID-P-1043	C54H96O6	TG(16:1_17:1_18:2)	GL	TG	-	101568	83095.8	38591.3	71862	127198	109869	242878	200287	256836	228803	41089.4	210719	0.889321	0.041806	insig
LIPID-P-1004	C60H110O6	TG(16:1_17:1_24:1)	GL	TG	-	115132	149342	100867	128853	141388	135726	345695	376528	428471	393661	211410	321009	1.56349	0.00058157	sig
LIPID-P-0925	C57H106O6	TG(16:1_18:0_20:1)	GL	TG	-	2.41226e+07	3.21085e+07	2.16851e+07	2.34041e+07	3.02229e+07	2.61712e+07	5.37522e+07	4.47827e+07	5.43316e+07	4.5701e+07	2.85953e+07	4.14274e+07	1.23877	0.00309582	sig
LIPID-P-0981	C55H100O6	TG(16:1_18:1_18:1)	GL	TG	-	1.41641e+07	1.8468e+07	1.08083e+07	1.86035e+07	2.19416e+07	1.87669e+07	4.97379e+07	4.48064e+07	5.04503e+07	5.06345e+07	2.86926e+07	4.4728e+07	1.64552	0.000404991	sig
LIPID-P-1045	C55H98O6	TG(16:1_18:1_18:2)	GL	TG	-	892957	906683	516139	1.04666e+06	1.15808e+06	1.06231e+06	2.76698e+06	2.26242e+06	2.56507e+06	2.65702e+06	1.53355e+06	2.39554e+06	1.6425	0.000569776	sig
LIPID-P-1097	C55H96O6	TG(16:1_18:1_18:3)	GL	TG	-	739940	556875	523424	680840	764098	716808	1.43352e+06	1.31771e+06	1.33426e+06	1.41244e+06	729795	1.28305e+06	1.44323	0.00441526	sig
LIPID-P-1106	C57H100O6	TG(16:1_18:1_20:3)	GL	TG	-	312086	330891	252981	399560	500005	329666	1.20766e+06	945063	1.08981e+06	1.02447e+06	666482	865099	1.63325	0.000138121	sig
LIPID-P-1000	C59H108O6	TG(16:1_18:1_22:1)	GL	TG	-	1.39387e+06	1.81607e+06	1.22159e+06	1.58978e+06	1.99617e+06	1.67907e+06	3.69705e+06	3.18527e+06	3.92369e+06	3.75684e+06	2.45848e+06	3.2586e+06	1.61196	0.000613922	sig
LIPID-P-1063	C59H106O6	TG(16:1_18:1_22:2)	GL	TG	-	578524	611097	394792	467909	635055	451037	1.23287e+06	1.21399e+06	1.3128e+06	255368	771842	1.06007e+06	0.596784	0.0105596	insig
LIPID-P-1007	C61H112O6	TG(16:1_18:1_24:1)	GL	TG	-	2.22483e+06	3.97835e+06	2.16976e+06	2.80333e+06	3.91551e+06	3.15331e+06	1.07306e+07	9.99742e+06	1.13158e+07	1.09776e+07	5.89581e+06	9.16437e+06	1.59567	0.000327865	sig
LIPID-P-1076	C63H114O6	TG(16:1_18:1_26:2)	GL	TG	-	688310	1.0097e+06	654162	735700	1.08915e+06	834959	2.43044e+06	2.41686e+06	2.73089e+06	2.56063e+06	1.51798e+06	2.26245e+06	1.59803	0.000256943	sig
LIPID-P-1095	C55H96O6	TG(16:1_18:2_18:2)	GL	TG	-	740184	563327	498988	616626	786555	768212	1.24843e+06	1.09087e+06	1.2813e+06	1.11008e+06	799236	1.24831e+06	1.50911	0.00340179	sig
LIPID-P-1137	C55H94O6	TG(16:1_18:2_18:3)	GL	TG	-	35442	44615.7	21809.6	30986.4	40567.8	44030.2	77121.7	63277.3	113932	87954.6	60302.6	106242	1.57944	0.0137474	sig
LIPID-P-0850	C56H106O6	TG(17:0_17:0_19:1)	GL	TG	-	249339	289960	218365	247653	299026	220115	520609	478304	551400	442981	200498	396498	0.912621	0.00638232	insig
LIPID-P-0802	C56H108O6	TG(17:0_18:0_18:0)	GL	TG	-	410375	510678	400535	393266	433662	493005	615072	546028	623233	493182	349398	453177	0.27922	0.0240661	insig
LIPID-P-0849	C56H106O6	TG(17:0_18:0_18:1)	GL	TG	-	800974	1.05028e+06	743441	985663	1.16681e+06	976376	2.28555e+06	2.13427e+06	2.42788e+06	2.1575e+06	510528	1.71907e+06	0.812492	0.0185059	insig
LIPID-P-0921	C56H104O6	TG(17:0_18:1_18:1)	GL	TG	-	1.18664e+06	2.74237e+06	829422	2.33985e+06	1.82825e+06	1.56943e+06	3.36502e+06	3.17037e+06	3.39054e+06	3.05912e+06	1.97724e+06	4.83074e+06	1.32727	0.0954378	sig
LIPID-P-0987	C56H102O6	TG(17:0_18:1_18:2)	GL	TG	-	325335	438843	241272	395634	469572	427065	971546	901187	947123	929069	418596	872756	1.4191	0.00404406	sig
LIPID-P-2340	C58H108O6	TG(17:0_18:1_20:1)	GL	TG	-	1.52047e+06	2.23175e+06	1.47107e+06	1.52917e+06	2.11529e+06	1.5767e+06	3.61791e+06	3.45839e+06	3.88408e+06	3.22473e+06	1.98883e+06	3.03746e+06	1.2726	0.0018776	sig
LIPID-P-1110	C58H102O6	TG(17:0_18:1_20:4)	GL	TG	-	63871.1	98323.8	41708.3	92594.8	117572	102996	220283	202068	218528	185281	102754	190374	1.44409	0.00151223	sig
LIPID-P-2342	C56H98O6	TG(17:0_18:2_18:3)	GL	TG	-	7739.68	33175.1	30758.9	71261.1	66611.1	64729.3	102355	116189	90663.3	120086	60990.8	104006	1.44571	0.00266911	sig
LIPID-P-1058	C58H104O6	TG(17:0_19:2_19:2)	GL	TG	-	213860	240287	164474	188261	266812	220171	577818	529926	560458	480629	290091	481807	1.44809	0.00037337	sig
LIPID-P-0986	C56H102O6	TG(17:1_18:1_18:1)	GL	TG	-	1.4938e+06	2.2535e+06	1.2022e+06	2.10428e+06	2.59391e+06	2.35926e+06	5.00899e+06	4.74567e+06	5.23212e+06	5.15593e+06	2.72e+06	4.82093e+06	1.57392	0.00163412	sig
LIPID-P-1049	C56H100O6	TG(17:1_18:1_18:2)	GL	TG	-	415729	438983	226815	502119	575721	492712	1.09946e+06	936465	1.10315e+06	1.08117e+06	592655	1.11993e+06	1.57465	0.00285606	sig
LIPID-P-0995	C58H106O6	TG(17:1_18:1_20:1)	GL	TG	-	377457	603232	467380	523293	829507	655577	1.5503e+06	1.03933e+06	1.61837e+06	1.22157e+06	875839	1.25469e+06	1.54424	0.00273831	sig
LIPID-P-1057	C58H104O6	TG(17:1_18:1_20:2)	GL	TG	-	523325	709296	450665	241535	614702	577098	1.51832e+06	1.34778e+06	1.75446e+06	1.11825e+06	851707	1.13381e+06	1.23005	0.000286026	sig
LIPID-P-1066	C60H108O6	TG(17:1_18:1_22:2)	GL	TG	-	247219	361128	232367	143993	332786	290764	677230	544916	692050	515300	363394	512566	1.2042	0.00181944	sig
LIPID-P-1015	C62H114O6	TG(17:1_18:1_24:1)	GL	TG	-	208481	325096	203582	219934	325320	260160	585067	558742	676253	680305	366012	635247	1.54435	0.00354464	sig
LIPID-P-1073	C62H112O6	TG(17:1_18:1_24:2)	GL	TG	-	193659	238553	137460	174422	251057	197179	367941	379788	452638	344473	222687	371820	1.31934	0.00564402	sig
LIPID-P-1022	C64H118O6	TG(17:1_18:1_26:1)	GL	TG	-	280075	912102	662207	337269	945570	767169	1.89787e+06	1.77601e+06	2.21939e+06	1.96367e+06	1.01641e+06	1.74052e+06	1.37453	0.00357279	sig
LIPID-P-1101	C56H98O6	TG(17:1_18:2_18:2)	GL	TG	-	36754.8	54617.8	43672.7	74045.8	75221.7	69153.6	28051.9	136447	108090	126830	28833.6	114726	0.649573	0.479442	insig
LIPID-P-2348	C58H102O6	TG(17:1_19:2_19:2)	GL	TG	-	45200.2	47038	38343.8	37499.6	61063.7	54130.7	89982.7	68707.3	101880	117118	42703.5	59697.8	1.08279	0.140352	sig
LIPID-P-2327	C57H106O6	TG(18:0_16:1_20:1)	GL	TG	-	1.60178e+07	2.04494e+07	1.3483e+07	1.88469e+07	2.21855e+07	2.02202e+07	4.04893e+07	3.44278e+07	3.86673e+07	3.79715e+07	2.10531e+07	3.27569e+07	1.4365	0.00310128	sig
LIPID-P-2329	C57H102O6	TG(18:0_16:2_20:2)	GL	TG	-	1.43124e+06	1.86338e+06	1.19223e+06	1.58444e+06	1.9383e+06	1.70637e+06	5.09377e+06	4.24721e+06	4.88827e+06	4.34431e+06	2.41048e+06	3.90963e+06	1.51142	0.000391377	sig
LIPID-P-2325	C56H104O6	TG(18:0_17:1_18:1)	GL	TG	-	7.63086e+06	1.06913e+07	6.50651e+06	8.99961e+06	1.19759e+07	1.03944e+07	2.1864e+07	1.89658e+07	2.10308e+07	1.98204e+07	1.13525e+07	1.85385e+07	1.47381	0.00202834	sig
LIPID-P-0804	C57H110O6	TG(18:0_18:0_18:0)	GL	TG	-	5.71679e+06	6.27751e+06	5.49519e+06	4.73692e+06	5.17711e+06	5.54651e+06	8.05069e+06	6.713e+06	8.27982e+06	6.48967e+06	4.47357e+06	6.3055e+06	0.358201	0.0169565	insig
LIPID-P-0852	C57H108O6	TG(18:0_18:0_18:1)	GL	TG	-	6.12402e+06	8.52722e+06	6.16739e+06	7.59368e+06	8.54892e+06	7.46982e+06	1.61728e+07	1.76755e+07	1.81139e+07	1.62195e+07	7.31948e+06	1.2382e+07	1.22687	0.00278493	sig
LIPID-P-0926	C57H106O6	TG(18:0_18:1_18:1)	GL	TG	-	4.13399e+07	5.23504e+07	3.86784e+07	4.28582e+07	5.43009e+07	4.90534e+07	9.88694e+07	8.34008e+07	9.46142e+07	8.51744e+07	4.87775e+07	7.86544e+07	1.30201	0.00307278	sig
LIPID-P-0990	C57H104O6	TG(18:0_18:1_18:2)	GL	TG	-	2.44078e+06	2.67612e+06	1.69702e+06	2.47548e+06	3.20372e+06	2.84151e+06	6.66447e+06	5.9454e+06	6.60536e+06	5.82554e+06	3.22286e+06	5.09597e+06	1.45144	0.000642798	sig
LIPID-P-0930	C58H108O6	TG(18:0_18:1_19:1)	GL	TG	-	666947	940116	619849	750912	953118	738925	1.70863e+06	1.76303e+06	1.83775e+06	1.60504e+06	818152	1.45602e+06	1.28737	0.00233125	sig
LIPID-P-0856	C59H112O6	TG(18:0_18:1_20:0)	GL	TG	-	513434	720755	493680	549879	671669	521529	1.56783e+06	1.58106e+06	1.69405e+06	1.26288e+06	554412	1.12224e+06	1.12345	0.000766944	sig
LIPID-P-0933	C59H110O6	TG(18:0_18:1_20:1)	GL	TG	-	8.91847e+06	1.23224e+07	8.11656e+06	8.29222e+06	1.17158e+07	9.14602e+06	2.06739e+07	2.15517e+07	2.26853e+07	1.87563e+07	1.06743e+07	1.79626e+07	1.24712	0.00172725	sig
LIPID-P-1062	C59H106O6	TG(18:0_18:1_20:3)	GL	TG	-	284351	411044	259024	381477	484932	348720	982821	757840	753854	762781	377970	702484	1.32985	0.00647026	sig
LIPID-P-1116	C59H104O6	TG(18:0_18:1_20:4)	GL	TG	-	356236	430785	278869	377349	432932	407723	955995	817659	885516	859050	370276	635988	1.21968	0.00458451	sig
LIPID-P-1070	C61H110O6	TG(18:0_18:1_22:3)	GL	TG	-	93750.1	116438	81125	88679.3	129021	99279.8	288430	240741	282999	220812	113041	188251	1.24896	0.000751325	sig
LIPID-P-1121	C61H108O6	TG(18:0_18:1_22:4)	GL	TG	-	70415.5	81514.9	46880	75123.7	92450.4	78177.4	263269	185866	199569	187202	85801.6	149171	1.32872	0.00267103	sig
LIPID-P-1157	C61H106O6	TG(18:0_18:1_22:5)	GL	TG	-	44181.6	45421.9	43938.4	46799.5	58031.7	48696.4	128672	89197.6	93178.3	100513	53656.4	83186.2	1.35374	0.00771992	sig
LIPID-P-1181	C61H104O6	TG(18:0_18:1_22:6)	GL	TG	-	41839.8	46091.3	29461.5	56112.5	43867.1	48368.4	158756	123625	103299	114903	51238.8	94377.9	1.3522	0.00426018	sig
LIPID-P-0934	C59H110O6	TG(18:0_18:2_20:0)	GL	TG	-	1.59003e+06	2.29301e+06	1.60169e+06	1.65822e+06	2.49383e+06	1.86856e+06	4.43586e+06	4.78557e+06	5.15651e+06	4.72225e+06	2.49638e+06	4.27296e+06	1.45451	0.00177746	sig
LIPID-P-2355	C59H106O6	TG(18:0_18:2_20:2)	GL	TG	-	4.06025e+06	4.73684e+06	3.05371e+06	3.5972e+06	4.39217e+06	3.55184e+06	9.71265e+06	8.64178e+06	9.93041e+06	7.41758e+06	5.23936e+06	7.47185e+06	1.34245	0.000139875	sig
LIPID-P-2356	C59H104O6	TG(18:0_18:2_20:3)	GL	TG	-	781608	1.00575e+06	477057	806751	1.21732e+06	1.00502e+06	2.74301e+06	2.33792e+06	2.67332e+06	2.04332e+06	1.24335e+06	2.74363e+06	1.50381	0.00237426	sig
LIPID-P-1150	C59H102O6	TG(18:0_18:2_20:4)	GL	TG	-	730436	963815	505543	801666	1.02676e+06	803871	2.5823e+06	2.05869e+06	2.46811e+06	2.02142e+06	1.0876e+06	1.87766e+06	1.43156	0.000731861	sig
LIPID-P-2358	C61H106O6	TG(18:0_18:2_22:4)	GL	TG	-	6154.59	45426.9	9152	46742.1	7799.74	61179.6	137301	105606	10375.1	85298.6	32511.3	25895.8	0.823152	0.336005	insig
LIPID-P-1206	C61H102O6	TG(18:0_18:2_22:6)	GL	TG	-	106347	144832	113098	119426	147825	131409	302764	283893	289451	310062	177430	293651	1.56563	0.00111546	sig
LIPID-P-1113	C59H104O6	TG(18:0_18:3_20:2)	GL	TG	-	534585	733990	449886	569862	687816	582207	1.73877e+06	1.62258e+06	1.91481e+06	1.36018e+06	769802	1.30772e+06	1.35293	0.000232882	sig
LIPID-P-0816	C63H122O6	TG(18:0_20:0_22:0)	GL	TG	-	75950.8	92938.4	72028.4	64826.5	82065.1	69268.9	217009	263896	263197	226991	94399.4	160378	1.25612	0.00113534	sig
LIPID-P-2361	C61H108O6	TG(18:0_20:1_20:4)	GL	TG	-	90448.8	147383	88188.3	106797	136058	111511	251209	225776	257610	200118	98760.2	193457	1.06277	0.00510606	sig
LIPID-P-0872	C63H120O6	TG(18:0_20:1_22:0)	GL	TG	-	395285	577849	413043	428039	540356	441450	1.48006e+06	1.75137e+06	1.82006e+06	1.62493e+06	561528	1.21015e+06	1.32916	0.0021973	sig
LIPID-P-0948	C63H118O6	TG(18:0_20:1_22:1)	GL	TG	-	802568	1.33086e+06	868493	925450	1.24708e+06	980435	2.949e+06	3.06216e+06	3.69112e+06	3.20734e+06	1.28569e+06	2.64783e+06	1.38379	0.0029828	sig
LIPID-P-2346	C59H104O6	TG(18:0_20:2_18:3)	GL	TG	-	102887	118335	76945.1	122142	134963	143695	363880	283787	337356	250552	106427	209654	1.17115	0.00101212	sig
LIPID-P-0940	C61H114O6	TG(18:0_22:0_18:2)	GL	TG	-	1.0859e+06	1.73472e+06	1.19253e+06	1.22846e+06	1.69566e+06	1.34912e+06	3.27535e+06	3.16088e+06	3.75778e+06	2.85097e+06	1.53812e+06	2.60966e+06	1.26692	0.00135961	sig
LIPID-P-2326	C56H98O6	TG(18:1_17:2_18:2)	GL	TG	-	49670.3	54741.4	30026.8	41360.2	78689.5	68955.9	121953	116200	110969	115828	50372.9	127560	1.32522	0.0240302	sig
LIPID-P-2330	C57H100O6	TG(18:1_17:2_19:2)	GL	TG	-	5.27463e+06	4.03946e+06	3.20961e+06	4.59298e+06	5.40063e+06	5.26219e+06	8.71717e+06	8.00771e+06	8.47617e+06	8.22602e+06	5.25811e+06	8.1501e+06	1.46463	0.00376115	sig
LIPID-P-0988	C57H104O6	TG(18:1_18:1_18:1)	GL	TG	-	3.26086e+07	3.87695e+07	2.49147e+07	3.51475e+07	4.14801e+07	3.66993e+07	7.54173e+07	6.93858e+07	7.08422e+07	6.66665e+07	4.42032e+07	6.47439e+07	1.49848	0.000617041	sig
LIPID-P-1052	C57H102O6	TG(18:1_18:1_18:2)	GL	TG	-	2.58054e+06	3.00816e+06	1.83524e+06	2.49766e+06	3.25394e+06	2.8145e+06	6.95019e+06	6.25167e+06	7.01782e+06	5.32271e+06	3.46711e+06	5.5126e+06	1.41272	0.000248224	sig
LIPID-P-0994	C58H106O6	TG(18:1_18:1_19:1)	GL	TG	-	3.24005e+06	4.79711e+06	3.08264e+06	3.62908e+06	4.91697e+06	4.18907e+06	1.09198e+07	8.98251e+06	9.79814e+06	8.81042e+06	5.6808e+06	8.71118e+06	1.50197	0.000525008	sig
LIPID-P-0999	C59H108O6	TG(18:1_18:1_20:1)	GL	TG	-	3.04439e+07	3.77384e+07	2.40325e+07	2.8819e+07	3.61878e+07	3.14154e+07	6.85781e+07	5.99578e+07	6.9692e+07	5.84427e+07	4.35891e+07	5.74012e+07	1.46565	0.000310472	sig
LIPID-P-1009	C61H112O6	TG(18:1_18:1_22:1)	GL	TG	-	4.71671e+06	7.32289e+06	4.83156e+06	5.62864e+06	7.83141e+06	6.158e+06	1.28707e+07	1.22897e+07	1.40485e+07	1.305e+07	8.47313e+06	1.17048e+07	1.53457	0.00105264	sig
LIPID-P-1071	C61H110O6	TG(18:1_18:1_22:2)	GL	TG	-	1.6345e+06	2.10193e+06	1.52273e+06	1.47795e+06	2.03752e+06	1.63677e+06	3.09617e+06	2.96491e+06	3.34629e+06	2.81616e+06	2.09158e+06	2.64734e+06	1.3085	0.00109197	sig
LIPID-P-1155	C61H106O6	TG(18:1_18:1_22:4)	GL	TG	-	274192	353208	222142	249027	339929	303922	949872	948452	920288	658132	344853	657659	1.26491	0.000124094	sig
LIPID-P-1182	C61H104O6	TG(18:1_18:1_22:5)	GL	TG	-	160047	187165	132087	160324	229229	214960	556915	435820	460037	417735	225413	362802	1.41067	0.000940989	sig
LIPID-P-1205	C61H102O6	TG(18:1_18:1_22:6)	GL	TG	-	93588.8	86483.7	41494.8	61658.9	105789	106174	189449	194651	146591	143759	77852.1	168960	1.17753	0.0212887	sig
LIPID-P-1017	C63H116O6	TG(18:1_18:1_24:1)	GL	TG	-	5.06127e+06	8.28617e+06	5.43963e+06	5.86265e+06	8.6448e+06	6.5547e+06	1.76043e+07	1.58235e+07	1.81589e+07	1.70013e+07	1.01155e+07	1.52022e+07	1.52821	0.000679728	sig
LIPID-P-1158	C63H110O6	TG(18:1_18:1_24:4)	GL	TG	-	29015.1	41034.9	32600.1	26696.4	49427.9	36134	98224.1	91923.9	59146.3	81427.3	78780.3	89760.7	1.64279	0.001493	sig
LIPID-P-1023	C65H120O6	TG(18:1_18:1_26:1)	GL	TG	-	7.84236e+06	1.37993e+07	8.70992e+06	9.08476e+06	1.36057e+07	1.01575e+07	3.15438e+07	2.98151e+07	3.76198e+07	3.44569e+07	1.79713e+07	2.96145e+07	1.54258	0.00110214	sig
LIPID-P-1104	C57H100O6	TG(18:1_18:2_18:2)	GL	TG	-	1.55291e+06	1.01286e+06	895943	1.06085e+06	1.25154e+06	1.30583e+06	2.06359e+06	1.64141e+06	1.85205e+06	1.60053e+06	1.04722e+06	1.54901e+06	0.888711	0.0424159	insig
LIPID-P-1142	C57H98O6	TG(18:1_18:2_18:3)	GL	TG	-	1.15923e+06	618525	713842	738647	842646	771371	1.23567e+06	1.1437e+06	1.14084e+06	993570	815562	1.09795e+06	0.930686	0.0763152	insig
LIPID-P-2367	C58H102O6	TG(18:1_18:2_19:2)	GL	TG	-	31656.7	42195	32990.5	29394.2	47851.9	43385	124698	70617.1	128117	86234.5	59379.1	78195.4	1.40376	0.00435955	sig
LIPID-P-0998	C59H108O6	TG(18:1_18:2_20:0)	GL	TG	-	4.65911e+07	6.24104e+07	4.19409e+07	4.8234e+07	6.10699e+07	5.43977e+07	1.08393e+08	9.11628e+07	1.05465e+08	9.37664e+07	6.98328e+07	9.14677e+07	1.48974	0.000708344	sig
LIPID-P-1061	C59H106O6	TG(18:1_18:2_20:1)	GL	TG	-	3.20579e+06	3.68999e+06	2.39486e+06	2.91934e+06	3.8797e+06	3.21875e+06	8.22473e+06	7.1075e+06	8.34664e+06	6.55371e+06	4.65314e+06	6.5128e+06	1.4608	0.000157218	sig
LIPID-P-1115	C59H104O6	TG(18:1_18:2_20:2)	GL	TG	-	1.54302e+06	2.14881e+06	1.22195e+06	1.81133e+06	2.2628e+06	2.01559e+06	5.23381e+06	4.56858e+06	4.81795e+06	4.44474e+06	2.6561e+06	4.05372e+06	1.52267	0.000352009	sig
LIPID-P-1176	C59H100O6	TG(18:1_18:2_20:4)	GL	TG	-	143542	156493	123282	206829	225908	189509	585657	494200	462602	452312	260592	506785	1.60344	0.000821349	sig
LIPID-P-1010	C61H112O6	TG(18:1_18:2_22:0)	GL	TG	-	602464	821842	532557	514865	797079	647555	1.703e+06	1.65391e+06	1.90806e+06	1.57573e+06	798456	1.3346e+06	1.31424	0.00109183	sig
LIPID-P-1123	C61H108O6	TG(18:1_18:2_22:2)	GL	TG	-	183154	218738	145661	123241	168139	125381	370888	323582	408048	277469	191997	298319	1.0714	0.000744399	sig
LIPID-P-2368	C61H106O6	TG(18:1_18:2_22:3)	GL	TG	-	420439	583703	309097	417963	607046	499085	1.40403e+06	1.09171e+06	1.27024e+06	959397	611659	1.08598e+06	1.38919	0.0011574	sig
LIPID-P-1183	C61H104O6	TG(18:1_18:2_22:4)	GL	TG	-	55987.5	65111.5	46591.6	47941.9	32055	33617.5	182414	159637	154752	89132.8	69817.5	121892	1.09401	5.54551e-05	sig
LIPID-P-1217	C61H100O6	TG(18:1_18:2_22:6)	GL	TG	-	20095.2	38195.8	27125.7	11679.8	27791.7	28923.6	70621.2	75793.4	55270.1	79359.7	55676.4	48053.5	1.34262	0.00337231	sig
LIPID-P-2337	C58H102O6	TG(18:1_19:1_18:3)	GL	TG	-	25427.4	18279.6	9625.24	56149.1	38732.2	34995.7	74410.1	50025.8	39848.2	80549.1	36214.1	21577	1.07093	0.179125	sig
LIPID-P-1011	C61H112O6	TG(18:1_20:1_20:1)	GL	TG	-	7.50593e+06	1.12878e+07	7.61077e+06	6.76338e+06	9.96621e+06	8.84298e+06	1.97124e+07	1.8914e+07	2.2705e+07	1.75143e+07	1.26774e+07	1.77611e+07	1.42029	0.000393203	sig
LIPID-P-2373	C61H110O6	TG(18:1_20:1_20:2)	GL	TG	-	2.03994e+06	2.63802e+06	1.23472e+06	1.61441e+06	2.37116e+06	1.71572e+06	4.91686e+06	4.17612e+06	5.07416e+06	3.53074e+06	2.56021e+06	3.59812e+06	1.25312	0.000763314	sig
LIPID-P-1016	C63H116O6	TG(18:1_20:1_22:1)	GL	TG	-	1.3716e+07	2.21577e+07	1.42543e+07	1.63333e+07	2.28221e+07	1.76154e+07	4.51809e+07	4.38296e+07	5.14947e+07	4.53147e+07	2.68798e+07	4.1448e+07	1.5288	0.000678959	sig
LIPID-P-2375	C63H110O6	TG(18:1_20:1_22:4)	GL	TG	-	67837.6	106140	59140.6	61768.8	88747.7	85390.6	195290	211255	226453	158406	108300	145357	1.31149	0.000152469	sig
LIPID-P-1187	C63H108O6	TG(18:1_20:1_22:5)	GL	TG	-	24928.5	38175.4	24492.6	22754.2	41850.2	6837.08	94434.1	73550.1	80397.4	60274.5	17301	12947.9	0.247402	0.00896072	insig
LIPID-P-1209	C63H106O6	TG(18:1_20:1_22:6)	GL	TG	-	13044.6	36094	27125.2	22716.2	48123.6	45924.4	100116	100061	80994.8	57393.9	43160.5	55136.5	1.24644	0.000418692	sig
LIPID-P-1024	C65H120O6	TG(18:1_20:1_24:1)	GL	TG	-	1.40213e+06	2.46929e+06	1.4692e+06	1.48545e+06	2.2108e+06	1.52023e+06	5.09723e+06	4.93921e+06	5.37704e+06	4.87491e+06	2.81041e+06	4.5546e+06	1.46773	0.000517124	sig
LIPID-P-2351	C59H102O6	TG(18:1_20:2_18:3)	GL	TG	-	508616	823642	438661	639168	795128	701451	1.93513e+06	1.69619e+06	1.68976e+06	1.47237e+06	892528	1.51275e+06	1.46201	0.000521559	sig
LIPID-P-2377	C61H104O6	TG(18:1_20:2_20:4)	GL	TG	-	193416	251046	158248	251092	283939	288666	641701	538922	578100	433531	280583	455771	1.38048	0.000253806	sig
LIPID-P-2378	C63H108O6	TG(18:1_20:2_22:4)	GL	TG	-	55237.8	81340.6	43569.7	37559.6	69410.6	60840.2	193691	177933	114029	125307	34157.3	133551	0.804593	0.0266211	insig
LIPID-P-1067	C60H108O6	TG(18:1_21:1_18:2)	GL	TG	-	30641.7	35507.4	21817	6159.41	59944	33018.9	92420.1	82933.7	90515.2	76080.7	59789.1	103957	1.23243	0.00639575	sig
LIPID-P-1021	C63H116O6	TG(18:1_22:0_20:2)	GL	TG	-	245046	388167	230993	217141	309000	225072	607179	645153	727115	543144	268744	506938	1.0751	0.00287067	sig
LIPID-P-1072	C61H110O6	TG(18:1_22:1_18:2)	GL	TG	-	1.24947e+06	1.51335e+06	1.03032e+06	1.18538e+06	1.53971e+06	1.34399e+06	3.05862e+06	2.56124e+06	3.12054e+06	2.51889e+06	1.73706e+06	2.54383e+06	1.44371	0.000559223	sig
LIPID-P-1211	C65H110O6	TG(18:1_22:1_22:6)	GL	TG	-	11369.9	5557.76	1053.58	7580.88	12719.3	9721.48	38225.3	21751.5	23911.4	13347.3	6667.26	22461.3	1.0916	0.0174608	sig
LIPID-P-1077	C63H114O6	TG(18:1_24:1_18:2)	GL	TG	-	697293	961732	663282	679285	1.08748e+06	881303	2.26838e+06	2.07302e+06	2.29875e+06	2.10525e+06	1.32127e+06	1.97688e+06	1.55474	0.000284844	sig
LIPID-P-1169	C57H96O6	TG(18:2_18:2_18:3)	GL	TG	-	2.06651e+06	1.21093e+06	1.14597e+06	1.03715e+06	1.0227e+06	1.27819e+06	1.33428e+06	1.1356e+06	1.38651e+06	1.08033e+06	1.06257e+06	1.0842e+06	0.804593	0.331919	insig
LIPID-P-1117	C59H104O6	TG(18:2_18:2_20:1)	GL	TG	-	292897	432369	263334	331452	477423	431056	922013	860976	1.01521e+06	914840	485432	831168	1.49916	0.00174953	sig
LIPID-P-1152	C59H102O6	TG(18:2_18:2_20:2)	GL	TG	-	179198	167005	110240	148416	206359	221085	543206	444946	489033	411663	230269	395973	1.44773	0.00054496	sig
LIPID-P-1122	C61H108O6	TG(18:2_18:2_22:1)	GL	TG	-	245111	322119	194217	243552	308322	259100	608811	487378	622370	431279	294326	480816	1.24667	0.00191512	sig
LIPID-P-1196	C57H94O6	TG(18:2_18:3_18:3)	GL	TG	-	147378	84203.1	67595.6	49596.7	94504.6	86357.7	113780	77852.1	96025	78766	70507.8	72385.5	0.387519	0.543303	insig
LIPID-P-0938	C60H112O6	TG(19:0_18:1_20:1)	GL	TG	-	348172	220274	384761	325576	487558	375543	831648	344685	953637	735480	475149	718130	1.31876	0.0901441	sig
LIPID-P-2336	C58H104O6	TG(19:0_18:2_18:2)	GL	TG	-	284036	386526	191167	303008	415466	365044	922666	794310	912246	722305	430331	802920	1.46196	0.00101614	sig
LIPID-P-1109	C58H102O6	TG(19:1_18:2_18:2)	GL	TG	-	44810.1	60582.6	22043.5	21936.3	67030.6	50450.8	141644	117489	130764	110480	53298.5	56106.2	1.04251	0.00535721	sig
LIPID-P-2387	C63H108O6	TG(20:0_18:1_22:6)	GL	TG	-	16281.8	8237.28	7578.86	7749.56	9834.43	7827.43	30470	22056.3	22331.1	30118.7	14598.5	15610.2	1.25718	0.0199563	sig
LIPID-P-2339	C59H106O6	TG(20:0_18:2_18:2)	GL	TG	-	3.08843e+06	3.94604e+06	2.38105e+06	2.7788e+06	3.75111e+06	3.13964e+06	8.13335e+06	7.14516e+06	7.77292e+06	6.64844e+06	4.60273e+06	6.32406e+06	1.44252	0.000199422	sig
LIPID-P-2386	C63H110O6	TG(20:0_18:2_22:4)	GL	TG	-	106838	153497	89673.8	87504.2	132642	105979	347474	293202	298477	217852	164354	256493	1.32314	0.000242806	sig
LIPID-P-2352	C59H102O6	TG(20:0_18:3_18:3)	GL	TG	-	12950	7406.65	2380.49	5186.69	8059.44	9198.37	11538.4	6077.29	14812.3	6435.92	7422.51	2882.11	0.043422	0.447497	insig
LIPID-P-0815	C63H122O6	TG(20:0_20:0_20:0)	GL	TG	-	17958.9	18476.1	14357.6	14790.1	14795.2	15193.4	42742	41449	42125.8	39891.6	16586.7	30682.8	1.16718	0.00181967	sig
LIPID-P-2388	C65H122O6	TG(20:0_20:1_22:1)	GL	TG	-	38440.2	55312.1	31052.9	25074.9	45667	37660	96976.3	104363	112090	96571.8	53755.7	89091.4	1.32024	0.00120017	sig
LIPID-P-1001	C59H108O6	TG(20:1_18:2_18:0)	GL	TG	-	1.18552e+06	1.6112e+06	1.06214e+06	1.23972e+06	1.87312e+06	1.29808e+06	3.45991e+06	3.08696e+06	3.44428e+06	2.68489e+06	1.58137e+06	2.52398e+06	1.29545	0.000759267	sig
LIPID-P-1161	C63H110O6	TG(20:1_22:1_18:4)	GL	TG	-	69796.5	98334.7	61274.7	59621.6	83382.4	70609.5	189656	181275	186386	154256	90087	153993	1.28559	0.000607445	sig
LIPID-P-1079	C65H118O6	TG(20:1_24:1_18:2)	GL	TG	-	554580	879482	591743	624709	960265	741991	2.05024e+06	1.91188e+06	2.38989e+06	1.98763e+06	1.11098e+06	1.8598e+06	1.51621	0.000804392	sig
LIPID-P-1005	C60H110O6	TG(21:0_18:1_18:2)	GL	TG	-	1.40328e+06	1.96828e+06	1.35292e+06	1.37043e+06	2.17563e+06	1.69983e+06	3.37416e+06	3.28909e+06	3.8977e+06	3.19859e+06	2.17852e+06	3.31672e+06	1.46291	0.00176702	sig
LIPID-P-1078	C64H116O6	TG(21:1_22:1_18:2)	GL	TG	-	39764.8	52339	43875.5	49931	62305.4	42924.8	134731	121830	132409	127609	69676.8	120970	1.52852	0.000759339	sig
LIPID-P-0939	C61H114O6	TG(22:0_18:1_18:1)	GL	TG	-	435018	630053	386649	426271	680623	478119	1.20668e+06	1.32884e+06	1.45164e+06	1.29083e+06	673856	1.21613e+06	1.45046	0.00215721	sig
LIPID-P-0944	C62H116O6	TG(23:0_18:1_18:1)	GL	TG	-	163494	262680	190167	178777	250221	197961	448429	476390	548161	443720	283769	423724	1.42419	0.000870629	sig
LIPID-P-1012	C62H114O6	TG(23:0_18:1_18:2)	GL	TG	-	658880	985427	667906	669381	1.02658e+06	832507	1.6939e+06	1.83348e+06	1.96374e+06	1.82887e+06	1.13321e+06	1.74824e+06	1.51924	0.00132718	sig
LIPID-P-0945	C63H118O6	TG(24:0_18:1_18:1)	GL	TG	-	565224	991448	633165	697203	976919	739008	2.58901e+06	2.56963e+06	3.17625e+06	2.94399e+06	1.21147e+06	2.37587e+06	1.50176	0.00203509	sig
LIPID-P-1020	C63H116O6	TG(24:0_18:1_18:2)	GL	TG	-	85352.1	144044	92898.2	96509.2	146435	112171	348901	351682	449091	394312	175466	340571	1.50267	0.00214283	sig
LIPID-P-0949	C65H122O6	TG(24:0_18:1_20:1)	GL	TG	-	663302	1.06116e+06	846511	701398	1.06093e+06	848358	2.74814e+06	2.95299e+06	3.79197e+06	3.03332e+06	1.24745e+06	2.50396e+06	1.41305	0.00214985	sig
LIPID-P-1126	C63H112O6	TG(24:1_18:2_18:2)	GL	TG	-	261524	341146	242128	241381	343066	279279	633426	609163	696457	541193	352600	517238	1.33436	0.000439524	sig
LIPID-P-2390	C31H58O6	TG(8:0_10:0_10:0)	GL	TG	-	116155	102309	61831.9	61737.9	57201.8	90580.5	109907	81788.9	89373.8	75550.8	68717.8	76550.8	0.305658	0.304275	insig
LIPID-P-0822	C45H84O6	TG(8:0_16:0_18:1)	GL	TG	-	105263	67186.3	45112.8	49877.5	36432.2	90209.9	68992.7	69642.6	102496	108995	66698.2	79133.8	0.616115	0.623927	insig
LIPID-P-0879	C45H82O6	TG(8:0_16:1_18:1)	GL	TG	-	111341	89020.3	47727.8	58499.2	68719.7	68778.9	118831	105516	94259.4	114191	90803.5	61127.1	0.59646	0.231627	insig
LIPID-N-0001	C26H45NO8S2	taurolithocholic acid-3-sulfate	ST	BA	15324-65-9	72081.2	66808.6	99583.4	128500	94935.6	314251	125267	77232.6	111052	90876.4	75824.7	67316.2	0.243757	0.224117	insig
